# Supplementary material for: Metformin Administration Protects Against Deltoid Tendon Damage Through Activation of Notch Signaling
Source: Imeta. 2025 Aug 31;4(5):e70074. doi: 10.1002/imt2.70074 (PMC12528006; doi:10.1002/imt2.70074)
Supplement: Supplementary file 1 — Figure S1: Deltoid tendon biopsy collection and grouping profiling. Figure S2: Quantification of DEGs from human deltoid tendon sequencing by different comparisons. Figure S3: GO analysis of DEGs from different comparisons. Figure S4: T2DM and obesity lead to impaired gene expression in ECM and immune‐related pathways in the deltoid tendon. Figure S5: Female‐specific comparative analyses between Control and DB groups. Figure S6: Specific comparative analyses between DB and DB+Met groups. Figure S7: GO enrichment analysis of DEGs identified in comparisons between the DB group and DB+Met group. Figure S8: Metformin suppresses MMP3 but activates HES1 in aged monkey tendon. Figure S9: Metformin improved diabetic symptoms in DB/DB mice. Figure S10: GO enrichment analysis of DEGs in deltoid tendon tissues from the DB group versus DB+Met group. Figure S11: RO selectively downregulates pAKT and PCK1 in BMSC‐derived tenocytes. [file IMT2-4-e70074-s002.xlsx]

## Sheet: S1
Table S1 Gene Expression profiling of human deltoid tendon.
gene_id	Exonic.gene.sizes	P111725	P111725_FPKM	P138097	P138097_FPKM	P153863	P153863_FPKM	P176267	P176267_FPKM	P176550	P176550_FPKM	P177684	P177684_FPKM	P184867	P184867_FPKM	P207295	P207295_FPKM	P207661	P207661_FPKM	P209861	P209861_FPKM	P213998	P213998_FPKM	P221772	P221772_FPKM	P225691	P225691_FPKM	P226505	P226505_FPKM	P226846	P226846_FPKM	P227245	P227245_FPKM	P227363	P227363_FPKM	P228936	P228936_FPKM	P229560	P229560_FPKM	P232492	P232492_FPKM	P232606	P232606_FPKM	P232729	P232729_FPKM	P233623	P233623_FPKM	P233632	P233632_FPKM
ENSG00000000003	4536	186	2.47	82	1.1	442	5.17	413	5.38	192	2.17	703	7.63	140	1.85	69	0.89	287	3.38	176	2.38	57	0.8	231	3.04	124	1.67	109	1.37	59	0.78	73	0.89	131	1.57	73	1.02	187	2.3	177	1.85	347	4.53	100	1.41	285	3.16	90	1.21
ENSG00000000005	1476	1278	52.08	28	1.15	8744	314.47	5673	227.18	3050	105.86	11362	379.19	2349	95.48	270	10.71	7025	254.26	6522	270.68	214	9.2	760	30.72	3793	157.21	509	19.73	71	2.87	162	6.09	1247	46.06	27	1.16	2046	77.4	257	8.26	10026	402.45	367	15.93	1623	55.33	113	4.68
ENSG00000000419	9276	758	4.92	535	3.51	761	4.35	751	4.79	840	4.64	776	4.12	587	3.8	544	3.43	936	5.39	539	3.56	514	3.52	587	3.78	588	3.88	635	3.92	530	3.41	603	3.61	633	3.72	774	5.28	703	4.23	812	4.15	730	4.66	519	3.58	822	4.46	470	3.1
ENSG00000000457	6883	141	1.23	144	1.27	222	1.71	193	1.66	162	1.21	348	2.49	139	1.21	174	1.48	148	1.15	107	0.95	125	1.15	181	1.57	111	0.99	151	1.26	148	1.28	153	1.23	142	1.12	185	1.7	111	0.9	219	1.51	162	1.39	148	1.38	194	1.42	107	0.95
ENSG00000000460	5970	17	0.17	10	0.1	28	0.25	26	0.26	14	0.12	48	0.4	22	0.22	10	0.1	6	0.05	18	0.18	10	0.11	23	0.23	20	0.2	4	0.04	10	0.1	10	0.09	5	0.05	7	0.07	7	0.07	10	0.08	27	0.27	9	0.1	16	0.13	10	0.1
ENSG00000000938	3382	44	0.78	17	0.31	271	4.25	138	2.41	47	0.71	195	2.84	51	0.9	36	0.62	43	0.68	46	0.83	13	0.24	116	2.05	31	0.56	29	0.49	13	0.23	28	0.46	24	0.39	50	0.94	36	0.59	32	0.45	125	2.19	20	0.38	145	2.16	28	0.51
ENSG00000000971	7980	2959	22.31	555	4.23	8947	59.51	11715	86.77	4185	26.87	18849	116.35	2347	17.64	1543	11.32	6435	43.08	3767	28.92	509	4.05	3996	29.87	2721	20.86	1568	11.24	586	4.38	803	5.58	1638	11.19	896	7.1	3107	21.74	3051	18.13	5694	42.27	1576	12.65	3668	23.13	698	5.35
ENSG00000001036	2822	152	3.24	79	1.7	475	8.93	725	15.19	226	4.1	1432	25	214	4.55	171	3.55	296	5.6	196	4.25	106	2.38	207	4.38	232	5.03	138	2.8	65	1.38	110	2.16	145	2.8	132	2.96	187	3.7	211	3.55	447	9.38	97	2.2	367	6.54	96	2.08
ENSG00000001084	8618	271	1.89	211	1.49	311	1.92	308	2.11	307	1.82	419	2.39	307	2.14	282	1.92	279	1.73	190	1.35	208	1.53	351	2.43	383	2.72	303	2.01	188	1.3	295	1.9	307	1.94	260	1.91	247	1.6	495	2.72	242	1.66	328	2.44	315	1.84	172	1.22
ENSG00000001167	6209	191	1.85	146	1.43	377	3.22	229	2.18	225	1.86	465	3.69	220	2.13	313	2.95	281	2.42	220	2.17	160	1.63	216	2.08	265	2.61	176	1.62	156	1.5	194	1.73	218	1.91	157	1.6	171	1.54	431	3.29	272	2.6	241	2.49	194	1.57	114	1.12
ENSG00000001460	8511	22	0.16	21	0.15	46	0.29	88	0.61	43	0.26	130	0.75	24	0.17	30	0.21	24	0.15	15	0.11	19	0.14	33	0.23	46	0.33	34	0.23	24	0.17	17	0.11	28	0.18	30	0.22	33	0.22	36	0.2	39	0.27	36	0.27	58	0.34	33	0.24
ENSG00000001461	9396	124	0.79	149	0.96	191	1.08	221	1.39	245	1.34	280	1.47	135	0.86	97	0.6	95	0.54	72	0.47	96	0.65	111	0.7	167	1.09	102	0.62	212	1.35	88	0.52	165	0.96	120	0.81	126	0.75	165	0.83	120	0.76	96	0.65	172	0.92	99	0.64
ENSG00000001497	12555	368	1.76	429	2.08	782	3.31	732	3.45	662	2.7	847	3.32	342	1.63	407	1.9	419	1.78	518	2.53	350	1.77	529	2.51	464	2.26	410	1.87	319	1.52	513	2.27	534	2.32	386	1.95	385	1.71	746	2.82	497	2.35	451	2.3	556	2.23	345	1.68
ENSG00000001561	4644	366	4.74	730	9.56	380	4.34	388	4.94	397	4.38	398	4.22	253	3.27	387	4.88	326	3.75	269	3.55	341	4.66	314	4.03	254	3.35	429	5.29	603	7.75	412	4.92	408	4.79	511	6.96	311	3.74	596	6.09	264	3.37	429	5.92	306	3.32	439	5.78
ENSG00000001617	4826	282	3.51	108	1.36	532	5.85	352	4.31	379	4.02	195	1.99	198	2.46	262	3.18	227	2.51	601	7.63	98	1.29	289	3.57	427	5.41	174	2.06	62	0.77	274	3.15	242	2.73	104	1.36	176	2.04	1050	10.32	326	4	328	4.35	296	3.09	94	1.19
ENSG00000001626	9942	6	0.04	3	0.02	15	0.08	7	0.04	7	0.04	9	0.04	5	0.03	4	0.02	1	0.01	2	0.01	5	0.03	9	0.05	6	0.04	2	0.01	3	0.02	2	0.01	5	0.03	4	0.03	3	0.02	2	0.01	5	0.03	2	0.01	7	0.04	1	0.01
ENSG00000001629	7389	306	2.49	388	3.19	582	4.18	488	3.9	394	2.73	962	6.41	351	2.85	369	2.92	434	3.14	301	2.5	309	2.65	314	2.54	419	3.47	297	2.3	336	2.71	407	3.06	370	2.73	233	2	251	1.9	530	3.4	497	3.99	307	2.66	400	2.72	264	2.19
ENSG00000001630	3529	6	0.1	4	0.07	10	0.15	16	0.27	3	0.04	15	0.21	15	0.25	11	0.18	5	0.08	5	0.09	5	0.09	7	0.12	5	0.09	6	0.1	8	0.14	7	0.11	15	0.23	4	0.07	1	0.02	19	0.26	12	0.2	6	0.11	10	0.14	6	0.1
ENSG00000001631	6204	201	1.95	145	1.42	278	2.38	257	2.45	215	1.78	295	2.34	154	1.49	207	1.95	188	1.62	175	1.73	129	1.32	245	2.36	172	1.7	176	1.62	152	1.46	175	1.57	180	1.58	179	1.83	140	1.26	230	1.76	217	2.07	167	1.72	263	2.13	127	1.25
ENSG00000002016	4503	152	2.03	230	3.11	260	3.06	199	2.61	212	2.41	224	2.45	126	1.68	199	2.59	151	1.79	238	3.24	215	3.03	274	3.63	186	2.53	277	3.52	152	2.02	270	3.33	326	3.95	170	2.39	153	1.9	364	3.83	165	2.17	242	3.44	156	1.74	176	2.39
ENSG00000002079	6307	33	0.31	1	0.01	320	2.69	32	0.3	42	0.34	1	0.01	29	0.28	5	0.05	56	0.47	11	0.11	5	0.05	13	0.12	29	0.28	5	0.05	8	0.08	1	0.01	28	0.24	1	0.01	0	0	2	0.02	79	0.74	5	0.05	59	0.47	1	0.01
ENSG00000002330	1708	351	12.36	169	6.02	590	18.34	563	19.48	266	7.98	752	21.69	322	11.31	290	9.94	481	15.04	303	10.87	147	5.46	209	7.3	248	8.88	312	10.45	273	9.54	258	8.38	235	7.5	225	8.34	461	15.07	258	7.16	507	17.59	262	9.83	402	11.84	146	5.23
ENSG00000002549	3779	916	14.58	543	8.74	1276	17.92	1168	18.27	1013	13.73	1326	17.28	785	12.46	1194	18.49	1291	18.25	843	13.67	558	9.37	1002	15.82	944	15.28	670	10.14	571	9.02	798	11.72	834	12.03	808	13.53	840	12.41	1209	15.17	1160	18.19	804	13.63	1095	14.58	635	10.28
ENSG00000002586	4858	3363	41.64	1495	18.71	8417	91.97	8444	102.74	3494	36.84	16566	167.98	4309	53.21	2065	24.88	5709	62.78	4078	51.42	876	11.44	2952	36.25	2441	30.74	2163	25.48	1293	15.89	1405	16.05	2078	23.32	1795	23.38	4080	46.9	4852	47.36	8011	97.7	2271	29.94	6708	69.48	1628	20.5
ENSG00000002587	7435	13	0.11	13	0.11	38	0.27	62	0.49	4	0.03	126	0.83	13	0.1	11	0.09	20	0.14	9	0.07	5	0.04	58	0.47	6	0.05	7	0.05	3	0.02	5	0.04	4	0.03	8	0.07	26	0.2	19	0.12	67	0.53	9	0.08	54	0.37	9	0.07
ENSG00000002726	3786	1	0.02	0	0	1	0.01	9	0.14	0	0	19	0.25	0	0	0	0	5	0.07	0	0	5	0.08	1	0.02	0	0	0	0	0	0	0	0	0	0	0	0	2	0.03	0	0	1	0.02	0	0	1	0.01	0	0
ENSG00000002745	3264	4	0.07	1	0.02	24	0.39	85	1.54	2	0.03	25	0.38	1	0.02	4	0.07	17	0.28	0	0	0	0	12	0.22	6	0.11	2	0.04	1	0.02	1	0.02	2	0.03	1	0.02	14	0.24	1	0.01	96	1.74	4	0.08	9	0.14	4	0.07
ENSG00000002746	13935	15	0.06	13	0.06	33	0.13	37	0.16	75	0.28	29	0.1	28	0.12	74	0.31	36	0.14	26	0.11	22	0.1	49	0.21	28	0.12	51	0.21	41	0.18	29	0.12	9	0.04	3	0.01	66	0.26	69	0.23	23	0.1	57	0.26	55	0.2	11	0.05
ENSG00000002822	6955	14	0.12	8	0.07	20	0.15	8	0.07	3	0.02	7	0.05	9	0.08	7	0.06	16	0.12	10	0.09	1	0.01	10	0.09	6	0.05	2	0.02	9	0.08	8	0.06	8	0.06	10	0.09	13	0.1	10	0.07	15	0.13	19	0.17	11	0.08	5	0.04
ENSG00000002834	7061	745	6.35	454	3.91	2498	18.78	2370	19.84	1236	8.97	4321	30.14	1384	11.76	508	4.21	1352	10.23	1220	10.58	325	2.92	840	7.1	1085	9.4	594	4.81	276	2.33	532	4.18	617	4.76	564	5.05	1129	8.93	881	5.92	1723	14.46	498	4.52	2011	14.33	331	2.87
ENSG00000002919	4133	177	2.58	115	1.69	231	2.97	254	3.63	208	2.58	300	3.58	157	2.28	234	3.31	178	2.3	153	2.27	72	1.11	166	2.4	138	2.04	104	1.44	84	1.21	203	2.73	167	2.2	136	2.08	184	2.49	251	2.88	217	3.11	179	2.77	196	2.39	103	1.52
ENSG00000002933	3477	53	0.92	46	0.8	194	2.96	373	6.34	91	1.34	997	14.12	71	1.23	129	2.17	143	2.2	68	1.2	25	0.46	73	1.25	69	1.21	78	1.28	18	0.31	38	0.61	62	0.97	72	1.31	128	2.06	128	1.75	213	3.63	98	1.81	242	3.5	37	0.65
ENSG00000003056	3585	361	6.06	405	6.87	570	8.44	581	9.58	537	7.67	763	10.48	523	8.75	550	8.98	390	5.81	335	5.72	330	5.84	522	8.69	517	8.82	360	5.75	326	5.43	363	5.62	407	6.19	425	7.5	333	5.19	631	8.35	353	5.83	366	6.54	523	7.34	292	4.98
ENSG00000003096	6983	56	0.48	85	0.74	76	0.58	98	0.83	55	0.4	138	0.97	26	0.22	35	0.29	93	0.71	74	0.65	64	0.58	58	0.5	149	1.31	67	0.55	46	0.39	76	0.6	74	0.58	39	0.35	38	0.3	66	0.45	57	0.48	37	0.34	55	0.4	52	0.46
ENSG00000003137	4839	283	3.52	52	0.65	375	4.11	524	6.4	462	4.89	387	3.94	126	1.56	133	1.61	178	1.97	253	3.2	47	0.62	122	1.5	276	3.49	108	1.28	50	0.62	52	0.6	76	0.86	80	1.05	236	2.72	790	7.74	223	2.73	302	4	388	4.03	92	1.16
ENSG00000003147	4883	66	0.81	34	0.42	276	3	169	2.05	122	1.28	477	4.81	80	0.98	42	0.5	103	1.13	87	1.09	29	0.38	157	1.92	69	0.86	38	0.45	20	0.24	55	0.63	35	0.39	54	0.7	60	0.69	57	0.55	204	2.48	50	0.66	172	1.77	49	0.61
ENSG00000003249	4462	713	9.61	1328	18.1	614	7.3	276	3.66	650	7.46	16	0.18	941	12.65	834	10.94	559	6.69	629	8.64	1001	14.23	444	5.94	405	5.55	1119	14.35	1216	16.27	805	10.01	706	8.63	1198	16.99	630	7.88	1209	12.85	701	9.31	1261	18.1	1316	14.84	416	5.7
ENSG00000003393	33513	451	0.81	659	1.2	617	0.98	492	0.87	602	0.92	672	0.99	419	0.75	482	0.84	476	0.76	414	0.76	590	1.12	462	0.82	623	1.14	451	0.77	588	1.05	626	1.04	658	1.07	470	0.89	440	0.73	834	1.18	493	0.87	495	0.95	514	0.77	316	0.58
ENSG00000003400	7581	96	0.76	64	0.51	370	2.59	280	2.18	200	1.35	582	3.78	86	0.68	85	0.66	151	1.06	126	1.02	57	0.48	177	1.39	139	1.12	101	0.76	40	0.32	122	0.89	121	0.87	108	0.9	107	0.79	129	0.81	309	2.41	108	0.91	271	1.8	68	0.55
ENSG00000003402	22479	2616	7	3037	8.21	3668	8.66	3049	8.02	3930	8.96	3607	7.9	1765	4.71	3616	9.41	2278	5.41	2685	7.32	2901	8.19	5094	13.52	2878	7.83	2952	7.51	2585	6.87	4881	12.05	3461	8.39	4114	11.58	2331	5.79	10488	22.12	2073	5.46	3905	11.13	2794	6.25	2700	7.35
ENSG00000003436	11714	481	2.47	193	1	917	4.16	965	4.87	841	3.68	3097	13.02	425	2.18	539	2.69	714	3.26	497	2.6	118	0.64	855	4.35	509	2.66	304	1.48	172	0.88	464	2.2	298	1.39	386	2.09	497	2.37	888	3.59	817	4.13	431	2.36	785	3.37	208	1.09
ENSG00000003509	3651	317	5.22	209	3.48	287	4.17	287	4.65	313	4.39	264	3.56	222	3.65	294	4.71	252	3.69	287	4.82	217	3.77	349	5.7	278	4.66	374	5.86	267	4.37	290	4.41	299	4.47	349	6.05	262	4.01	447	5.81	238	3.86	252	4.42	324	4.47	202	3.39
ENSG00000003756	10357	1352	7.85	1380	8.1	2556	13.1	1857	10.6	1560	7.72	3105	14.77	1061	6.15	1341	7.58	1183	6.1	1635	9.67	1171	7.17	1628	9.38	1255	7.41	1360	7.51	1083	6.24	1616	8.66	1726	9.09	1050	6.42	1070	5.77	2202	10.08	1642	9.39	1237	7.65	1553	7.55	737	4.35
ENSG00000003987	6928	71	0.62	30	0.26	57	0.44	74	0.63	43	0.32	60	0.43	42	0.36	43	0.36	34	0.26	30	0.27	29	0.27	46	0.4	27	0.24	35	0.29	28	0.24	32	0.26	30	0.24	34	0.31	41	0.33	44	0.3	55	0.47	34	0.31	52	0.38	15	0.13
ENSG00000003989	7905	1842	14.02	3399	26.15	1488	9.99	915	6.84	1545	10.01	380	2.37	1569	11.91	2508	18.57	1329	8.98	2206	17.09	2787	22.37	1201	9.06	883	6.83	2657	19.23	3913	29.55	1912	13.42	2904	20.03	2311	18.5	1795	12.68	2010	12.06	854	6.4	1216	9.85	1422	9.05	1669	12.92
ENSG00000004059	1825	1198	39.49	530	17.66	1360	39.56	1292	41.84	1136	31.89	1728	46.64	1035	34.02	962	30.85	1533	44.87	1354	45.45	657	22.84	824	26.93	1091	36.57	944	29.6	577	18.88	927	28.19	810	24.2	725	25.14	1148	35.13	1778	46.19	1288	41.81	891	31.27	1314	36.23	606	20.32
ENSG00000004139	11105	44	0.24	32	0.18	114	0.54	103	0.55	65	0.3	180	0.8	38	0.21	23	0.12	44	0.21	50	0.28	15	0.09	53	0.28	64	0.35	46	0.24	18	0.1	39	0.19	69	0.34	38	0.22	37	0.19	67	0.29	79	0.42	27	0.16	66	0.3	26	0.14
ENSG00000004142	2670	3191	71.89	2856	65.04	2351	46.74	2202	48.75	3181	61.03	1086	20.04	2933	65.9	3224	70.67	2716	54.34	2663	61.1	2620	62.26	2540	56.75	2625	60.15	2999	64.27	2923	65.36	3461	71.94	3484	71.15	2900	68.73	3049	63.77	4921	87.39	2231	49.51	2794	67.03	3207	60.44	2559	58.64
ENSG00000004399	9557	802	5.05	435	2.77	3131	17.39	2543	15.73	1440	7.72	4612	23.77	1044	6.55	782	4.79	1197	6.69	881	5.65	315	2.09	1421	8.87	1258	8.05	725	4.34	264	1.65	609	3.54	712	4.06	603	3.99	924	5.4	737	3.66	2142	13.28	628	4.21	1929	10.16	489	3.13
ENSG00000004455	9625	1005	6.28	966	6.1	1454	8.02	1355	8.32	1174	6.25	2009	10.28	1134	7.07	1281	7.79	1178	6.54	1242	7.9	920	6.06	1088	6.74	1018	6.47	1123	6.68	1065	6.61	1113	6.42	1209	6.85	1236	8.13	1099	6.38	2000	9.85	1213	7.47	1197	7.97	1402	7.33	835	5.31
ENSG00000004468	6857	193	1.69	1026	9.1	116	0.9	165	1.42	204	1.52	462	3.32	415	3.63	134	1.14	248	1.93	236	2.11	515	4.77	113	0.98	298	2.66	248	2.07	549	4.78	259	2.1	566	4.5	403	3.72	200	1.63	204	1.41	210	1.81	154	1.44	497	3.65	257	2.29
ENSG00000004478	5163	1211	14.11	831	9.79	1091	11.22	937	10.73	1154	11.45	568	5.42	816	9.48	2039	23.11	1090	11.28	932	11.06	783	9.62	1218	14.07	971	11.51	1355	15.02	910	10.52	1214	13.05	1062	11.22	1539	18.86	1129	12.21	2581	23.7	888	10.19	1194	14.81	894	8.71	903	10.7
ENSG00000004487	5440	684	7.56	746	8.34	909	8.87	866	9.41	890	8.38	1055	9.55	739	8.15	791	8.51	660	6.48	692	7.79	621	7.24	747	8.19	556	6.25	775	8.15	735	8.07	772	7.88	796	7.98	843	9.81	665	6.83	1243	10.83	701	7.63	760	8.95	910	8.42	556	6.25
ENSG00000004534	7299	1198	9.87	1118	9.31	3011	21.9	2384	19.31	1898	13.32	3833	25.87	1312	10.78	1721	13.8	1551	11.35	1706	14.32	1089	9.47	1744	14.25	1748	14.65	1510	11.84	1060	8.67	1491	11.34	1623	12.12	1329	11.52	1156	8.84	2003	13.01	1815	14.73	1382	12.13	1787	12.32	877	7.35
ENSG00000004660	7433	142	1.15	48	0.39	224	1.6	249	1.98	212	1.46	350	2.32	180	1.45	208	1.64	139	1	122	1.01	52	0.44	138	1.11	127	1.05	114	0.88	46	0.37	112	0.84	97	0.71	57	0.49	299	2.25	221	1.41	157	1.25	71	0.61	178	1.21	57	0.47
ENSG00000004700	3779	197	3.14	154	2.48	295	4.14	431	6.74	272	3.69	720	9.39	205	3.25	141	2.18	155	2.19	134	2.17	124	2.08	153	2.42	336	5.44	92	1.39	138	2.18	172	2.53	211	3.04	116	1.94	103	1.52	262	3.29	212	3.32	92	1.56	161	2.14	79	1.28
ENSG00000004766	9559	334	2.1	307	1.95	331	1.84	328	2.03	341	1.83	466	2.4	239	1.5	337	2.06	318	1.78	217	1.39	281	1.87	296	1.85	291	1.86	328	1.96	282	1.76	353	2.05	309	1.76	297	1.97	269	1.57	607	3.01	257	1.59	316	2.12	338	1.78	223	1.43
ENSG00000004776	1724	36597	1276.94	12478	440.1	17067	525.5	23808	816.26	35923	1067.42	2805	80.15	14232	495.25	17415	591.17	24135	747.88	31557	1121.3	21812	802.71	37351	1292.44	34958	1240.52	25570	848.65	20218	700.14	34971	1125.84	23671	748.62	12636	463.78	29308	949.28	30390	835.83	16789	576.97	16779	623.39	18608	543.15	23685	840.55
ENSG00000004777	5260	113	1.29	55	0.64	220	2.22	191	2.15	156	1.52	264	2.47	125	1.43	80	0.89	130	1.32	258	3	39	0.47	137	1.55	115	1.34	59	0.64	27	0.31	85	0.9	88	0.91	31	0.37	138	1.47	140	1.26	179	2.02	79	0.96	185	1.77	33	0.38
ENSG00000004779	1548	1497	58.17	865	33.98	1105	37.89	852	32.53	1146	37.92	665	21.16	727	28.17	1249	47.22	1717	59.25	1196	47.33	859	35.21	704	27.13	1130	44.66	1429	52.82	1193	46.01	1110	39.8	1359	47.87	1320	53.96	1473	53.13	1669	51.12	1058	40.49	945	39.1	868	28.22	1008	39.84
ENSG00000004799	4544	10342	136.91	4117	55.09	10012	116.96	2357	30.66	34693	391.11	3553	38.52	14014	185.02	17693	227.87	27301	320.97	15563	209.81	11865	165.66	33591	440.99	3842	51.73	37967	478.09	19725	259.16	40021	488.83	5244	62.92	25578	356.18	13964	171.6	43570	454.65	7632	99.51	29009	408.91	9360	103.66	8546	115.07
ENSG00000004809	3907	9	0.14	0	0	31	0.42	32	0.48	22	0.29	7	0.09	3	0.05	2	0.03	33	0.45	23	0.36	3	0.05	8	0.12	12	0.19	2	0.03	0	0	1	0.01	6	0.08	0	0	7	0.1	3	0.04	5	0.08	1	0.02	3	0.04	2	0.03
ENSG00000004838	2889	11	0.23	9	0.19	20	0.37	18	0.37	4	0.07	11	0.19	6	0.12	10	0.2	9	0.17	26	0.55	7	0.15	32	0.66	5	0.11	4	0.08	21	0.43	12	0.23	9	0.17	17	0.37	3	0.06	13	0.21	8	0.16	7	0.16	18	0.31	3	0.06
ENSG00000004846	8796	0	0	0	0	0	0	0	0	0	0	85	0.48	0	0	0	0	1	0.01	0	0	0	0	1	0.01	1	0.01	0	0	0	0	3	0.02	0	0	1	0.01	0	0	2	0.01	2	0.01	3	0.02	7	0.04	0	0
ENSG00000004848	3114	276	5.33	257	5.02	145	2.47	205	3.89	218	3.59	1	0.02	318	6.13	103	1.94	225	3.86	281	5.53	163	3.32	124	2.38	361	7.09	204	3.75	208	3.99	181	3.23	260	4.55	100	2.03	278	4.99	307	4.67	171	3.25	268	5.51	282	4.56	223	4.38
ENSG00000004864	3710	149	2.42	103	1.69	203	2.9	219	3.49	173	2.39	317	4.21	123	1.99	152	2.4	148	2.13	139	2.3	79	1.35	185	2.97	122	2.01	138	2.13	119	1.91	132	1.97	128	1.88	113	1.93	139	2.09	176	2.25	183	2.92	168	2.9	192	2.6	88	1.45
ENSG00000004866	6526	178	1.64	132	1.23	276	2.24	417	3.78	214	1.68	811	6.12	147	1.35	142	1.27	241	1.97	172	1.61	145	1.41	243	2.22	178	1.67	205	1.8	142	1.3	172	1.46	200	1.67	149	1.44	214	1.83	343	2.49	242	2.2	226	2.22	307	2.37	112	1.05
ENSG00000004897	6824	800	7.05	824	7.34	1146	8.91	930	8.06	946	7.1	1357	9.8	1024	9	978	8.39	976	7.64	639	5.74	762	7.08	805	7.04	857	7.68	555	4.65	685	5.99	881	7.17	942	7.53	809	7.5	767	6.28	1123	7.8	952	8.27	741	6.96	989	7.29	505	4.53
ENSG00000004939	5125	0	0	0	0	3	0.03	1	0.01	0	0	17	0.16	2	0.02	0	0	0	0	0	0	1	0.01	0	0	0	0	1	0.01	0	0	4	0.04	1	0.01	1	0.01	0	0	1	0.01	2	0.02	0	0	0	0	4	0.05
ENSG00000004948	4222	14	0.2	14	0.2	16	0.2	13	0.18	17	0.21	3	0.04	16	0.23	16	0.22	17	0.22	5	0.07	32	0.48	7	0.1	37	0.54	11	0.15	20	0.28	18	0.24	21	0.27	5	0.07	12	0.16	29	0.33	16	0.22	17	0.26	22	0.26	16	0.23
ENSG00000004961	2343	575	14.76	614	15.93	436	9.88	431	10.87	639	13.97	207	4.35	547	14.01	392	9.79	492	11.22	406	10.61	553	14.97	468	11.92	550	14.36	519	12.67	620	15.8	507	12.01	613	14.26	644	17.39	533	12.7	652	13.19	416	10.52	377	10.31	577	12.39	661	17.26
ENSG00000004975	5321	323	3.65	288	3.29	501	5	479	5.32	392	3.77	658	6.09	342	3.86	302	3.32	248	2.49	411	4.73	223	2.66	380	4.26	261	3	291	3.13	205	2.3	285	2.97	360	3.69	165	1.96	319	3.35	473	4.21	339	3.77	286	3.44	483	4.57	236	2.71
ENSG00000005001	2384	0	0	0	0	1	0.02	0	0	1	0.02	0	0	0	0	0	0	3	0.07	0	0	0	0	0	0	0	0	0	0	0	0	0	0	0	0	0	0	0	0	0	0	0	0	0	0	0	0	0	0
ENSG00000005007	8573	839	5.89	803	5.7	1562	9.67	1437	9.91	1184	7.07	1666	9.57	888	6.21	1386	9.46	782	4.87	958	6.85	574	4.25	987	6.87	995	7.1	771	5.15	820	5.71	873	5.65	941	5.98	1231	9.09	817	5.32	1448	8.01	883	6.1	767	5.73	1172	6.88	658	4.7
ENSG00000005020	5361	320	3.59	143	1.62	629	6.23	676	7.45	413	3.95	1394	12.81	224	2.51	253	2.76	373	3.72	191	2.18	153	1.81	386	4.3	314	3.58	361	3.85	214	2.38	278	2.88	252	2.56	181	2.14	404	4.21	487	4.31	378	4.18	295	3.52	359	3.37	184	2.1
ENSG00000005022	1555	317	12.26	177	6.92	781	26.66	683	25.96	365	12.02	1416	44.86	254	9.8	512	19.27	445	15.29	345	13.59	101	4.12	320	12.28	427	16.8	251	9.24	168	6.45	235	8.39	232	8.13	261	10.62	437	15.69	395	12.04	657	25.03	302	12.44	503	16.28	291	11.45
ENSG00000005059	3555	125	2.12	27	0.46	416	6.21	447	7.43	160	2.31	1037	14.37	97	1.64	67	1.1	209	3.14	69	1.19	15	0.27	184	3.09	108	1.86	94	1.51	24	0.4	50	0.78	71	1.09	81	1.44	107	1.68	84	1.12	228	3.8	67	1.21	247	3.5	63	1.08
ENSG00000005073	2669	14	0.32	23	0.52	32	0.64	32	0.71	17	0.33	52	0.96	11	0.25	2	0.04	28	0.56	12	0.28	8	0.19	17	0.38	11	0.25	11	0.24	10	0.22	11	0.23	9	0.18	25	0.59	12	0.25	12	0.21	16	0.36	5	0.12	25	0.47	9	0.21
ENSG00000005075	1355	678	30.1	464	20.82	536	21	468	20.41	686	25.93	540	19.63	809	35.82	563	24.32	716	28.23	544	24.59	785	36.76	757	33.33	484	21.85	737	31.12	519	22.87	680	27.85	573	23.06	529	24.7	510	21.02	790	27.64	519	22.69	630	29.78	727	27	425	19.19
ENSG00000005100	5789	150	1.56	178	1.87	189	1.73	185	1.89	193	1.71	208	1.77	147	1.52	224	2.26	143	1.32	122	1.29	115	1.26	197	2.03	207	2.19	145	1.43	172	1.77	226	2.17	205	1.93	202	2.21	117	1.13	319	2.61	132	1.35	178	1.97	178	1.55	124	1.31
ENSG00000005102	2674	265	5.96	64	1.46	1953	38.77	563	12.44	662	12.68	1083	19.95	1103	24.75	153	3.35	1121	22.4	1262	28.91	70	1.66	305	6.8	587	13.43	229	4.9	33	0.74	230	4.77	346	7.06	78	1.85	312	6.52	153	2.71	1256	27.83	151	3.62	719	13.53	99	2.27
ENSG00000005108	10921	27	0.15	16	0.09	151	0.73	91	0.49	48	0.23	295	1.33	36	0.2	40	0.21	47	0.23	35	0.2	28	0.16	54	0.29	38	0.21	28	0.15	25	0.14	27	0.14	22	0.11	28	0.16	37	0.19	41	0.18	113	0.61	32	0.19	89	0.41	16	0.09
ENSG00000005156	12901	143	0.67	219	1.03	237	0.98	209	0.96	244	0.97	167	0.64	184	0.86	360	1.63	145	0.6	173	0.82	170	0.84	208	0.96	226	1.07	157	0.7	155	0.72	257	1.11	230	0.97	255	1.25	141	0.61	395	1.45	160	0.73	215	1.07	139	0.54	174	0.83
ENSG00000005175	5350	384	4.32	625	7.1	459	4.55	446	4.93	451	4.32	482	4.44	540	6.06	485	5.31	521	5.2	382	4.37	534	6.33	509	5.68	422	4.83	470	5.03	421	4.7	482	5	560	5.71	472	5.58	399	4.16	578	5.12	401	4.44	474	5.67	505	4.75	348	3.98
ENSG00000005187	7510	12	0.1	8	0.06	9	0.06	6	0.05	8	0.05	12	0.08	8	0.06	15	0.12	4	0.03	3	0.02	14	0.12	6	0.05	4	0.03	11	0.08	12	0.1	6	0.04	9	0.07	3	0.03	5	0.04	2	0.01	0	0	10	0.09	12	0.08	9	0.07
ENSG00000005189	4111	29	0.42	17	0.25	62	0.8	29	0.42	25	0.31	32	0.38	39	0.57	21	0.3	24	0.31	69	1.03	22	0.34	27	0.39	22	0.33	20	0.28	17	0.25	19	0.26	13	0.17	17	0.26	24	0.33	51	0.59	57	0.82	37	0.58	53	0.65	18	0.27
ENSG00000005194	3383	299	5.32	211	3.79	347	5.44	339	5.92	324	4.91	429	6.25	280	4.97	459	7.94	326	5.15	303	5.49	177	3.32	256	4.51	337	6.09	225	3.81	306	5.4	292	4.79	312	5.03	412	7.71	294	4.85	501	7.02	348	6.09	258	4.88	341	5.07	268	4.85
ENSG00000005206	7419	496	4.02	369	3.02	872	6.24	726	5.78	648	4.47	908	6.03	406	3.28	492	3.88	520	3.74	726	5.99	335	2.86	480	3.86	455	3.75	429	3.31	302	2.43	417	3.12	487	3.58	367	3.13	401	3.02	738	4.72	710	5.67	503	4.34	729	4.94	294	2.42
ENSG00000005238	6375	342	3.23	182	1.74	623	5.19	559	5.18	573	4.6	495	3.82	500	4.71	322	2.96	435	3.65	432	4.15	223	2.22	473	4.43	514	4.93	225	2.02	193	1.81	415	3.61	306	2.62	206	2.04	423	3.71	934	6.95	371	3.45	308	3.09	539	4.25	206	1.98
ENSG00000005243	1866	985	31.75	522	17.01	1469	41.79	1193	37.79	808	22.18	1678	44.3	919	29.55	623	19.54	1496	42.83	1099	36.08	494	16.8	799	25.54	962	31.54	670	20.54	546	17.47	868	25.82	726	21.21	531	18.01	941	28.16	1474	37.46	1303	41.37	826	28.35	1161	31.31	474	15.54
ENSG00000005249	4262	267	3.77	42	0.6	1978	24.64	1274	17.67	312	3.75	3390	39.18	672	9.46	146	2	540	6.77	162	2.33	86	1.28	712	9.97	359	5.15	252	3.38	164	2.3	102	1.33	144	1.84	157	2.33	340	4.45	176	1.96	793	11.02	253	3.8	1438	16.98	177	2.54
ENSG00000005302	9780	661	4.07	699	4.35	776	4.21	682	4.12	674	3.53	859	4.33	803	4.93	589	3.52	675	3.69	578	3.62	645	4.18	592	3.61	704	4.4	507	2.97	572	3.49	798	4.53	801	4.47	545	3.53	541	3.09	606	2.94	685	4.15	460	3.01	922	4.74	506	3.17
ENSG00000005339	15479	952	3.7	1454	5.71	1541	5.28	1281	4.89	1290	4.27	1691	5.38	1020	3.95	1127	4.26	908	3.13	1078	4.27	738	3.02	1312	5.06	1031	4.07	858	3.17	932	3.59	1178	4.22	1353	4.77	1031	4.21	954	3.44	1955	5.99	931	3.56	1172	4.85	1400	4.55	860	3.4
ENSG00000005379	11389	238	1.26	206	1.1	232	1.08	318	1.65	350	1.57	271	1.17	102	0.54	127	0.65	212	0.99	210	1.13	191	1.06	244	1.28	155	0.83	223	1.12	141	0.74	166	0.81	326	1.56	130	0.72	244	1.2	236	0.98	93	0.48	194	1.09	276	1.22	198	1.06
ENSG00000005381	3527	26	0.44	19	0.33	15	0.23	27	0.45	27	0.39	30	0.42	32	0.54	18	0.3	38	0.58	44	0.76	35	0.63	10	0.17	40	0.69	19	0.31	17	0.29	29	0.46	20	0.31	15	0.27	16	0.25	87	1.17	17	0.29	15	0.27	32	0.46	24	0.42
ENSG00000005421	2657	2	0.05	0	0	1	0.02	0	0	1	0.02	2	0.04	1	0.02	1	0.02	1	0.02	2	0.05	0	0	3	0.07	0	0	1	0.02	2	0.04	5	0.1	1	0.02	2	0.05	0	0	2	0.04	6	0.13	3	0.07	2	0.04	2	0.05
ENSG00000005436	5462	552	6.08	404	4.5	384	3.73	413	4.47	420	3.94	496	4.47	459	5.04	446	4.78	558	5.46	476	5.34	373	4.33	454	4.96	395	4.42	308	3.23	338	3.69	548	5.57	428	4.27	372	4.31	330	3.37	696	6.04	388	4.21	488	5.72	469	4.32	384	4.3
ENSG00000005448	2852	48	1.01	14	0.3	113	2.1	100	2.07	32	0.57	152	2.63	36	0.76	18	0.37	60	1.12	39	0.84	3	0.07	54	1.13	32	0.69	27	0.54	1	0.02	10	0.19	21	0.4	9	0.2	56	1.1	33	0.55	80	1.66	21	0.47	56	0.99	7	0.15
ENSG00000005469	4995	207	2.49	154	1.87	291	3.09	221	2.62	194	1.99	287	2.83	173	2.08	170	1.99	237	2.53	156	1.91	177	2.25	208	2.48	216	2.65	194	2.22	193	2.31	188	2.09	234	2.55	164	2.08	120	1.34	485	4.6	195	2.31	240	3.08	174	1.75	124	1.52
ENSG00000005471	7728	161	1.25	196	1.54	92	0.63	166	1.27	111	0.74	172	1.1	70	0.54	85	0.64	106	0.73	170	1.35	163	1.34	73	0.56	194	1.54	119	0.88	191	1.48	105	0.75	220	1.55	54	0.44	171	1.24	36	0.22	106	0.81	87	0.72	114	0.74	154	1.22
ENSG00000005483	9949	521	3.15	701	4.28	1019	5.44	1085	6.45	901	4.64	1857	9.19	565	3.41	552	3.25	572	3.07	437	2.69	514	3.28	797	4.78	736	4.53	382	2.2	526	3.16	599	3.34	600	3.29	550	3.5	496	2.78	945	4.5	668	3.98	459	2.96	778	3.94	434	2.67
ENSG00000005486	2390	307	7.73	174	4.43	575	12.77	569	14.07	355	7.61	1031	21.25	408	10.24	391	9.57	457	10.22	311	7.97	179	4.75	344	8.59	354	9.06	244	5.84	158	3.95	271	6.29	248	5.66	270	7.15	247	5.77	407	8.07	468	11.6	323	8.66	583	12.28	206	5.27
ENSG00000005513	4470	96	1.29	23	0.31	750	8.91	239	3.16	212	2.43	105	1.16	344	4.62	20	0.26	275	3.29	494	6.77	17	0.24	120	1.6	193	2.64	91	1.16	17	0.23	54	0.67	150	1.83	15	0.21	117	1.46	95	1.01	363	4.81	48	0.69	224	2.52	30	0.41
ENSG00000005700	8719	1064	7.34	1347	9.39	1182	7.2	984	6.67	1298	7.63	1018	5.75	1020	7.02	822	5.52	1319	8.08	1084	7.62	1529	11.13	905	6.19	1435	10.07	970	6.37	1381	9.46	1372	8.73	1834	11.47	1092	7.93	1055	6.76	1286	6.99	1106	7.52	757	5.56	1199	6.92	1010	7.09
ENSG00000005801	11711	261	1.34	230	1.19	232	1.05	216	1.09	299	1.31	317	1.33	174	0.89	352	1.76	226	1.03	242	1.27	210	1.14	271	1.38	186	0.97	185	0.9	216	1.1	255	1.21	269	1.25	297	1.6	219	1.04	464	1.88	195	0.99	300	1.64	258	1.11	200	1.04
ENSG00000005810	18170	576	1.91	544	1.82	1143	3.34	945	3.07	714	2.01	1584	4.29	595	1.96	501	1.61	718	2.11	479	1.61	461	1.61	743	2.44	588	1.98	453	1.43	537	1.76	614	1.88	605	1.82	411	1.43	508	1.56	753	1.97	683	2.23	463	1.63	832	2.3	391	1.32
ENSG00000005812	7076	677	5.76	493	4.24	1078	8.09	1221	10.2	726	5.26	1566	10.9	691	5.86	672	5.56	646	4.88	471	4.08	442	3.96	823	6.94	580	5.01	600	4.85	495	4.18	631	4.95	585	4.51	582	5.2	618	4.88	871	5.84	692	5.79	545	4.93	862	6.13	430	3.72
ENSG00000005844	9864	14	0.09	12	0.07	38	0.2	43	0.26	30	0.16	117	0.58	19	0.12	16	0.09	21	0.11	27	0.17	26	0.17	31	0.19	35	0.22	26	0.15	11	0.07	26	0.15	37	0.2	32	0.21	13	0.07	17	0.08	45	0.27	24	0.16	76	0.39	29	0.18
ENSG00000005882	5471	1349	14.83	2179	24.22	877	8.51	890	9.62	1998	18.71	552	4.97	787	8.63	997	10.66	1286	12.56	1317	14.75	2154	24.98	1532	16.7	1265	14.15	1905	19.92	2022	22.06	1591	16.14	1658	16.52	1748	20.22	1682	17.17	1558	13.5	655	7.09	1380	16.16	1645	15.13	1765	19.74
ENSG00000005884	9802	248	1.52	155	0.96	910	4.93	528	3.18	334	1.75	687	3.45	208	1.27	687	4.1	236	1.29	378	2.36	125	0.81	444	2.7	285	1.78	211	1.23	134	0.82	305	1.73	195	1.08	370	2.39	343	1.95	722	3.49	353	2.13	231	1.51	404	2.07	139	0.87
ENSG00000005889	9037	712	4.74	656	4.41	649	3.81	709	4.64	758	4.3	986	5.37	474	3.15	676	4.38	793	4.69	615	4.17	836	5.87	803	5.3	770	5.21	746	4.72	567	3.75	851	5.23	941	5.68	439	3.07	712	4.4	740	3.88	523	3.43	828	5.87	578	3.22	359	2.43
ENSG00000005893	9404	1398	8.94	2489	16.09	1640	9.26	1829	11.5	1554	8.47	3719	19.48	1260	8.04	1943	12.09	1711	9.72	1379	8.98	1400	9.45	1377	8.74	1397	9.09	1834	11.16	1946	12.35	1391	8.21	1578	9.15	1642	11.05	1400	8.31	3242	16.35	1625	10.24	1975	13.45	1557	8.33	1397	9.09
ENSG00000005961	5695	3	0.03	1	0.01	9	0.08	9	0.09	10	0.09	28	0.24	3	0.03	8	0.08	3	0.03	4	0.04	1	0.01	5	0.05	4	0.04	4	0.04	1	0.01	9	0.09	2	0.02	3	0.03	4	0.04	7	0.06	17	0.18	4	0.04	13	0.11	16	0.17
ENSG00000005981	4606	282	3.68	699	9.23	173	1.99	53	0.68	370	4.12	1	0.01	272	3.54	190	2.41	274	3.18	255	3.39	521	7.18	104	1.35	184	2.44	531	6.6	519	6.73	428	5.16	314	3.72	746	10.25	304	3.69	360	3.71	164	2.11	333	4.63	360	3.93	251	3.33
ENSG00000006007	4390	1376	18.85	1440	19.95	1493	18.05	1384	18.63	1564	18.25	1250	14.03	1645	22.48	1019	13.58	1148	13.97	862	12.03	1124	16.24	1456	19.79	1113	15.51	1150	14.99	1516	20.62	1357	17.16	1616	20.07	1270	18.31	1134	14.42	1713	18.5	1062	14.33	980	14.3	2013	23.07	1156	16.11
ENSG00000006015	3371	775	13.83	411	7.41	917	14.44	691	12.12	632	9.6	732	10.7	540	9.61	680	11.81	1009	15.99	823	14.96	406	7.64	499	8.83	487	8.84	710	12.05	378	6.69	627	10.32	693	11.21	455	8.54	798	13.22	1311	18.44	914	16.06	745	14.16	726	10.84	411	7.46
ENSG00000006016	2967	185	3.75	253	5.18	1012	18.11	1066	21.24	257	4.44	578	9.6	238	4.81	54	1.07	651	11.72	381	7.87	66	1.41	172	3.46	344	7.09	92	1.77	110	2.21	80	1.5	180	3.31	136	2.9	305	5.74	159	2.54	347	6.93	76	1.64	324	5.5	167	3.44
ENSG00000006025	6572	447	4.09	1230	11.38	570	4.6	335	3.01	495	3.86	227	1.7	921	8.41	365	3.25	240	1.95	1248	11.63	541	5.22	229	2.08	617	5.74	420	3.66	774	7.03	219	1.85	477	3.96	887	8.54	492	4.18	711	5.13	720	6.49	320	3.12	1406	10.77	466	4.34
ENSG00000006042	5187	176	2.04	42	0.49	775	7.93	590	6.72	263	2.6	1166	11.07	245	2.83	59	0.67	449	4.62	371	4.38	35	0.43	174	2	187	2.21	82	0.9	25	0.29	70	0.75	164	1.72	58	0.71	228	2.45	163	1.49	639	7.3	108	1.33	307	2.98	60	0.71
ENSG00000006047	4631	61	0.79	42	0.55	77	0.88	72	0.92	67	0.74	90	0.96	35	0.45	37	0.47	71	0.82	61	0.81	47	0.64	108	1.39	56	0.74	57	0.7	57	0.73	49	0.59	67	0.79	36	0.49	85	1.02	93	0.95	62	0.79	49	0.68	137	1.49	85	1.12
ENSG00000006059	1303	3	0.14	0	0	0	0	0	0	0	0	0	0	0	0	0	0	1	0.04	0	0	0	0	0	0	0	0	0	0	0	0	0	0	0	0	0	0	0	0	0	0	0	0	0	0	0	0	1	0.05
ENSG00000006062	5668	233	2.47	172	1.85	351	3.29	406	4.23	450	4.07	430	3.74	230	2.43	758	7.83	337	3.18	307	3.32	146	1.63	579	6.09	287	3.1	246	2.48	129	1.36	966	9.46	266	2.56	453	5.06	310	3.05	1762	14.74	282	2.95	476	5.38	379	3.36	144	1.55
ENSG00000006071	27254	64	0.14	17	0.04	90	0.18	109	0.24	113	0.21	6	0.01	23	0.05	69	0.15	23	0.05	122	0.27	31	0.07	59	0.13	143	0.32	68	0.14	33	0.07	59	0.12	86	0.17	32	0.07	53	0.11	93	0.16	72	0.16	22	0.05	80	0.15	49	0.11
ENSG00000006116	1917	0	0	0	0	0	0	0	0	0	0	0	0	0	0	0	0	0	0	1	0.03	0	0	0	0	0	0	0	0	0	0	0	0	0	0	0	0	0	0	0	0	0	0	0	0	0	0	0	0
ENSG00000006118	7274	61	0.5	35	0.29	125	0.91	94	0.76	104	0.73	92	0.62	75	0.62	54	0.43	92	0.68	73	0.61	13	0.11	97	0.8	82	0.69	37	0.29	24	0.2	49	0.37	69	0.52	27	0.23	67	0.51	41	0.27	114	0.93	36	0.32	48	0.33	28	0.24
ENSG00000006125	7591	1406	11.14	1309	10.49	2225	15.56	1994	15.53	1845	12.45	3402	22.08	1524	12.04	1536	11.84	1460	10.27	1467	11.84	1135	9.49	1741	13.68	1555	12.53	1512	11.4	1333	10.48	1330	9.72	1631	11.71	1154	9.62	1279	9.41	3200	19.99	1468	11.46	1848	15.59	1804	11.96	1022	8.24
ENSG00000006128	1712	0	0	0	0	6	0.19	3	0.1	5	0.15	11	0.32	1	0.04	12	0.41	19	0.59	4	0.14	0	0	2	0.07	6	0.21	0	0	1	0.03	1	0.03	3	0.1	4	0.15	1	0.03	5	0.14	9	0.31	0	0	4	0.12	3	0.11
ENSG00000006194	6403	191	1.79	139	1.32	433	3.59	364	3.36	246	1.97	635	4.89	181	1.7	264	2.41	224	1.87	233	2.23	123	1.22	300	2.8	209	2	199	1.78	151	1.41	287	2.49	221	1.88	236	2.33	218	1.9	389	2.88	342	3.16	174	1.74	302	2.37	126	1.2
ENSG00000006210	5960	143	1.44	51	0.52	747	6.65	351	3.48	472	4.06	453	3.74	148	1.49	209	2.05	316	2.83	313	3.22	46	0.49	353	3.53	221	2.27	171	1.64	86	0.86	286	2.66	127	1.16	207	2.2	335	3.14	259	2.06	483	4.8	116	1.25	479	4.04	98	1.01
ENSG00000006282	5337	919	10.36	497	5.66	1343	13.36	1126	12.47	1173	11.26	1350	12.46	885	9.95	876	9.61	1071	10.72	1356	15.56	672	7.99	813	9.09	1165	13.35	736	7.89	548	6.13	799	8.31	1118	11.42	509	6.03	987	10.33	1304	11.59	1225	13.6	857	10.29	1189	11.21	616	7.06
ENSG00000006283	10062	7	0.04	3	0.02	21	0.11	10	0.06	8	0.04	13	0.06	11	0.07	2	0.01	4	0.02	32	0.19	2	0.01	4	0.02	18	0.11	4	0.02	0	0	0	0	4	0.02	8	0.05	10	0.06	5	0.02	17	0.1	3	0.02	23	0.12	4	0.02
ENSG00000006327	1801	302	10.09	53	1.79	740	21.81	379	12.44	487	13.85	122	3.34	2393	79.71	480	15.6	1186	35.18	1171	39.83	214	7.54	228	7.55	1657	56.29	138	4.38	100	3.31	950	29.28	474	14.35	228	8.01	315	9.77	1253	32.99	1205	39.64	525	18.67	550	15.37	130	4.42
ENSG00000006377	3445	1	0.02	1	0.02	12	0.18	2	0.03	4	0.06	11	0.16	2	0.03	2	0.03	8	0.12	1	0.02	0	0	23	0.4	0	0	0	0	0	0	2	0.03	0	0	0	0	7	0.11	7	0.1	3	0.05	3	0.06	2	0.03	11	0.2
ENSG00000006432	12386	27	0.13	54	0.27	22	0.09	20	0.1	28	0.12	11	0.04	15	0.07	39	0.18	22	0.09	27	0.13	25	0.13	29	0.14	61	0.3	17	0.08	33	0.16	47	0.21	39	0.17	46	0.24	8	0.04	87	0.33	15	0.07	67	0.35	12	0.05	25	0.12
ENSG00000006451	3579	332	5.58	272	4.62	660	9.79	621	10.26	389	5.57	1209	16.64	433	7.26	420	6.87	521	7.78	345	5.91	261	4.63	326	5.43	391	6.68	329	5.26	291	4.85	345	5.35	353	5.38	340	6.01	368	5.74	515	6.82	521	8.62	306	5.48	491	6.9	251	4.29
ENSG00000006453	4821	47	0.59	38	0.48	117	1.29	89	1.09	95	1.01	135	1.38	42	0.52	65	0.79	50	0.55	62	0.79	29	0.38	90	1.11	78	0.99	60	0.71	43	0.53	68	0.78	92	1.04	23	0.3	52	0.6	175	1.72	81	1	106	1.41	78	0.81	24	0.3
ENSG00000006459	9378	367	2.35	455	2.95	606	3.43	333	2.1	458	2.5	703	3.69	446	2.85	780	4.87	450	2.56	316	2.06	437	2.96	734	4.67	412	2.69	328	2	515	3.28	732	4.33	441	2.56	665	4.49	328	1.95	1674	8.46	425	2.69	866	5.91	551	2.96	332	2.17
ENSG00000006468	9615	98	0.61	16	0.1	494	2.73	322	1.98	220	1.17	336	1.72	120	0.75	25	0.15	313	1.74	198	1.26	29	0.19	92	0.57	151	0.96	47	0.28	15	0.09	30	0.17	129	0.73	22	0.14	88	0.51	50	0.25	287	1.77	30	0.2	134	0.7	29	0.18
ENSG00000006530	10697	172	0.97	199	1.13	398	1.98	322	1.78	329	1.58	597	2.75	215	1.21	248	1.36	177	0.88	236	1.35	153	0.91	287	1.6	256	1.46	216	1.16	173	0.97	268	1.39	231	1.18	249	1.47	209	1.09	436	1.93	247	1.37	245	1.47	285	1.34	157	0.9
ENSG00000006534	6626	58	0.53	20	0.18	102	0.82	167	1.49	58	0.45	191	1.42	38	0.34	46	0.41	73	0.59	50	0.46	25	0.24	79	0.71	32	0.3	56	0.48	20	0.18	44	0.37	52	0.43	39	0.37	97	0.82	57	0.41	73	0.65	41	0.4	97	0.74	39	0.36
ENSG00000006555	6111	0	0	0	0	1	0.01	2	0.02	0	0	0	0	2	0.02	0	0	0	0	0	0	3	0.03	0	0	3	0.03	0	0	2	0.02	0	0	0	0	0	0	0	0	0	0	1	0.01	2	0.02	2	0.02	3	0.03
ENSG00000006576	8646	1980	13.78	5787	40.7	1545	9.49	1291	8.83	2006	11.89	1220	6.95	2477	17.19	1877	12.71	1845	11.4	1351	9.57	2530	18.57	1756	12.12	1219	8.63	2200	14.56	3812	26.32	2456	15.77	2479	15.63	2621	19.18	1787	11.54	3379	18.53	1527	10.46	1770	13.11	2731	15.9	1466	10.37
ENSG00000006606	703	1	0.09	2	0.17	7	0.53	5	0.42	5	0.36	17	1.19	2	0.17	2	0.17	2	0.15	1	0.09	0	0	10	0.85	0	0	1	0.08	0	0	0	0	0	0	1	0.09	0	0	2	0.13	12	1.01	0	0	10	0.72	0	0
ENSG00000006607	14371	133	0.56	283	1.2	323	1.19	274	1.13	273	0.97	341	1.17	240	1	241	0.98	169	0.63	182	0.78	154	0.68	222	0.92	226	0.96	136	0.54	203	0.84	179	0.69	196	0.74	264	1.16	134	0.52	322	1.06	195	0.8	162	0.72	277	0.97	117	0.5
ENSG00000006611	4904	9	0.11	9	0.11	2	0.02	2	0.02	0	0	0	0	1	0.01	0	0	1	0.01	4	0.05	0	0	1	0.01	1	0.01	1	0.01	1	0.01	0	0	0	0	5	0.06	3	0.03	0	0	10	0.12	1	0.01	6	0.06	1	0.01
ENSG00000006625	1594	261	9.85	156	5.95	332	11.06	264	9.79	300	9.64	394	12.18	236	8.88	195	7.16	309	10.36	226	8.69	178	7.08	187	7	207	7.94	247	8.87	237	8.88	203	7.07	239	8.18	216	8.57	247	8.65	243	7.23	333	12.38	212	8.52	292	9.22	199	7.64
ENSG00000006634	4595	55	0.72	31	0.41	93	1.07	78	1	65	0.72	119	1.28	60	0.78	50	0.64	66	0.77	57	0.76	39	0.54	88	1.14	43	0.57	37	0.46	30	0.39	52	0.63	56	0.66	50	0.69	41	0.5	82	0.85	72	0.93	39	0.54	76	0.83	29	0.39
ENSG00000006638	2827	18	0.38	7	0.15	39	0.73	29	0.61	21	0.38	65	1.13	24	0.51	34	0.7	47	0.89	36	0.78	5	0.11	22	0.46	38	0.82	31	0.63	6	0.13	9	0.18	10	0.19	10	0.22	17	0.34	12	0.2	35	0.73	17	0.39	27	0.48	11	0.24
ENSG00000006652	7902	640	4.87	301	2.32	697	4.68	507	3.79	762	4.94	654	4.08	548	4.16	566	4.19	1138	7.69	583	4.52	491	3.94	617	4.66	721	5.58	640	4.63	306	2.31	654	4.59	427	2.95	474	3.8	649	4.59	934	5.6	494	3.7	566	4.59	596	3.8	299	2.32
ENSG00000006659	904	0	0	0	0	0	0	0	0	0	0	0	0	0	0	0	0	1	0.06	0	0	0	0	0	0	1	0.07	0	0	0	0	0	0	0	0	0	0	0	0	0	0	0	0	0	0	0	0	0	0
ENSG00000006695	6756	474	4.22	533	4.8	362	2.84	324	2.83	570	4.32	139	1.01	416	3.69	420	3.64	376	2.97	262	2.38	463	4.35	495	4.37	472	4.27	510	4.32	738	6.52	566	4.65	556	4.49	493	4.62	490	4.05	665	4.67	273	2.39	361	3.42	520	3.87	736	6.67
ENSG00000006704	6499	1116	10.33	871	8.15	833	6.8	635	5.78	845	6.66	201	1.52	654	6.04	1173	10.56	849	6.98	947	8.93	553	5.4	1229	11.28	585	5.51	970	8.54	707	6.49	869	7.42	1030	8.64	1234	12.01	755	6.49	1133	8.27	663	6.04	775	7.64	997	7.72	709	6.67
ENSG00000006712	2850	1012	21.36	728	15.53	1238	23.06	1095	22.71	1084	19.48	1243	21.48	1014	21.34	878	18.03	1176	22.04	1229	26.42	686	15.27	1109	23.21	881	18.91	815	16.36	718	15.04	987	19.22	946	18.1	640	14.21	1086	21.28	1670	27.78	1108	23.03	1017	22.86	1223	21.59	618	13.27
ENSG00000006715	7752	313	2.43	212	1.66	552	3.78	475	3.62	355	2.35	971	6.17	325	2.52	229	1.73	335	2.31	274	2.17	185	1.51	398	3.06	334	2.64	233	1.72	222	1.71	322	2.31	295	2.07	245	2	235	1.69	437	2.67	376	2.87	263	2.17	393	2.55	178	1.4
ENSG00000006740	9322	131	0.85	98	0.64	179	1.02	243	1.54	146	0.8	215	1.14	51	0.33	70	0.44	149	0.85	120	0.79	113	0.77	116	0.74	158	1.04	97	0.6	82	0.53	138	0.82	165	0.97	69	0.47	115	0.69	93	0.47	118	0.75	75	0.52	122	0.66	64	0.42
ENSG00000006744	7002	821	7.05	901	7.82	949	7.19	844	7.12	1023	7.48	781	5.49	858	7.35	1150	9.61	901	6.87	945	8.27	822	7.45	849	7.23	1046	9.14	962	7.86	867	7.39	1028	8.15	1046	8.15	851	7.69	777	6.2	1882	12.74	826	6.99	950	8.69	1141	8.2	715	6.25
ENSG00000006747	11626	37	0.19	0	0	125	0.57	111	0.56	48	0.21	83	0.35	43	0.22	50	0.25	64	0.29	47	0.25	14	0.08	107	0.55	61	0.32	46	0.23	16	0.08	54	0.26	21	0.1	5	0.03	79	0.38	120	0.49	31	0.16	102	0.56	47	0.2	74	0.39
ENSG00000006756	7026	81	0.69	31	0.27	287	2.17	385	3.24	268	1.95	859	6.02	81	0.69	75	0.62	240	1.82	195	1.7	32	0.29	261	2.22	125	1.09	86	0.7	37	0.31	73	0.58	136	1.06	102	0.92	98	0.78	204	1.38	150	1.26	81	0.74	126	0.9	44	0.38
ENSG00000006757	3411	809	14.27	552	9.84	407	6.33	474	8.21	745	11.19	245	3.54	457	8.04	398	6.83	517	8.1	547	9.82	592	11.01	551	9.64	465	8.34	611	10.25	607	10.62	643	10.46	785	12.55	466	8.64	609	9.97	510	7.09	309	5.37	458	8.6	504	7.44	490	8.79
ENSG00000006788	6120	0	0	1	0.01	1	0.01	1	0.01	7	0.06	0	0	1	0.01	1	0.01	0	0	2	0.02	1	0.01	0	0	2	0.02	3	0.03	2	0.02	0	0	3	0.03	1	0.01	0	0	3	0.02	0	0	0	0	3	0.02	0	0
ENSG00000006831	5831	758	7.82	1227	12.8	1305	11.88	1174	11.9	1004	8.82	1574	13.3	818	8.42	843	8.46	868	7.95	730	7.67	1045	11.37	1055	10.79	839	8.8	872	8.56	918	9.4	1257	11.96	1662	15.54	997	10.82	823	7.88	1271	10.34	755	7.67	904	9.93	1244	10.74	684	7.18
ENSG00000006837	3149	27	0.52	24	0.46	27	0.46	30	0.56	26	0.42	33	0.52	21	0.4	15	0.28	41	0.7	22	0.43	10	0.2	35	0.66	30	0.58	28	0.51	27	0.51	30	0.53	26	0.45	26	0.52	16	0.28	42	0.63	37	0.7	31	0.63	28	0.45	22	0.43
ENSG00000007001	2957	2	0.04	1	0.02	3	0.05	0	0	2	0.03	2	0.03	3	0.06	0	0	0	0	1	0.02	0	0	1	0.02	0	0	3	0.06	1	0.02	3	0.06	0	0	3	0.06	0	0	2	0.03	0	0	0	0	2	0.03	0	0
ENSG00000007038	1967	1	0.03	3	0.09	0	0	5	0.15	0	0	5	0.13	0	0	1	0.03	0	0	0	0	0	0	1	0.03	2	0.06	5	0.15	1	0.03	0	0	0	0	0	0	0	0	0	0	7	0.21	2	0.07	2	0.05	2	0.06
ENSG00000007047	6656	819	7.4	909	8.3	766	6.11	667	5.92	1427	10.98	399	2.95	1252	11.28	1055	9.28	1223	9.82	1012	9.31	977	9.31	1187	10.64	1150	10.57	1034	8.89	1438	12.9	918	7.65	825	6.76	1010	9.6	1082	9.08	1442	10.27	1036	9.22	907	8.73	1617	12.23	1408	12.94
ENSG00000007062	7457	39	0.31	15	0.12	95	0.68	33	0.26	80	0.55	6	0.04	58	0.47	88	0.69	48	0.34	128	1.05	22	0.19	19	0.15	40	0.33	19	0.15	22	0.18	34	0.25	54	0.39	10	0.08	38	0.28	15	0.1	62	0.49	10	0.09	12	0.08	11	0.09
ENSG00000007080	1661	1219	44.15	706	25.84	1218	38.92	993	35.34	1121	34.57	1019	30.22	1118	40.38	883	31.11	1402	45.09	1353	49.9	909	34.72	999	35.88	1044	38.45	937	32.28	837	30.08	987	32.98	867	28.46	782	29.79	1043	35.06	1362	38.88	1056	37.67	1128	43.5	1205	36.51	586	21.59
ENSG00000007129	1977	2	0.06	0	0	10	0.27	14	0.42	2	0.05	14	0.35	2	0.06	1	0.03	2	0.05	0	0	0	0	1	0.03	1	0.03	1	0.03	1	0.03	0	0	0	0	0	0	1	0.03	1	0.02	2	0.06	0	0	8	0.2	0	0
ENSG00000007168	13771	2618	11.44	2897	12.79	3077	11.86	2668	11.45	2788	10.37	3004	10.75	2815	12.26	3081	13.09	2770	10.75	2390	10.63	2372	10.93	2401	10.4	2922	12.98	2251	9.35	2686	11.64	3135	12.64	3169	12.55	2714	12.47	2199	8.92	6376	21.95	2398	10.32	3202	14.89	2814	10.28	1826	8.11
ENSG00000007171	4399	11	0.15	8	0.11	18	0.22	19	0.26	29	0.34	24	0.27	6	0.08	3	0.04	7	0.09	16	0.22	9	0.13	10	0.14	26	0.36	13	0.17	6	0.08	11	0.14	16	0.2	5	0.07	4	0.05	13	0.14	16	0.22	9	0.13	16	0.18	17	0.24
ENSG00000007174	16941	1	0	1	0	8	0.03	11	0.04	5	0.02	11	0.03	2	0.01	1	0	1	0	0	0	0	0	3	0.01	3	0.01	1	0	1	0	1	0	2	0.01	0	0	2	0.01	0	0	1	0	2	0.01	7	0.02	1	0
ENSG00000007202	9232	1065	6.94	1287	8.48	1469	8.45	1263	8.09	1464	8.12	1536	8.2	1113	7.23	1411	8.94	1036	5.99	736	4.88	1320	9.07	1014	6.55	1319	8.74	1185	7.34	1615	10.44	1452	8.73	1653	9.76	1517	10.4	904	5.47	2129	10.93	936	6.01	1149	7.97	1327	7.23	681	4.51
ENSG00000007216	3226	0	0	1	0.02	0	0	1	0.02	0	0	0	0	0	0	0	0	0	0	0	0	0	0	0	0	0	0	0	0	2	0.04	0	0	0	0	0	0	0	0	0	0	0	0	0	0	0	0	0	0
ENSG00000007237	10158	345	2.04	382	2.29	786	4.11	2106	12.25	902	4.55	4272	20.72	472	2.79	140	0.81	1047	5.51	385	2.32	177	1.11	173	1.02	527	3.17	415	2.34	184	1.08	136	0.74	378	2.03	173	1.08	455	2.5	287	1.34	572	3.34	114	0.72	824	4.08	179	1.08
ENSG00000007255	933	203	13.09	86	5.6	281	15.99	233	14.76	193	10.6	155	8.18	141	9.07	129	8.09	273	15.63	259	17.01	100	6.8	170	10.87	247	16.2	139	8.52	84	5.38	156	9.28	154	9	96	6.51	207	12.39	383	19.46	267	16.95	156	10.71	189	10.19	64	4.2
ENSG00000007264	4138	1	0.01	3	0.04	7	0.09	8	0.11	14	0.17	18	0.21	3	0.04	6	0.08	10	0.13	0	0	2	0.03	5	0.07	5	0.07	3	0.04	1	0.01	4	0.05	4	0.05	1	0.02	4	0.05	3	0.03	6	0.09	3	0.05	6	0.07	3	0.04
ENSG00000007306	2653	0	0	0	0	0	0	0	0	0	0	1	0.02	0	0	0	0	0	0	0	0	0	0	0	0	0	0	0	0	0	0	0	0	0	0	0	0	0	0	0	0	0	0	0	0	0	0	0	0
ENSG00000007312	2062	15	0.44	13	0.38	42	1.08	36	1.03	24	0.6	47	1.12	26	0.76	42	1.19	29	0.75	16	0.48	11	0.34	25	0.72	16	0.47	28	0.78	15	0.43	29	0.78	17	0.45	8	0.25	25	0.68	18	0.41	40	1.15	38	1.18	18	0.44	12	0.36
ENSG00000007314	8243	3117	22.75	6955	51.3	2272	14.63	1853	13.29	4767	29.63	64	0.38	2877	20.94	5353	38.01	2503	16.22	2576	19.14	3507	26.99	2567	18.58	2281	16.93	3452	23.96	4466	32.35	3818	25.71	4271	28.25	5488	42.13	3368	22.82	10172	58.51	1809	13	4668	36.27	4462	27.24	3482	25.84
ENSG00000007341	8108	112	0.83	107	0.8	126	0.82	182	1.33	141	0.89	203	1.23	124	0.92	122	0.88	125	0.82	93	0.7	68	0.53	125	0.92	105	0.79	79	0.56	81	0.6	79	0.54	100	0.67	108	0.84	111	0.76	162	0.95	123	0.9	85	0.67	122	0.76	79	0.6
ENSG00000007350	3526	10	0.17	2	0.03	2	0.03	4	0.07	3	0.04	1	0.01	5	0.09	14	0.23	5	0.08	4	0.07	4	0.07	14	0.24	3	0.05	20	0.32	14	0.24	3	0.05	8	0.12	2	0.04	6	0.1	4	0.05	5	0.08	3	0.05	10	0.14	9	0.16
ENSG00000007372	20639	22	0.06	2	0.01	46	0.12	50	0.14	48	0.12	4	0.01	16	0.05	40	0.11	26	0.07	9	0.03	5	0.02	31	0.09	10	0.03	7	0.02	11	0.03	28	0.08	27	0.07	0	0	57	0.15	14	0.03	62	0.18	14	0.04	14	0.03	13	0.04
ENSG00000007376	2769	135	2.93	94	2.06	235	4.51	177	3.78	132	2.44	212	3.77	186	4.03	137	2.9	164	3.16	116	2.57	81	1.86	124	2.67	108	2.39	74	1.53	70	1.51	129	2.59	127	2.5	93	2.13	109	2.2	119	2.04	160	3.42	90	2.08	230	4.18	89	1.97
ENSG00000007384	4914	735	9	312	3.86	1482	16.01	1074	12.92	1314	13.7	1206	12.09	1414	17.26	589	7.01	1040	11.31	1066	13.29	295	3.81	681	8.27	874	10.88	462	5.38	268	3.26	734	8.29	770	8.54	433	5.58	644	7.32	596	5.75	1068	12.88	448	5.84	1244	12.74	290	3.61
ENSG00000007392	6176	995	9.69	504	4.96	1670	14.35	1234	11.81	1082	8.97	1866	14.88	744	7.23	1059	10.04	987	8.54	1201	11.91	531	5.45	1395	13.47	849	8.41	997	9.24	471	4.55	1076	9.67	1066	9.41	812	8.32	778	7.03	1637	12.57	1319	12.65	839	8.7	1040	8.47	409	4.05
ENSG00000007402	6508	69	0.64	63	0.59	52	0.42	78	0.71	71	0.56	47	0.36	60	0.55	58	0.52	39	0.32	62	0.58	54	0.53	52	0.48	56	0.53	48	0.42	28	0.26	46	0.39	80	0.67	56	0.54	41	0.35	45	0.33	56	0.51	37	0.36	68	0.53	48	0.45
ENSG00000007516	6109	91	0.9	53	0.53	282	2.45	109	1.05	116	0.97	84	0.68	71	0.7	25	0.24	70	0.61	167	1.67	36	0.37	68	0.66	77	0.77	65	0.61	24	0.23	57	0.52	125	1.12	31	0.32	73	0.67	61	0.47	126	1.22	37	0.39	66	0.54	27	0.27
ENSG00000007520	1210	928	46.13	495	24.87	942	41.33	847	41.38	750	31.75	808	32.89	768	38.08	790	38.21	1188	52.45	776	39.29	597	31.3	741	36.53	668	33.77	806	38.11	565	27.88	823	37.75	720	32.44	487	25.47	994	45.87	902	35.35	839	41.08	707	37.43	894	37.18	485	24.52
ENSG00000007541	7856	271	2.08	163	1.26	416	2.81	347	2.61	236	1.54	489	3.07	263	2.01	264	1.97	304	2.07	298	2.32	132	1.07	291	2.21	219	1.71	204	1.49	123	0.93	253	1.79	219	1.52	147	1.18	284	2.02	356	2.15	383	2.89	269	2.19	378	2.42	155	1.21
ENSG00000007545	8596	210	1.47	156	1.1	444	2.74	319	2.19	250	1.49	447	2.56	138	0.96	242	1.65	286	1.78	216	1.54	87	0.64	256	1.78	202	1.44	187	1.24	105	0.73	251	1.62	195	1.24	203	1.49	192	1.25	399	2.2	270	1.86	193	1.44	251	1.47	127	0.9
ENSG00000007866	3049	369	7.28	405	8.08	370	6.44	315	6.11	491	8.25	193	3.12	397	7.81	1120	21.5	399	6.99	488	9.8	362	7.53	403	7.88	410	8.23	319	5.99	290	5.68	577	10.5	436	7.8	411	8.53	435	7.97	435	6.76	294	5.71	323	6.79	461	7.61	354	7.1
ENSG00000007908	4586	20	0.26	0	0	198	2.29	7	0.09	112	1.25	61	0.66	2	0.03	239	3.05	366	4.26	4	0.05	1	0.01	14	0.18	116	1.55	9	0.11	3	0.04	7	0.08	8	0.1	12	0.17	392	4.77	259	2.68	327	4.22	28	0.39	270	2.96	96	1.28
ENSG00000007923	5083	460	5.44	563	6.73	560	5.85	545	6.34	659	6.64	387	3.75	496	5.85	605	6.97	392	4.12	400	4.82	472	5.89	433	5.08	633	7.62	399	4.49	584	6.86	537	5.86	583	6.25	689	8.58	554	6.09	1016	9.48	376	4.38	501	6.31	659	6.52	537	6.46
ENSG00000007933	3439	45	0.79	62	1.1	83	1.28	51	0.88	103	1.53	100	1.43	48	0.84	13	0.22	35	0.54	26	0.46	30	0.55	70	1.21	61	1.09	11	0.18	25	0.43	22	0.36	36	0.57	10	0.18	19	0.31	50	0.69	79	1.36	35	0.65	62	0.91	21	0.37
ENSG00000007944	3072	763	14.94	902	17.85	763	13.18	828	15.93	903	15.06	1350	21.65	384	7.5	374	7.12	985	17.13	581	11.59	475	9.81	469	9.11	760	15.14	520	9.69	476	9.25	223	4.03	500	8.87	382	7.87	688	12.51	543	8.38	829	15.99	598	12.47	788	12.91	694	13.82
ENSG00000007952	2543	8	0.19	5	0.12	12	0.25	8	0.19	3	0.06	2	0.04	5	0.12	4	0.09	5	0.11	4	0.1	1	0.02	5	0.12	2	0.05	5	0.11	4	0.09	4	0.09	6	0.13	4	0.1	3	0.07	4	0.07	11	0.26	5	0.13	7	0.14	3	0.07
ENSG00000007968	5462	2	0.02	1	0.01	8	0.08	9	0.1	3	0.03	9	0.08	7	0.08	7	0.08	7	0.07	0	0	2	0.02	0	0	0	0	3	0.03	2	0.02	3	0.03	0	0	2	0.02	1	0.01	1	0.01	12	0.13	4	0.05	15	0.14	2	0.02
ENSG00000008018	2219	1477	40.04	889	24.36	1616	38.66	1471	39.18	1426	32.92	1827	40.56	1277	34.52	1675	44.18	2082	50.12	1588	43.84	911	26.05	1088	29.25	1155	31.84	1341	34.58	797	21.44	1472	36.82	1203	29.56	1173	33.45	1422	35.78	2592	55.39	1653	44.13	1372	39.6	1602	36.33	762	21.01
ENSG00000008056	3733	34	0.55	3	0.05	27	0.38	47	0.74	52	0.71	11	0.15	10	0.16	46	0.72	26	0.37	33	0.54	13	0.22	31	0.5	49	0.8	34	0.52	10	0.16	26	0.39	43	0.63	7	0.12	15	0.22	94	1.19	24	0.38	16	0.27	46	0.62	11	0.18
ENSG00000008083	6244	214	2.06	319	3.11	327	2.78	296	2.8	321	2.63	367	2.9	410	3.94	163	1.53	288	2.46	236	2.32	319	3.24	186	1.78	310	3.04	198	1.81	221	2.11	238	2.12	440	3.84	201	2.04	258	2.31	266	2.02	282	2.68	194	1.99	302	2.43	212	2.08
ENSG00000008086	19056	71	0.22	71	0.23	198	0.55	155	0.48	88	0.24	472	1.22	71	0.22	32	0.1	123	0.34	80	0.26	68	0.23	86	0.27	76	0.24	81	0.24	77	0.24	97	0.28	71	0.2	72	0.24	65	0.19	79	0.2	144	0.45	84	0.28	115	0.3	50	0.16
ENSG00000008118	3328	20	0.36	0	0	5	0.08	2	0.04	3	0.05	1	0.01	2	0.04	0	0	4	0.06	0	0	8	0.15	15	0.27	60	1.1	17	0.29	1	0.02	5	0.08	7	0.11	2	0.04	9	0.15	0	0	1	0.02	0	0	0	0	5	0.09
ENSG00000008128	5085	162	1.92	96	1.15	111	1.16	353	4.1	190	1.91	302	2.93	143	1.69	80	0.92	183	1.92	121	1.46	86	1.07	179	2.1	107	1.29	73	0.82	123	1.44	137	1.5	196	2.1	143	1.78	185	2.03	272	2.54	187	2.18	214	2.7	265	2.62	92	1.11
ENSG00000008130	5570	271	2.93	243	2.65	787	7.5	675	7.16	356	3.27	1005	8.89	345	3.72	426	4.48	371	3.56	273	3	122	1.39	399	4.27	271	2.98	270	2.77	156	1.67	297	2.96	263	2.57	289	3.28	282	2.83	490	4.17	445	4.73	245	2.82	542	4.9	175	1.92
ENSG00000008196	6155	1	0.01	0	0	5	0.04	3	0.03	0	0	2	0.02	2	0.02	0	0	0	0	0	0	0	0	2	0.02	0	0	1	0.01	0	0	0	0	0	0	0	0	0	0	0	0	3	0.03	0	0	0	0	1	0.01
ENSG00000008197	2203	0	0	0	0	0	0	0	0	0	0	0	0	0	0	0	0	0	0	0	0	0	0	0	0	0	0	2	0.05	0	0	0	0	0	0	0	0	0	0	0	0	0	0	0	0	0	0	0	0
ENSG00000008226	8338	2	0.01	5	0.04	36	0.23	26	0.18	21	0.13	46	0.27	4	0.03	4	0.03	17	0.11	8	0.06	6	0.05	14	0.1	24	0.18	1	0.01	6	0.04	1	0.01	2	0.01	8	0.06	14	0.09	12	0.07	5	0.04	1	0.01	29	0.18	12	0.09
ENSG00000008256	5808	583	6.04	564	5.9	1338	12.23	1944	19.78	1095	9.66	2630	22.31	773	7.98	424	4.27	938	8.63	733	7.73	407	4.45	593	6.09	810	8.53	586	5.77	364	3.74	410	3.92	635	5.96	486	5.29	629	6.05	595	4.86	851	8.68	368	4.06	1005	8.71	414	4.36
ENSG00000008277	13668	73	0.32	39	0.17	244	0.95	175	0.76	119	0.45	340	1.23	88	0.39	38	0.16	124	0.48	138	0.62	64	0.3	95	0.41	99	0.44	62	0.26	86	0.38	61	0.25	93	0.37	32	0.15	80	0.33	112	0.39	208	0.9	49	0.23	141	0.52	31	0.14
ENSG00000008282	2783	2311	49.95	2262	49.42	2529	48.24	2212	46.98	2271	41.8	3014	53.35	1712	36.91	2657	55.87	2852	54.75	2211	48.67	1713	39.05	1965	42.12	1990	43.75	2472	50.82	1686	36.17	2010	40.09	2470	48.39	2372	53.93	2171	43.56	2512	42.8	2071	44.09	2451	56.41	2118	38.3	1631	35.86
ENSG00000008283	5296	178	2.02	61	0.7	519	5.2	593	6.62	159	1.54	1089	10.13	148	1.68	107	1.18	228	2.3	128	1.48	58	0.69	166	1.87	153	1.77	96	1.04	54	0.61	83	0.87	136	1.4	86	1.03	177	1.87	149	1.33	313	3.5	100	1.21	323	3.07	65	0.75
ENSG00000008294	11966	1519	7.64	1534	7.79	2355	10.45	1871	9.24	1666	7.13	2477	10.2	1504	7.54	1725	8.44	1872	8.36	1641	8.4	1361	7.22	1898	9.46	1535	7.85	1261	6.03	1447	7.22	2336	10.83	1628	7.42	1553	8.21	1146	5.35	4392	17.4	1771	8.77	2007	10.74	1551	6.52	841	4.3
ENSG00000008300	13850	12	0.05	5	0.02	35	0.13	33	0.14	22	0.08	36	0.13	12	0.05	14	0.06	16	0.06	21	0.09	10	0.05	19	0.08	7	0.03	6	0.02	13	0.06	10	0.04	8	0.03	6	0.03	14	0.06	14	0.05	16	0.07	2	0.01	17	0.06	9	0.04
ENSG00000008311	10816	576	3.2	504	2.83	1169	5.74	808	4.42	691	3.27	1619	7.37	450	2.5	279	1.51	569	2.81	418	2.37	413	2.42	1020	5.63	335	1.89	313	1.66	382	2.11	348	1.79	496	2.5	331	1.94	419	2.16	507	2.22	664	3.64	345	2.04	826	3.84	347	1.96
ENSG00000008323	4316	12	0.17	1	0.01	24	0.3	31	0.42	15	0.18	61	0.7	32	0.44	19	0.26	13	0.16	0	0	1	0.01	12	0.17	6	0.09	8	0.11	3	0.04	8	0.1	1	0.01	7	0.1	14	0.18	12	0.13	22	0.3	10	0.15	66	0.77	0	0
ENSG00000008324	3118	84	1.62	52	1.01	142	2.42	133	2.52	89	1.46	257	4.06	83	1.6	99	1.86	132	2.26	74	1.45	45	0.92	76	1.45	58	1.14	61	1.12	42	0.8	78	1.39	79	1.38	100	2.03	90	1.61	118	1.79	111	2.11	63	1.29	122	1.97	54	1.06
ENSG00000008382	2049	111	3.26	104	3.09	139	3.6	149	4.3	124	3.1	147	3.53	103	3.02	117	3.34	156	4.07	147	4.39	76	2.35	93	2.71	116	3.46	138	3.85	105	3.06	129	3.49	110	2.93	105	3.24	126	3.43	107	2.48	148	4.28	98	3.06	125	3.07	84	2.51
ENSG00000008394	7441	336	2.72	67	0.55	2508	17.89	1826	14.5	467	3.22	4955	32.8	700	5.64	424	3.33	770	5.53	130	1.07	81	0.69	955	7.66	481	3.95	657	5.05	168	1.35	146	1.09	150	1.1	435	3.7	784	5.88	459	2.92	1002	7.98	347	2.99	2280	15.42	217	1.78
ENSG00000008405	4782	275	3.46	164	2.09	382	4.24	503	6.22	364	3.9	667	6.87	230	2.89	350	4.28	375	4.19	288	3.69	124	1.65	351	4.38	254	3.25	320	3.83	215	2.68	249	2.89	200	2.28	243	3.22	193	2.25	235	2.33	337	4.18	233	3.12	266	2.8	174	2.23
ENSG00000008438	708	2	0.17	0	0	0	0	1	0.08	4	0.29	1	0.07	1	0.08	0	0	1	0.08	0	0	0	0	0	0	1	0.09	0	0	0	0	1	0.08	0	0	1	0.09	0	0	0	0	0	0	0	0	0	0	1	0.09
ENSG00000008441	6435	7812	73.03	9604	90.75	6859	56.58	9705	89.14	9796	77.98	8089	61.92	10901	101.63	6208	56.46	7235	60.06	8593	81.8	7975	78.63	10710	99.29	8281	78.73	6316	56.16	7960	73.85	7662	66.08	8550	72.44	5448	53.57	11698	101.51	9696	71.44	7372	67.87	6570	65.4	12881	100.73	8039	76.43
ENSG00000008513	8852	1000	6.8	2178	14.96	1041	6.24	1012	6.76	1346	7.79	890	4.95	1049	7.11	1017	6.72	816	4.92	810	5.61	1348	9.66	1117	7.53	937	6.48	824	5.33	1274	8.59	921	5.77	1468	9.04	1501	10.73	1108	6.99	926	4.96	932	6.24	567	4.1	1366	7.77	1376	9.51
ENSG00000008516	4745	6	0.08	7	0.09	13	0.15	26	0.32	9	0.1	70	0.73	6	0.08	3	0.04	8	0.09	14	0.18	1	0.01	10	0.13	12	0.15	9	0.11	5	0.06	16	0.19	15	0.17	4	0.05	12	0.14	17	0.17	15	0.19	1	0.01	13	0.14	11	0.14
ENSG00000008517	3209	4423	82.91	3525	66.79	4593	75.98	3357	61.83	2147	34.27	1659	25.47	7208	134.75	3197	58.3	3816	63.53	8109	154.8	1073	21.21	843	15.67	3969	75.67	2837	50.59	1269	23.61	1152	19.92	4609	78.31	6548	129.12	4062	70.68	4378	64.69	8862	163.62	1072	21.4	4692	73.58	794	15.14
ENSG00000008710	18534	3187	10.34	2614	8.58	4650	13.32	4383	13.98	5093	14.08	3021	8.03	3800	12.3	5431	17.15	2719	7.84	4444	14.69	1639	5.61	4611	14.84	2817	9.3	1950	6.02	2251	7.25	3557	10.65	3495	10.28	2302	7.86	3350	10.09	6131	15.69	3110	9.94	3113	10.76	4311	11.7	2445	8.07
ENSG00000008735	5793	2	0.02	3	0.03	37	0.34	13	0.13	9	0.08	16	0.14	11	0.11	12	0.12	34	0.31	28	0.3	4	0.04	16	0.16	14	0.15	4	0.04	4	0.04	13	0.12	10	0.09	8	0.09	8	0.08	7	0.06	18	0.18	11	0.12	30	0.26	4	0.04
ENSG00000008838	6962	1526	13.19	1526	13.33	1299	9.9	1128	9.58	1550	11.41	928	6.57	1187	10.23	1354	11.38	1379	10.58	1291	11.36	1304	11.88	1002	8.59	1171	10.29	2029	16.68	1355	11.62	1339	10.67	1917	15.01	1404	12.76	1422	11.41	2129	14.5	1035	8.81	1373	12.63	1367	9.88	975	8.57
ENSG00000008853	6611	901	8.2	495	4.55	796	6.39	804	7.19	807	6.25	331	2.47	741	6.72	1152	10.2	946	7.64	739	6.85	343	3.29	691	6.24	825	7.63	465	4.02	462	4.17	602	5.05	644	5.31	412	3.94	915	7.73	539	3.87	650	5.83	582	5.64	970	7.38	383	3.54
ENSG00000008869	8238	157	1.15	139	1.03	395	2.55	308	2.21	219	1.36	585	3.5	319	2.32	157	1.12	207	1.34	194	1.44	158	1.22	195	1.41	168	1.25	139	0.97	138	1	172	1.16	226	1.5	123	0.94	118	0.8	275	1.58	285	2.05	177	1.38	277	1.69	105	0.78
ENSG00000008952	7928	1420	10.77	1088	8.34	2350	15.73	2613	19.48	1815	11.73	5326	33.09	1275	9.65	1084	8	1764	11.89	1027	7.94	870	6.96	1761	13.25	1422	10.97	1140	8.23	921	6.94	1168	8.18	1347	9.26	1140	9.1	1543	10.87	1953	11.68	1806	13.5	1180	9.53	1870	11.87	876	6.76
ENSG00000008988	6765	7212	64.13	4603	41.37	10469	82.15	7704	67.31	5666	42.91	13632	99.26	6274	55.64	6560	56.75	9174	72.45	6681	60.5	3612	33.88	6068	53.51	4391	39.71	7057	59.69	3784	33.39	6678	54.79	5966	48.08	4849	45.36	7369	60.83	7174	50.28	8706	76.25	5558	52.62	7578	56.37	4062	36.74
ENSG00000009307	5778	42858	446.19	43444	457.18	40891	375.67	35951	367.77	46822	415.12	11960	101.96	53906	559.7	37616	381	38509	356.05	30875	327.34	41517	455.88	46860	483.81	41532	439.74	37633	372.67	40949	423.11	57025	547.76	50217	473.87	36304	397.58	29407	284.2	93851	770.17	26776	274.56	46972	520.7	43182	376.08	26079	276.15
ENSG00000009335	9215	1021	6.66	1900	12.54	1329	7.66	1042	6.68	1310	7.28	1163	6.22	1440	9.37	1333	8.47	1184	6.86	966	6.42	1534	10.56	926	5.99	1566	10.4	1289	8	1613	10.45	1480	8.91	1989	11.77	1597	10.97	913	5.53	1865	9.6	960	6.17	1068	7.42	1232	6.73	1041	6.91
ENSG00000009413	12425	237	1.15	294	1.44	449	1.92	416	1.98	345	1.42	1135	4.5	217	1.05	540	2.54	319	1.37	255	1.26	373	1.9	401	1.93	319	1.57	333	1.53	341	1.64	385	1.72	382	1.68	305	1.55	203	0.91	728	2.78	350	1.67	447	2.3	389	1.58	171	0.84
ENSG00000009694	12896	68	0.32	49	0.23	247	1.02	159	0.73	110	0.44	608	2.32	64	0.3	26	0.12	136	0.56	92	0.44	71	0.35	68	0.31	73	0.35	55	0.24	34	0.16	78	0.34	129	0.55	63	0.31	52	0.23	87	0.32	102	0.47	35	0.17	130	0.51	14	0.07
ENSG00000009709	6473	135	1.25	230	2.16	210	1.72	166	1.52	284	2.25	2	0.02	437	4.05	160	1.45	220	1.82	295	2.79	169	1.66	140	1.29	472	4.46	115	1.02	171	1.58	160	1.37	268	2.26	109	1.07	334	2.88	266	1.95	251	2.3	137	1.36	306	2.38	163	1.54
ENSG00000009724	4257	20	0.28	88	1.26	61	0.76	69	0.96	74	0.89	117	1.35	60	0.85	54	0.74	9	0.11	41	0.59	88	1.31	54	0.76	74	1.06	37	0.5	66	0.93	44	0.57	80	1.02	52	0.77	24	0.31	69	0.77	21	0.29	45	0.68	52	0.61	47	0.68
ENSG00000009765	10362	0	0	0	0	0	0	2	0.01	4	0.02	0	0	1	0.01	2	0.01	0	0	0	0	0	0	0	0	2	0.01	1	0.01	1	0.01	1	0.01	0	0	0	0	0	0	1	0	0	0	0	0	1	0	0	0
ENSG00000009780	4046	299	4.45	281	4.22	328	4.3	378	5.52	357	4.52	490	5.97	315	4.67	270	3.91	396	5.23	372	5.63	155	2.43	258	3.8	228	3.45	190	2.69	128	1.89	253	3.47	256	3.45	142	2.22	350	4.83	490	5.74	362	5.3	247	3.91	398	4.95	187	2.83
ENSG00000009790	7750	5	0.04	12	0.09	26	0.18	15	0.11	14	0.09	50	0.32	6	0.05	7	0.05	15	0.1	12	0.09	12	0.1	14	0.11	16	0.13	7	0.05	2	0.02	5	0.04	13	0.09	14	0.11	12	0.09	3	0.02	6	0.05	2	0.02	23	0.15	9	0.07
ENSG00000009830	13203	420	1.91	195	0.9	760	3.06	499	2.23	556	2.16	349	1.3	452	2.05	627	2.78	529	2.14	296	1.37	212	1.02	630	2.85	461	2.14	353	1.53	235	1.06	977	4.11	418	1.73	431	2.07	326	1.38	1395	5.01	336	1.51	755	3.66	612	2.33	181	0.84
ENSG00000009844	7258	1010	8.37	942	7.89	910	6.66	829	6.75	1029	7.26	810	5.5	941	7.78	963	7.76	953	7.01	776	6.55	840	7.34	920	7.56	879	7.41	878	6.92	816	6.71	991	7.58	1000	7.51	891	7.77	810	6.23	1709	11.16	796	6.5	1023	9.03	1088	7.54	707	5.96
ENSG00000009950	4815	573	7.16	510	6.44	1091	12.03	817	10.03	783	8.33	1283	13.13	475	5.92	607	7.38	395	4.38	483	6.14	524	6.9	1400	17.35	449	5.7	792	9.41	458	5.68	681	7.85	420	4.76	1032	13.56	580	6.73	1006	9.91	659	8.11	629	8.37	971	10.15	835	10.61
ENSG00000009954	7060	726	6.19	863	7.43	1039	7.81	994	8.32	901	6.54	1594	11.12	572	4.86	945	7.83	690	5.22	622	5.4	780	7.01	880	7.44	799	6.92	672	5.45	862	7.29	871	6.85	840	6.49	812	7.28	702	5.55	1276	8.57	680	5.71	843	7.65	789	5.62	564	4.89
ENSG00000010017	3618	1118	18.59	1395	23.44	1371	20.11	1034	16.89	1258	17.81	1336	18.19	1357	22.5	1107	17.91	1206	17.81	968	16.39	1098	19.25	1455	23.99	1006	17.01	998	15.78	1070	17.66	1425	21.86	1199	18.07	1148	20.08	927	14.31	2698	35.36	1096	17.95	1368	24.22	1614	22.45	1112	18.8
ENSG00000010030	2374	4	0.1	0	0	3	0.07	12	0.3	4	0.09	16	0.33	2	0.05	3	0.07	6	0.14	1	0.03	2	0.05	15	0.38	1	0.03	3	0.07	1	0.03	3	0.07	2	0.05	4	0.11	1	0.02	12	0.24	5	0.12	2	0.05	16	0.34	7	0.18
ENSG00000010072	5906	109	1.11	137	1.41	150	1.35	154	1.54	116	1.01	237	1.98	131	1.33	172	1.7	129	1.17	86	0.89	67	0.72	151	1.53	119	1.23	92	0.89	126	1.27	148	1.39	103	0.95	152	1.63	99	0.94	192	1.54	143	1.43	111	1.2	194	1.65	79	0.82
ENSG00000010165	3831	342	5.37	234	3.71	469	6.5	409	6.31	350	4.68	527	6.78	250	3.91	458	7	338	4.71	311	4.97	214	3.54	377	5.87	297	4.74	311	4.64	252	3.93	293	4.24	342	4.87	327	5.4	281	4.1	504	6.24	272	4.21	412	6.89	369	4.85	255	4.07
ENSG00000010219	7054	194	1.65	128	1.1	187	1.41	133	1.11	189	1.37	163	1.14	140	1.19	193	1.6	219	1.66	172	1.49	105	0.94	186	1.57	148	1.28	153	1.24	110	0.93	187	1.47	152	1.17	172	1.54	143	1.13	215	1.45	170	1.43	158	1.43	199	1.42	103	0.89
ENSG00000010244	15818	1029	3.91	1047	4.02	1567	5.26	1539	5.75	1403	4.54	2311	7.2	1346	5.1	1230	4.55	1218	4.11	1028	3.98	803	3.22	1317	4.97	1163	4.5	996	3.6	959	3.62	1181	4.14	1160	4	1108	4.43	1094	3.86	1644	4.93	1400	5.24	1147	4.64	1534	4.88	879	3.4
ENSG00000010256	3204	5657	106.21	4250	80.66	3323	55.05	2748	50.7	5064	80.97	1438	22.11	3043	56.98	4261	77.83	5306	88.47	4368	83.51	4285	84.85	3463	64.48	3754	71.68	5785	103.31	6149	114.58	5054	87.55	6012	102.31	5130	101.31	6189	107.86	5766	85.33	3613	66.81	4020	80.36	4325	67.93	5234	99.95
ENSG00000010270	4324	228	3.17	214	3.01	360	4.42	353	4.83	228	2.7	459	5.23	205	2.84	270	3.65	351	4.34	213	3.02	110	1.61	226	3.12	181	2.56	241	3.19	126	1.74	174	2.23	236	2.98	211	3.09	256	3.31	207	2.27	334	4.58	146	2.16	323	3.76	136	1.92
ENSG00000010278	5829	1709	17.64	530	5.53	3559	32.41	5631	57.1	1876	16.49	11105	93.85	1232	12.68	524	5.26	2885	26.44	833	8.75	246	2.68	1448	14.82	907	9.52	832	8.17	408	4.18	434	4.13	665	6.22	938	10.18	2117	20.28	915	7.44	2584	26.26	505	5.55	2343	20.23	979	10.28
ENSG00000010282	2888	3496	72.82	3534	74.41	2819	51.81	2048	41.92	3839	68.1	32	0.55	3835	79.66	2598	52.65	3411	63.1	3737	79.27	3405	74.8	2085	43.07	3861	81.79	2797	55.42	3275	67.7	2259	43.41	4552	85.94	2800	61.35	3482	67.33	3309	54.33	2405	49.34	3495	77.51	3299	57.48	3045	64.51
ENSG00000010292	6470	192	1.79	239	2.25	446	3.66	372	3.4	275	2.18	457	3.48	265	2.46	346	3.13	183	1.51	208	1.97	205	2.01	277	2.55	240	2.27	222	1.96	247	2.28	224	1.92	256	2.16	310	3.03	175	1.51	469	3.44	247	2.26	286	2.83	296	2.3	153	1.45
ENSG00000010295	4945	708	8.61	345	4.24	1114	11.96	1200	14.34	880	9.12	1396	13.91	813	9.86	711	8.41	898	9.7	669	8.29	265	3.4	507	6.12	666	8.24	383	4.43	390	4.71	529	5.94	567	6.25	498	6.37	672	7.59	1020	9.78	789	9.45	493	6.39	1061	10.8	395	4.89
ENSG00000010310	5069	3	0.04	0	0	13	0.14	24	0.28	36	0.36	8	0.08	1	0.01	1	0.01	17	0.18	2	0.02	0	0	14	0.16	5	0.06	6	0.07	2	0.02	5	0.05	5	0.05	5	0.06	4	0.04	2	0.02	7	0.08	3	0.04	22	0.22	0	0
ENSG00000010318	3364	73	1.31	92	1.66	103	1.63	115	2.02	104	1.58	141	2.06	71	1.27	49	0.85	82	1.3	63	1.15	68	1.28	54	0.96	80	1.45	42	0.71	88	1.56	58	0.96	86	1.39	45	0.85	59	0.98	108	1.52	98	1.73	64	1.22	125	1.87	92	1.67
ENSG00000010319	5047	669	7.97	228	2.75	2039	21.45	1198	14.03	646	6.56	1257	12.27	364	4.33	288	3.34	631	6.68	378	4.59	117	1.47	823	9.73	574	6.96	264	2.99	140	1.66	285	3.13	251	2.71	228	2.86	665	7.36	501	4.71	610	7.16	343	4.35	905	9.02	390	4.73
ENSG00000010322	9062	869	5.77	708	4.75	2122	12.43	1731	11.29	1516	8.57	2481	13.49	654	4.33	796	5.14	900	5.31	981	6.63	488	3.42	1071	7.05	1078	7.28	777	4.91	514	3.39	948	5.81	1106	6.65	779	5.44	737	4.54	1895	9.92	1069	6.99	790	5.58	1222	6.79	557	3.76
ENSG00000010327	10588	486	2.76	206	1.18	1252	6.28	1870	10.44	903	4.37	3045	14.17	414	2.35	654	3.61	741	3.74	459	2.66	137	0.82	436	2.46	360	2.08	454	2.45	121	0.68	395	2.07	448	2.31	708	4.23	336	1.77	312	1.4	1029	5.76	290	1.75	804	3.82	119	0.69
ENSG00000010361	2953	289	5.89	192	3.95	219	3.94	228	4.56	261	4.53	254	4.24	154	3.13	188	3.73	243	4.4	196	4.07	170	3.65	229	4.63	145	3	239	4.63	187	3.78	262	4.92	224	4.14	184	3.94	212	4.01	380	6.1	180	3.61	239	5.18	217	3.7	203	4.21
ENSG00000010379	4243	16	0.23	0	0	7	0.09	7	0.1	14	0.17	4	0.05	7	0.1	12	0.17	12	0.15	8	0.12	4	0.06	8	0.11	11	0.16	7	0.09	3	0.04	3	0.04	8	0.1	4	0.06	1	0.01	21	0.23	11	0.15	4	0.06	2	0.02	2	0.03
ENSG00000010404	9294	84	0.54	127	0.83	145	0.83	152	0.97	121	0.67	311	1.65	81	0.52	73	0.46	134	0.77	93	0.61	141	0.96	119	0.76	109	0.72	84	0.52	138	0.89	75	0.45	106	0.62	80	0.54	76	0.46	147	0.75	125	0.8	68	0.47	132	0.71	62	0.41
ENSG00000010438	1425	4	0.17	1	0.04	0	0	0	0	0	0	0	0	0	0	1	0.04	0	0	1	0.04	1	0.04	0	0	0	0	0	0	0	0	0	0	0	0	0	0	0	0	1	0.03	0	0	1	0.04	0	0	2	0.09
ENSG00000010539	7498	67	0.54	50	0.41	96	0.68	117	0.92	59	0.4	164	1.08	67	0.54	60	0.47	71	0.51	76	0.62	37	0.31	100	0.8	87	0.71	61	0.47	48	0.38	64	0.47	82	0.6	43	0.36	53	0.39	119	0.75	86	0.68	46	0.39	89	0.6	40	0.33
ENSG00000010610	4557	29	0.38	31	0.41	395	4.6	408	5.29	149	1.67	616	6.66	101	1.33	28	0.36	141	1.65	70	0.94	27	0.38	73	0.96	92	1.24	63	0.79	21	0.28	37	0.45	60	0.72	34	0.47	71	0.87	52	0.54	213	2.77	54	0.76	195	2.15	11	0.15
ENSG00000010626	3052	165	3.25	88	1.75	253	4.4	227	4.4	198	3.32	156	2.52	109	2.14	143	2.74	233	4.08	179	3.59	67	1.39	194	3.79	140	2.81	117	2.19	95	1.86	159	2.89	174	3.11	98	2.03	170	3.11	211	3.28	192	3.73	194	4.07	198	3.26	89	1.78
ENSG00000010671	4575	17	0.22	14	0.19	35	0.41	78	1.01	30	0.34	190	2.05	12	0.16	4	0.05	32	0.37	14	0.19	11	0.15	31	0.4	15	0.2	12	0.15	6	0.08	6	0.07	30	0.36	10	0.14	20	0.24	7	0.07	41	0.53	12	0.17	36	0.4	9	0.12
ENSG00000010704	5675	79	0.84	47	0.5	148	1.38	174	1.81	120	1.08	314	2.73	54	0.57	38	0.39	113	1.06	77	0.83	40	0.45	100	1.05	58	0.63	46	0.46	36	0.38	53	0.52	81	0.78	41	0.46	65	0.64	81	0.68	113	1.18	51	0.58	104	0.92	48	0.52
ENSG00000010803	4447	749	10.13	832	11.38	877	10.47	839	11.15	972	11.2	750	8.31	771	10.4	709	9.33	642	7.71	793	10.92	759	10.83	851	11.42	846	11.64	616	7.93	696	9.34	796	9.93	916	11.23	703	10	709	8.9	770	8.21	659	8.78	665	9.58	1064	12.04	705	9.7
ENSG00000010810	7411	361	2.93	143	1.17	1174	8.41	2048	16.33	710	4.91	3459	22.99	443	3.59	272	2.15	748	5.39	382	3.16	125	1.07	454	3.65	380	3.14	313	2.42	129	1.04	220	1.65	288	2.12	210	1.79	534	4.02	391	2.5	739	5.91	229	1.98	985	6.69	190	1.57
ENSG00000010818	10655	789	4.45	947	5.4	952	4.74	1010	5.6	890	4.28	2959	13.68	927	5.22	579	3.18	890	4.46	798	4.59	976	5.81	660	3.7	822	4.72	576	3.09	909	5.09	918	4.78	1065	5.45	707	4.2	654	3.43	829	3.69	803	4.47	615	3.7	765	3.61	475	2.73
ENSG00000010932	3602	2	0.03	10	0.17	9	0.13	5	0.08	6	0.09	124	1.7	12	0.2	1	0.02	4	0.06	14	0.24	2	0.04	13	0.22	20	0.34	4	0.06	0	0	1	0.02	4	0.06	2	0.04	8	0.12	8	0.11	48	0.79	4	0.07	53	0.74	5	0.08
ENSG00000011007	5391	536	5.98	789	8.9	774	7.62	587	6.44	684	6.5	755	6.9	724	8.06	1002	10.88	594	5.89	480	5.45	654	7.7	675	7.47	671	7.61	636	6.75	768	8.51	838	8.63	834	8.43	884	10.38	527	5.46	1251	11	644	7.08	800	9.5	804	7.5	452	5.13
ENSG00000011009	2021	339	10.09	208	6.26	493	12.95	362	10.59	404	10.24	484	11.8	245	7.27	400	11.58	371	9.81	380	11.52	185	5.81	297	8.77	305	9.23	334	9.46	220	6.5	309	8.49	313	8.44	283	8.86	394	10.89	602	14.12	434	12.72	325	10.3	359	8.94	243	7.36
ENSG00000011021	8173	345	2.54	436	3.24	477	3.1	471	3.41	551	3.45	726	4.38	294	2.16	391	2.8	339	2.22	320	2.4	360	2.79	391	2.85	362	2.71	286	2	344	2.51	435	2.95	377	2.52	357	2.76	345	2.36	691	4.01	295	2.14	382	2.99	523	3.22	306	2.29
ENSG00000011028	6591	1112	10.15	826	7.62	4573	36.83	4503	40.38	2171	16.87	10851	81.1	2516	22.9	444	3.94	3535	28.65	3284	30.52	418	4.02	617	5.58	2471	22.94	659	5.72	318	2.88	430	3.62	1327	10.98	414	3.97	1387	11.75	629	4.53	4560	40.99	572	5.56	2997	22.88	398	3.69
ENSG00000011052	1241	2	0.1	0	0	8	0.34	5	0.24	2	0.08	17	0.67	3	0.15	8	0.38	2	0.09	9	0.44	1	0.05	4	0.19	3	0.15	3	0.14	1	0.05	1	0.04	2	0.09	1	0.05	13	0.58	7	0.27	7	0.33	3	0.15	1	0.04	5	0.25
ENSG00000011083	4277	8	0.11	0	0	10	0.12	9	0.12	3	0.04	81	0.93	0	0	0	0	2	0.02	1	0.01	0	0	0	0	0	0	0	0	0	0	1	0.01	0	0	0	0	7	0.09	2	0.02	4	0.06	2	0.03	3	0.04	1	0.01
ENSG00000011105	6905	486	4.23	173	1.52	1265	9.72	974	8.34	797	5.91	1287	9.18	1087	9.44	348	2.95	528	4.09	524	4.65	214	1.97	508	4.39	751	6.65	346	2.87	247	2.14	385	3.09	541	4.27	261	2.39	818	6.62	1317	9.04	947	8.13	318	2.95	833	6.07	219	1.94
ENSG00000011114	11333	280	1.49	299	1.6	469	2.2	459	2.39	333	1.51	735	3.19	300	1.59	362	1.87	303	1.43	282	1.52	344	1.93	302	1.59	315	1.7	258	1.3	355	1.87	369	1.81	359	1.73	311	1.74	274	1.35	577	2.41	356	1.86	309	1.75	346	1.54	209	1.13
ENSG00000011132	5596	376	4.04	162	1.76	235	2.23	222	2.34	260	2.38	228	2.01	156	1.67	252	2.64	194	1.85	258	2.82	144	1.63	213	2.27	257	2.81	225	2.3	157	1.67	243	2.41	189	1.84	176	1.99	181	1.81	411	3.48	216	2.29	203	2.32	250	2.25	147	1.61
ENSG00000011143	11285	112	0.6	106	0.57	215	1.01	190	1	148	0.67	259	1.13	82	0.44	134	0.69	138	0.65	170	0.92	126	0.71	148	0.78	143	0.78	163	0.83	132	0.7	152	0.75	220	1.06	103	0.58	91	0.45	237	1	142	0.75	182	1.03	145	0.65	84	0.46
ENSG00000011198	7539	322	2.57	298	2.4	382	2.69	312	2.45	369	2.51	363	2.37	310	2.47	486	3.77	434	3.08	240	1.95	306	2.58	347	2.75	335	2.72	302	2.29	281	2.23	421	3.1	373	2.7	414	3.47	232	1.72	554	3.48	316	2.48	328	2.79	345	2.3	221	1.79
ENSG00000011201	7082	435	3.69	600	5.15	800	6	420	3.51	479	3.46	685	4.76	770	6.52	224	1.85	544	4.1	704	6.09	389	3.48	305	2.57	373	3.22	397	3.21	475	4	467	3.66	595	4.58	230	2.06	278	2.19	726	4.86	603	5.04	621	5.62	742	5.27	270	2.33
ENSG00000011243	8576	759	5.32	689	4.89	1055	6.53	831	5.73	985	5.88	1013	5.82	834	5.83	708	4.83	807	5.03	1120	8	576	4.26	936	6.51	685	4.89	799	5.33	571	3.97	769	4.98	778	4.95	667	4.92	801	5.22	1622	8.97	833	5.75	912	6.81	1365	8.01	494	3.52
ENSG00000011258	7184	261	2.19	283	2.4	446	3.3	287	2.36	337	2.4	634	4.35	200	1.67	227	1.85	316	2.35	320	2.73	244	2.15	367	3.05	248	2.11	238	1.9	214	1.78	316	2.44	340	2.58	211	1.86	201	1.56	412	2.72	326	2.69	263	2.34	339	2.37	214	1.82
ENSG00000011260	2703	200	4.45	139	3.13	293	5.75	266	5.82	203	3.85	436	7.95	204	4.53	254	5.5	205	4.05	172	3.9	100	2.35	162	3.58	119	2.69	204	4.32	161	3.56	187	3.84	137	2.76	229	5.36	178	3.68	288	5.05	243	5.33	192	4.55	261	4.86	133	3.01
ENSG00000011275	7576	494	3.92	619	4.97	683	4.79	645	5.03	581	3.93	665	4.32	456	3.61	546	4.22	523	3.69	472	3.82	439	3.68	480	3.78	507	4.09	506	3.82	444	3.5	491	3.6	527	3.79	545	4.55	467	3.44	690	4.32	497	3.89	475	4.02	568	3.77	386	3.12
ENSG00000011295	6054	374	3.72	387	3.89	723	6.34	555	5.42	478	4.04	855	6.96	373	3.7	570	5.51	519	4.58	413	4.18	230	2.41	422	4.16	381	3.85	366	3.46	341	3.36	377	3.46	382	3.44	497	5.19	331	3.05	706	5.53	506	4.95	455	4.81	604	5.02	338	3.42
ENSG00000011304	7521	834	6.67	489	3.95	1755	12.39	1773	13.93	1328	9.05	3411	22.34	1001	7.98	1029	8.01	1139	8.09	1092	8.89	372	3.14	1150	9.12	933	7.59	567	4.31	364	2.89	746	5.51	731	5.3	647	5.44	918	6.82	1128	7.11	1688	13.3	676	5.76	1643	10.99	571	4.65
ENSG00000011332	4800	8	0.1	2	0.03	6	0.07	7	0.09	11	0.12	0	0	16	0.2	0	0	10	0.11	1	0.01	0	0	2	0.02	6	0.08	2	0.02	1	0.01	5	0.06	2	0.02	1	0.01	13	0.15	5	0.05	7	0.09	3	0.04	12	0.13	0	0
ENSG00000011347	7552	68	0.54	41	0.33	253	1.78	170	1.33	199	1.35	250	1.63	97	0.77	55	0.43	77	0.54	132	1.07	20	0.17	120	0.95	153	1.24	61	0.46	27	0.21	72	0.53	115	0.83	40	0.34	63	0.47	57	0.36	122	0.96	65	0.55	89	0.59	32	0.26
ENSG00000011376	12407	176	0.85	222	1.09	210	0.9	197	0.94	250	1.03	208	0.83	190	0.92	219	1.03	172	0.74	120	0.59	152	0.78	180	0.87	246	1.21	204	0.94	262	1.26	197	0.88	253	1.11	274	1.4	186	0.84	349	1.33	149	0.71	186	0.96	187	0.76	230	1.13
ENSG00000011405	9204	327	2.14	308	2.03	780	4.5	686	4.41	505	2.81	1326	7.1	314	2.05	297	1.89	332	1.93	291	1.94	246	1.7	553	3.58	337	2.24	224	1.39	225	1.46	298	1.8	279	1.65	253	1.74	286	1.74	396	2.04	508	3.27	284	1.98	553	3.02	232	1.54
ENSG00000011422	4457	27	0.36	13	0.18	93	1.11	94	1.25	90	1.03	321	3.55	38	0.51	95	1.25	139	1.67	38	0.52	12	0.17	36	0.48	44	0.6	18	0.23	6	0.08	19	0.24	30	0.37	78	1.11	78	0.98	50	0.53	131	1.74	67	0.96	131	1.48	31	0.43
ENSG00000011426	5997	3	0.03	10	0.1	22	0.19	15	0.15	8	0.07	22	0.18	54	0.54	8	0.08	15	0.13	8	0.08	3	0.03	4	0.04	22	0.22	5	0.05	24	0.24	3	0.03	6	0.05	4	0.04	10	0.09	16	0.13	61	0.6	13	0.14	27	0.23	4	0.04
ENSG00000011451	10037	403	2.42	551	3.34	844	4.46	710	4.18	624	3.18	989	4.85	614	3.67	698	4.07	420	2.24	602	3.67	369	2.33	533	3.17	447	2.72	387	2.21	398	2.37	417	2.31	468	2.54	538	3.39	507	2.82	813	3.84	569	3.36	503	3.21	815	4.09	394	2.4
ENSG00000011454	7656	647	5.08	960	7.62	902	6.25	831	6.42	818	5.47	861	5.54	769	6.03	669	5.11	649	4.53	596	4.77	933	7.73	755	5.88	888	7.1	649	4.85	973	7.59	938	6.8	1061	7.56	790	6.53	590	4.3	1622	10.05	651	5.04	820	6.86	743	4.88	540	4.32
ENSG00000011465	12941	32271	150.01	12072	56.72	70183	287.88	140089	639.85	38710	153.23	263190	1001.83	20095	93.16	8722	39.44	51875	214.15	23495	111.22	6766	33.17	34752	160.2	22339	105.61	12524	55.37	6939	32.01	8883	38.1	12300	51.82	9697	47.41	46612	201.13	21005	76.96	65190	298.46	16049	79.43	59364	230.84	19353	91.5
ENSG00000011478	2825	37	0.79	28	0.6	47	0.88	22	0.46	26	0.47	63	1.1	4	0.08	18	0.37	11	0.21	22	0.48	10	0.22	16	0.34	10	0.22	12	0.24	23	0.49	10	0.2	19	0.37	20	0.45	21	0.42	31	0.52	33	0.69	9	0.2	33	0.59	10	0.22
ENSG00000011485	7089	847	7.19	648	5.56	830	6.22	864	7.2	1035	7.48	884	6.14	795	6.73	927	7.65	828	6.24	884	7.64	581	5.2	742	6.24	861	7.43	806	6.51	703	5.92	872	6.83	837	6.44	709	6.33	937	7.38	1128	7.54	728	6.08	886	8.01	973	6.91	679	5.86
ENSG00000011523	8623	739	5.16	822	5.8	1204	7.41	894	6.13	903	5.36	1275	7.28	825	5.74	855	5.8	961	5.95	730	5.19	936	6.89	1098	7.6	986	7	926	6.14	711	4.92	1408	9.06	1098	6.94	1132	8.31	773	5.01	2341	12.87	761	5.23	1173	8.71	1086	6.34	572	4.06
ENSG00000011566	6056	696	6.91	977	9.81	773	6.78	565	5.51	806	6.82	591	4.81	772	7.65	681	6.58	884	7.8	768	7.77	771	8.08	733	7.22	809	8.17	691	6.53	755	7.44	790	7.24	837	7.54	719	7.51	613	5.65	970	7.59	631	6.17	860	9.1	759	6.31	724	7.31
ENSG00000011590	2739	5	0.11	2	0.04	7	0.14	9	0.19	4	0.07	8	0.14	4	0.09	1	0.02	2	0.04	5	0.11	0	0	1	0.02	3	0.07	0	0	0	0	4	0.08	3	0.06	4	0.09	0	0	3	0.05	1	0.02	1	0.02	1	0.02	0	0
ENSG00000011600	907	40	2.65	20	1.34	132	7.73	298	19.42	96	5.42	557	30.25	49	3.24	33	2.13	143	8.42	35	2.36	23	1.61	31	2.04	46	3.1	51	3.22	19	1.25	35	2.14	33	1.98	36	2.51	71	4.37	39	2.04	95	6.21	35	2.47	113	6.27	20	1.35
ENSG00000011638	2558	1742	40.96	1459	34.68	821	17.04	830	19.18	1135	22.73	640	12.32	339	7.95	449	10.27	1428	29.82	1259	30.15	1294	32.09	563	13.13	654	15.64	1463	32.73	763	17.81	800	17.36	1508	32.14	809	20.01	1624	35.45	644	11.94	587	13.6	584	14.62	540	10.62	1238	29.61
ENSG00000011677	4150	0	0	0	0	0	0	1	0.01	0	0	0	0	2	0.03	0	0	0	0	0	0	0	0	0	0	1	0.01	0	0	0	0	0	0	0	0	0	0	0	0	0	0	0	0	0	0	0	0	0	0
ENSG00000012048	9306	60	0.39	99	0.65	64	0.37	57	0.36	51	0.28	116	0.61	41	0.26	44	0.28	60	0.34	46	0.3	96	0.65	52	0.33	70	0.46	56	0.34	83	0.53	70	0.42	71	0.42	65	0.44	44	0.26	81	0.41	56	0.36	49	0.34	27	0.15	53	0.35
ENSG00000012061	5575	743	8.02	486	5.3	838	7.98	873	9.26	833	7.65	1020	9.01	780	8.39	630	6.61	849	8.14	854	9.38	434	4.94	691	7.39	624	6.85	637	6.54	557	5.96	662	6.59	644	6.3	618	7.01	720	7.21	658	5.6	829	8.81	719	8.26	881	7.95	550	6.04
ENSG00000012124	6165	1	0.01	6	0.06	6	0.05	22	0.21	72	0.6	57	0.46	76	0.74	0	0	67	0.58	174	1.73	12	0.12	5	0.05	2	0.02	13	0.12	2	0.02	4	0.04	2	0.02	9	0.09	6	0.05	4	0.03	11	0.11	1	0.01	68	0.56	5	0.05
ENSG00000012171	5768	496	5.17	177	1.87	830	7.64	1090	11.17	479	4.25	2470	21.09	256	2.66	109	1.11	518	4.8	561	5.96	159	1.75	302	3.12	459	4.87	204	2.02	193	2	129	1.24	267	2.52	107	1.17	694	6.72	180	1.48	1065	10.94	157	1.74	554	4.83	254	2.69
ENSG00000012174	8945	175	1.18	181	1.23	224	1.33	227	1.5	174	1	325	1.79	148	0.99	194	1.27	183	1.09	145	0.99	159	1.13	151	1.01	160	1.09	152	0.97	192	1.28	178	1.1	234	1.43	200	1.41	185	1.15	403	2.14	184	1.22	195	1.4	173	0.97	83	0.57
ENSG00000012211	3656	164	2.7	143	2.38	199	2.89	171	2.76	218	3.05	157	2.12	190	3.12	181	2.9	143	2.09	158	2.65	132	2.29	183	2.99	149	2.49	167	2.61	146	2.38	185	2.81	160	2.39	250	4.33	187	2.86	220	2.85	146	2.37	134	2.35	227	3.12	203	3.4
ENSG00000012223	3989	6	0.09	18	0.27	26	0.35	49	0.73	27	0.35	29	0.36	20	0.3	20	0.29	34	0.46	39	0.6	13	0.21	31	0.46	33	0.51	25	0.36	11	0.16	25	0.35	31	0.42	11	0.17	14	0.2	8	0.1	67	1	22	0.35	204	2.57	15	0.23
ENSG00000012232	13046	390	1.8	693	3.23	641	2.61	573	2.6	581	2.28	487	1.84	495	2.28	648	2.91	512	2.1	460	2.16	469	2.28	403	1.84	559	2.62	462	2.03	663	3.03	494	2.1	580	2.42	705	3.42	447	1.91	792	2.88	425	1.93	562	2.76	558	2.15	490	2.3
ENSG00000012504	3628	2	0.03	0	0	0	0	0	0	4	0.06	0	0	0	0	0	0	0	0	0	0	0	0	0	0	0	0	0	0	3	0.05	0	0	0	0	0	0	0	0	0	0	3	0.05	0	0	0	0	0	0
ENSG00000012660	3813	257	4.05	111	1.77	1043	14.52	885	13.72	423	5.68	1862	24.05	455	7.16	179	2.75	466	6.53	233	3.74	79	1.31	388	6.07	404	6.48	213	3.2	100	1.57	131	1.91	220	3.15	171	2.84	277	4.06	192	2.39	696	10.81	180	3.02	844	11.14	186	2.98
ENSG00000012779	3730	22	0.35	17	0.28	74	1.05	148	2.35	60	0.82	212	2.8	22	0.35	17	0.27	74	1.06	25	0.41	23	0.39	22	0.35	28	0.46	26	0.4	9	0.14	20	0.3	21	0.31	18	0.31	15	0.22	27	0.34	32	0.51	22	0.38	71	0.96	11	0.18
ENSG00000012817	9463	1	0.01	682	4.38	1180	6.62	0	0	0	0	0	0	527	3.34	0	0	0	0	2	0.01	0	0	0	0	3	0.02	0	0	701	4.42	0	0	0	0	669	4.47	2	0.01	1312	6.57	649	4.06	1	0.01	760	4.04	490	3.17
ENSG00000012822	8898	2446	16.54	3530	24.12	4016	23.96	3114	20.69	4122	23.73	3900	21.59	2555	17.23	3243	21.33	2436	14.63	3165	21.79	2708	19.31	3526	23.64	2593	17.83	3249	20.89	2819	18.91	3686	22.99	3297	20.2	3813	27.12	2322	14.57	5622	29.96	2317	15.43	3617	26.04	4443	25.13	2196	15.1
ENSG00000012963	3509	365	6.26	325	5.63	572	8.65	585	9.85	518	7.56	832	11.68	401	6.86	429	7.15	458	6.97	381	6.65	298	5.39	457	7.77	495	8.63	275	4.48	321	5.46	348	5.5	362	5.62	361	6.51	342	5.44	601	8.12	455	7.68	409	7.47	552	7.92	337	5.88
ENSG00000012983	7580	364	2.89	314	2.52	1019	7.14	689	5.37	528	3.57	1527	9.92	424	3.36	333	2.57	694	4.89	439	3.55	240	2.01	481	3.79	493	3.98	311	2.35	236	1.86	365	2.67	394	2.83	303	2.53	343	2.53	457	2.86	743	5.81	327	2.76	562	3.73	246	1.99
ENSG00000013016	4825	102	1.27	99	1.25	217	2.39	173	2.12	106	1.13	159	1.62	156	1.94	271	3.29	86	0.95	56	0.71	22	0.29	66	0.82	97	1.23	67	0.79	72	0.89	40	0.46	86	0.97	67	0.88	53	0.61	154	1.51	134	1.65	67	0.89	195	2.03	42	0.53
ENSG00000013275	2550	951	22.43	687	16.38	1077	22.42	935	21.67	1037	20.83	764	14.76	1219	28.68	1174	26.94	1181	24.74	866	20.8	558	13.88	804	18.81	991	23.78	805	18.06	692	16.2	1045	22.74	823	17.6	869	21.56	977	21.39	2219	41.26	1294	30.06	1009	25.34	1314	25.93	677	16.24
ENSG00000013288	8884	240	1.63	170	1.16	853	5.1	1100	7.32	444	2.56	1672	9.27	209	1.41	140	0.92	418	2.51	263	1.81	108	0.77	466	3.13	281	1.94	188	1.21	47	0.32	146	0.91	202	1.24	105	0.75	296	1.86	269	1.44	546	3.64	194	1.4	747	4.23	108	0.74
ENSG00000013293	10496	2	0.01	0	0	1	0.01	5	0.03	6	0.03	4	0.02	0	0	2	0.01	0	0	3	0.02	1	0.01	1	0.01	4	0.02	1	0.01	0	0	0	0	1	0.01	0	0	0	0	6	0.03	1	0.01	2	0.01	5	0.02	0	0
ENSG00000013297	4321	91	1.27	35	0.49	99	1.22	227	3.11	133	1.58	254	2.9	71	0.99	23	0.31	60	0.74	42	0.6	4	0.06	48	0.66	36	0.51	65	0.86	14	0.19	26	0.33	58	0.73	29	0.42	110	1.42	89	0.98	152	2.08	11	0.16	122	1.42	16	0.23
ENSG00000013306	3526	573	9.78	316	5.45	738	11.11	699	11.72	534	7.76	1160	16.21	505	8.59	708	11.75	571	8.65	509	8.84	257	4.62	438	7.41	537	9.32	455	7.38	315	5.33	480	7.56	506	7.82	394	7.07	600	9.5	827	11.12	708	11.9	534	9.7	547	7.81	463	8.03
ENSG00000013364	6141	1020	9.99	318	3.15	2045	17.68	2214	21.31	1281	10.69	3504	28.11	917	8.96	2373	22.61	1191	10.36	846	8.44	268	2.77	797	7.74	726	7.23	595	5.54	350	3.4	611	5.52	792	7.03	915	9.43	952	8.66	2196	16.96	1240	11.96	1078	11.24	1451	11.89	383	3.82
ENSG00000013374	5338	975	10.99	827	9.42	1034	10.28	1122	12.42	1089	10.45	1415	13.06	868	9.76	1068	11.71	970	9.71	924	10.6	797	9.47	1160	12.96	957	10.97	845	9.06	696	7.78	1016	10.56	932	9.52	971	11.51	898	9.39	1956	17.37	781	8.67	961	11.53	1295	12.21	702	8.05
ENSG00000013375	7478	195	1.57	126	1.02	375	2.66	370	2.92	270	1.85	659	4.34	243	1.95	183	1.43	345	2.46	253	2.07	120	1.02	164	1.31	288	2.36	182	1.39	91	0.73	195	1.45	223	1.63	157	1.33	187	1.4	234	1.48	344	2.73	190	1.63	258	1.74	101	0.83
ENSG00000013392	3769	98	1.56	79	1.27	134	1.89	127	1.99	116	1.58	242	3.16	88	1.4	76	1.18	132	1.87	106	1.72	52	0.88	105	1.66	114	1.85	74	1.12	50	0.79	94	1.38	111	1.61	78	1.31	68	1.01	130	1.64	124	1.95	69	1.17	122	1.63	64	1.04
ENSG00000013441	5170	1549	18.02	1788	21.03	3149	32.33	2765	31.61	1710	16.94	3254	31	1678	19.47	1865	21.11	1776	18.35	1806	21.4	1460	17.92	3815	44.02	1113	13.17	2507	27.75	2287	26.41	3810	40.9	2526	26.64	2179	26.67	1391	15.02	4394	40.3	2162	24.78	1388	17.2	2299	22.38	819	9.69
ENSG00000013503	4768	114	1.44	116	1.48	137	1.53	148	1.83	160	1.72	151	1.56	143	1.8	197	2.42	158	1.77	109	1.4	161	2.14	132	1.65	159	2.04	178	2.14	161	2.02	145	1.69	210	2.4	170	2.26	117	1.37	285	2.83	118	1.47	184	2.47	155	1.64	102	1.31
ENSG00000013523	6525	175	1.61	271	2.53	341	2.77	348	3.15	309	2.43	461	3.48	218	2	286	2.57	130	1.06	168	1.58	235	2.29	292	2.67	241	2.26	257	2.25	184	1.68	262	2.23	269	2.25	232	2.25	143	1.22	354	2.57	174	1.58	232	2.28	215	1.66	212	1.99
ENSG00000013561	4988	859	10.36	593	7.23	918	9.77	860	10.19	811	8.33	915	9.04	667	8.02	853	10.01	884	9.47	516	6.34	555	7.06	832	9.95	744	9.13	659	7.56	624	7.47	841	9.36	755	8.25	777	9.86	773	8.65	1359	12.92	712	8.46	642	8.24	752	7.59	560	6.87
ENSG00000013563	4132	1315	19.14	1121	16.5	914	11.74	850	12.16	1279	15.86	320	3.81	1371	19.91	1168	16.54	1116	14.43	1287	19.08	1170	17.96	1095	15.81	1181	17.49	1139	15.77	986	14.25	1102	14.8	1509	19.91	1069	16.37	997	13.47	2248	25.8	895	12.83	1527	23.67	1408	17.15	980	14.51
ENSG00000013573	8367	275	1.98	178	1.29	484	3.07	410	2.9	404	2.47	65	0.38	436	3.13	280	1.96	292	1.86	355	2.6	203	1.54	123	0.88	272	1.99	192	1.31	57	0.41	538	3.57	125	0.81	73	0.55	253	1.69	312	1.77	464	3.29	119	0.91	246	1.48	76	0.56
ENSG00000013583	3428	282	4.95	185	3.28	528	8.18	620	10.69	327	4.89	1067	15.33	244	4.27	254	4.34	479	7.46	323	5.77	176	3.26	318	5.53	238	4.25	360	6.01	178	3.1	261	4.23	287	4.56	236	4.36	387	6.3	394	5.45	463	8	319	5.96	402	5.9	203	3.62
ENSG00000013588	7663	58	0.46	21	0.17	254	1.76	194	1.5	211	1.41	433	2.78	198	1.55	101	0.77	210	1.46	109	0.87	25	0.21	85	0.66	91	0.73	51	0.38	33	0.26	57	0.41	75	0.53	66	0.54	196	1.43	176	1.09	156	1.21	63	0.53	408	2.68	63	0.5
ENSG00000013619	6664	114	1.03	145	1.32	206	1.64	128	1.14	119	0.91	164	1.21	95	0.86	77	0.68	83	0.67	130	1.2	75	0.71	86	0.77	123	1.13	96	0.82	67	0.6	64	0.53	90	0.74	81	0.77	97	0.81	93	0.66	140	1.24	60	0.58	159	1.2	86	0.79
ENSG00000013725	5958	2	0.02	2	0.02	20	0.18	13	0.13	14	0.12	47	0.39	8	0.08	4	0.04	5	0.04	2	0.02	13	0.14	7	0.07	10	0.1	3	0.03	4	0.04	6	0.06	14	0.13	9	0.1	10	0.09	9	0.07	8	0.08	3	0.03	20	0.17	12	0.12
ENSG00000013810	8825	77	0.52	28	0.19	106	0.64	129	0.86	89	0.52	195	1.09	58	0.39	79	0.52	96	0.58	64	0.44	53	0.38	113	0.76	107	0.74	58	0.38	65	0.44	75	0.47	83	0.51	71	0.51	61	0.39	73	0.39	86	0.58	63	0.46	77	0.44	54	0.37
ENSG00000014123	4539	752	9.97	845	11.32	949	11.1	908	11.82	983	11.09	1191	12.93	639	8.45	739	9.53	784	9.23	718	9.69	791	11.06	937	12.31	835	11.25	603	7.6	672	8.84	918	11.23	977	11.74	781	10.89	623	7.66	1300	13.58	770	10.05	907	12.8	805	8.92	546	7.36
ENSG00000014138	5568	42	0.45	17	0.19	51	0.49	51	0.54	35	0.32	78	0.69	26	0.28	20	0.21	32	0.31	43	0.47	9	0.1	39	0.42	16	0.18	31	0.32	29	0.31	34	0.34	37	0.36	32	0.36	24	0.24	37	0.32	44	0.47	23	0.26	37	0.33	21	0.23
ENSG00000014164	3721	329	5.32	233	3.81	405	5.78	424	6.74	363	5	404	5.35	479	7.72	301	4.73	336	4.82	340	5.6	270	4.6	379	6.08	406	6.68	242	3.72	277	4.44	241	3.59	250	3.66	187	3.18	304	4.56	417	5.31	383	6.1	363	6.25	606	8.2	248	4.08
ENSG00000014216	7506	1511	12.11	880	7.13	1868	13.21	2075	16.34	1589	10.84	2471	16.22	1703	13.61	1633	12.73	1573	11.2	1731	14.13	826	6.98	1191	9.47	1179	9.61	1112	8.48	901	7.17	938	6.94	1359	9.87	1017	8.57	1656	12.32	1810	11.43	1684	13.29	1267	10.81	2067	13.86	985	8.03
ENSG00000014257	4280	0	0	0	0	2	0.02	6	0.08	7	0.08	2	0.02	3	0.04	1	0.01	3	0.04	2	0.03	0	0	1	0.01	0	0	1	0.01	3	0.04	0	0	1	0.01	0	0	4	0.05	0	0	2	0.03	1	0.01	1	0.01	0	0
ENSG00000014641	4990	6738	81.23	3868	47.13	3532	37.57	3197	37.87	6200	63.65	1830	18.07	2078	24.98	3118	36.57	6984	74.77	3638	44.66	4284	54.47	2441	29.18	6134	75.2	5574	63.92	4611	55.17	3665	40.76	6469	70.68	5206	66.02	6567	73.49	2862	27.2	3369	40	2930	37.61	3246	32.73	6297	77.21
ENSG00000014824	7199	1192	9.96	1264	10.68	1272	9.38	1179	9.68	1345	9.57	1321	9.04	1164	9.7	823	6.69	1214	9.01	954	8.12	930	8.2	1044	8.65	1224	10.4	942	7.49	1037	8.6	1160	8.94	1417	10.73	997	8.76	1050	8.14	1457	9.6	942	7.75	871	7.75	1191	8.33	945	8.03
ENSG00000014914	4572	118	1.55	42	0.56	468	5.43	502	6.49	267	2.99	1107	11.93	119	1.56	26	0.33	207	2.42	177	2.37	30	0.42	194	2.53	158	2.11	83	1.04	30	0.39	70	0.85	162	1.93	116	1.61	135	1.65	153	1.59	278	3.6	54	0.76	206	2.27	49	0.66
ENSG00000014919	5215	635	7.32	497	5.79	653	6.65	602	6.82	681	6.69	520	4.91	772	8.88	542	6.08	531	5.44	551	6.47	430	5.23	474	5.42	825	9.68	532	5.84	619	7.09	714	7.6	728	7.61	565	6.86	465	4.98	1405	12.77	507	5.76	575	7.06	724	6.99	453	5.31
ENSG00000015133	12426	46	0.22	33	0.16	201	0.86	151	0.72	121	0.5	270	1.07	51	0.25	47	0.22	55	0.24	59	0.29	39	0.2	78	0.37	141	0.69	35	0.16	23	0.11	61	0.27	63	0.28	56	0.29	66	0.3	65	0.25	134	0.64	52	0.27	109	0.44	65	0.32
ENSG00000015153	10839	585	3.25	467	2.62	618	3.03	501	2.73	625	2.95	331	1.5	663	3.67	447	2.41	690	3.4	637	3.6	376	2.2	535	2.94	971	5.48	409	2.16	399	2.2	748	3.83	508	2.56	545	3.18	479	2.47	951	4.16	536	2.93	555	3.28	600	2.79	317	1.79
ENSG00000015171	5325	1509	17.05	1645	18.78	1960	19.54	1858	20.62	1741	16.75	2373	21.95	1813	20.43	1694	18.62	1668	16.73	1331	15.31	1370	16.32	1809	20.27	1703	19.57	1280	13.75	1508	16.91	2009	20.94	1707	17.48	1412	16.78	1338	14.03	2938	26.16	1537	17.1	1774	21.34	1770	16.73	1069	12.28
ENSG00000015285	2361	10	0.25	10	0.26	31	0.7	64	1.6	49	1.06	139	2.9	9	0.23	10	0.25	28	0.63	15	0.39	22	0.59	18	0.45	16	0.41	17	0.41	6	0.15	11	0.26	10	0.23	24	0.64	15	0.35	11	0.22	36	0.9	7	0.19	61	1.3	14	0.36
ENSG00000015413	2737	0	0	0	0	3	0.06	0	0	0	0	2	0.04	1	0.02	0	0	0	0	0	0	0	0	1	0.02	0	0	0	0	0	0	0	0	0	0	2	0.05	2	0.04	0	0	20	0.43	0	0	0	0	0	0
ENSG00000015475	4420	520	7.08	203	2.79	581	6.98	435	5.82	522	6.05	290	3.23	408	5.54	444	5.88	606	7.32	496	6.87	196	2.81	514	6.94	462	6.39	408	5.28	188	2.54	573	7.2	320	3.95	318	4.55	447	5.65	754	8.09	502	6.73	367	5.32	540	6.15	188	2.6
ENSG00000015479	12064	44	0.22	103	0.52	102	0.45	65	0.32	71	0.3	134	0.55	62	0.31	129	0.63	20	0.09	41	0.21	131	0.69	91	0.45	78	0.4	70	0.33	107	0.53	182	0.84	148	0.67	92	0.48	17	0.08	210	0.83	35	0.17	60	0.32	36	0.15	33	0.17
ENSG00000015520	5267	3	0.03	3	0.03	11	0.11	13	0.15	7	0.07	14	0.13	2	0.02	3	0.03	6	0.06	0	0	1	0.01	17	0.19	1	0.01	6	0.07	8	0.09	7	0.07	5	0.05	2	0.02	6	0.06	11	0.1	2	0.02	5	0.06	3	0.03	3	0.03
ENSG00000015532	5472	167	1.84	139	1.54	404	3.92	369	3.99	267	2.5	611	5.5	146	1.6	140	1.5	272	2.66	300	3.36	119	1.38	177	1.93	253	2.83	174	1.82	155	1.69	147	1.49	211	2.1	162	1.87	186	1.9	242	2.1	328	3.55	171	2	295	2.71	198	2.21
ENSG00000015568	14185	23	0.1	34	0.15	39	0.15	26	0.11	37	0.13	44	0.15	51	0.22	19	0.08	16	0.06	24	0.1	21	0.09	21	0.09	19	0.08	8	0.03	24	0.1	23	0.09	28	0.11	10	0.04	10	0.04	36	0.12	24	0.1	18	0.08	35	0.12	4	0.02
ENSG00000015592	3294	4	0.07	0	0	5	0.08	5	0.09	6	0.09	1	0.01	2	0.04	1	0.02	6	0.1	2	0.04	3	0.06	0	0	2	0.04	2	0.03	1	0.02	0	0	0	0	0	0	7	0.12	6	0.09	8	0.14	2	0.04	7	0.11	3	0.06
ENSG00000015676	9893	1479	8.99	1597	9.82	1747	9.37	1619	9.67	1830	9.48	1324	6.59	1659	10.06	1760	10.41	1536	8.29	1652	10.23	1258	8.07	1310	7.9	1888	11.68	1340	7.75	1294	7.81	1768	9.92	2052	11.31	1326	8.48	1497	8.45	3397	16.28	1366	8.18	1793	11.61	1818	9.25	1224	7.57
ENSG00000016082	2817	0	0	0	0	1	0.02	2	0.04	2	0.04	2	0.03	2	0.04	1	0.02	0	0	2	0.04	0	0	3	0.06	2	0.04	2	0.04	1	0.02	1	0.02	0	0	0	0	2	0.04	2	0.03	2	0.04	3	0.07	1	0.02	1	0.02
ENSG00000016391	7787	97	0.75	106	0.83	103	0.7	51	0.39	124	0.82	57	0.36	54	0.42	235	1.77	93	0.64	90	0.71	121	0.99	70	0.54	100	0.79	88	0.65	116	0.89	100	0.71	103	0.72	159	1.29	94	0.67	71	0.43	49	0.37	121	1	107	0.69	74	0.58
ENSG00000016402	4730	22	0.28	24	0.31	14	0.16	42	0.52	57	0.62	27	0.28	8	0.1	9	0.11	33	0.37	19	0.25	13	0.17	32	0.4	24	0.31	25	0.3	30	0.38	40	0.47	25	0.29	24	0.32	24	0.28	24	0.24	30	0.38	22	0.3	28	0.3	61	0.79
ENSG00000016490	3310	0	0	0	0	0	0	0	0	0	0	0	0	0	0	0	0	0	0	0	0	0	0	0	0	0	0	0	0	0	0	0	0	0	0	0	0	0	0	0	0	0	0	0	0	0	0	0	0
ENSG00000016602	3447	0	0	0	0	0	0	0	0	0	0	0	0	1	0.02	0	0	0	0	0	0	0	0	0	0	0	0	0	0	0	0	0	0	0	0	1	0.02	0	0	1	0.01	0	0	0	0	1	0.01	0	0
ENSG00000016864	3785	479	7.61	247	3.97	1119	15.69	1168	18.24	502	6.79	1900	24.73	443	7.02	348	5.38	765	10.8	536	8.67	203	3.4	457	7.2	488	7.89	335	5.06	226	3.56	294	4.31	359	5.17	374	6.25	465	6.86	444	5.56	939	14.7	298	5.04	747	9.93	240	3.88
ENSG00000017260	8510	513	3.63	426	3.04	1041	6.49	792	5.5	688	4.14	1391	8.05	676	4.77	651	4.48	611	3.84	454	3.27	408	3.04	589	4.13	562	4.04	543	3.65	497	3.49	531	3.46	625	4	563	4.19	532	3.49	1220	6.8	721	5.02	693	5.22	669	3.96	312	2.24
ENSG00000017427	8115	17	0.13	11	0.08	58	0.38	39	0.28	27	0.17	494	3	9	0.07	82	0.59	44	0.29	26	0.2	13	0.1	10	0.07	19	0.14	15	0.11	11	0.08	15	0.1	13	0.09	17	0.13	18	0.12	25	0.15	93	0.68	17	0.13	54	0.33	7	0.05
ENSG00000017483	4018	8	0.12	9	0.14	20	0.26	27	0.4	11	0.14	106	1.3	16	0.24	27	0.39	5	0.07	17	0.26	5	0.08	6	0.09	10	0.15	1	0.01	8	0.12	4	0.06	4	0.05	15	0.24	8	0.11	8	0.09	24	0.35	6	0.1	13	0.16	13	0.2
ENSG00000017797	8041	1064	7.96	946	7.15	1413	9.33	1570	11.54	1483	9.45	1604	9.83	1098	8.19	1230	8.95	944	6.27	712	5.42	898	7.09	1250	9.27	932	7.09	900	6.4	868	6.44	1391	9.6	1120	7.59	974	7.66	948	6.58	1730	10.2	717	5.28	1035	8.24	1281	8.02	707	5.38
ENSG00000018189	9405	611	3.91	622	4.02	1291	7.29	1021	6.42	806	4.39	1726	9.04	778	4.96	1104	6.87	810	4.6	641	4.18	433	2.92	861	5.46	643	4.18	610	3.71	451	2.86	666	3.93	635	3.68	571	3.84	678	4.03	1461	7.37	1062	6.69	791	5.39	970	5.19	426	2.77
ENSG00000018236	7492	17	0.14	34	0.28	29	0.21	74	0.58	30	0.21	46	0.3	16	0.13	1	0.01	15	0.11	20	0.16	15	0.13	25	0.2	35	0.29	15	0.11	4	0.03	3	0.02	18	0.13	9	0.08	28	0.21	8	0.05	60	0.47	5	0.04	67	0.45	11	0.09
ENSG00000018280	8676	11	0.08	8	0.06	19	0.12	22	0.15	11	0.06	69	0.39	8	0.06	13	0.09	16	0.1	21	0.15	13	0.1	10	0.07	21	0.15	16	0.11	8	0.06	13	0.08	11	0.07	19	0.14	18	0.12	11	0.06	22	0.15	8	0.06	15	0.09	12	0.08
ENSG00000018408	8353	493	3.55	219	1.59	1375	8.74	1259	8.91	759	4.65	3492	20.59	598	4.29	636	4.46	989	6.33	458	3.36	261	1.98	668	4.77	632	4.63	345	2.36	209	1.49	375	2.49	406	2.65	324	2.45	614	4.1	597	3.39	1215	8.62	494	3.79	814	4.9	234	1.71
ENSG00000018510	15223	435	1.72	457	1.83	683	2.38	847	3.29	549	1.85	1894	6.13	523	2.06	534	2.05	586	2.06	399	1.61	344	1.43	422	1.65	544	2.19	372	1.4	417	1.64	490	1.79	559	2	495	2.06	428	1.57	1370	4.27	751	2.92	459	1.93	599	1.98	333	1.34
ENSG00000018607	5159	0	0	0	0	2	0.02	1	0.01	0	0	2	0.02	0	0	0	0	0	0	0	0	0	0	0	0	0	0	1	0.01	0	0	1	0.01	0	0	0	0	2	0.02	1	0.01	0	0	0	0	0	0	0	0
ENSG00000018610	2581	306	7.13	177	4.17	313	6.44	311	7.12	311	6.17	312	5.95	209	4.86	203	4.6	351	7.27	393	9.33	154	3.79	254	5.87	299	7.09	223	4.94	131	3.03	253	5.44	257	5.43	160	3.92	250	5.41	358	6.58	269	6.17	197	4.89	282	5.5	164	3.89
ENSG00000018625	6298	15728	150.22	25540	246.58	11435	96.38	9255	86.86	19381	157.64	479	3.75	11646	110.94	16534	153.64	9392	79.67	15898	154.63	21582	217.42	15788	149.54	15956	154.99	19689	178.88	22559	213.85	21171	186.57	29016	251.2	24080	241.93	8900	78.91	39308	295.94	6970	65.57	22000	223.74	13219	105.62	14658	142.4
ENSG00000018699	3443	211	3.69	174	3.07	196	3.02	215	3.69	198	2.95	257	3.68	149	2.6	210	3.57	197	3.06	144	2.56	122	2.25	183	3.17	142	2.52	167	2.78	105	1.82	153	2.47	142	2.25	151	2.78	211	3.42	207	2.85	189	3.25	146	2.72	164	2.4	113	2.01
ENSG00000018869	3350	18	0.32	16	0.29	46	0.73	28	0.49	21	0.32	51	0.75	22	0.39	23	0.4	28	0.45	39	0.71	9	0.17	19	0.34	35	0.64	12	0.2	10	0.18	27	0.45	23	0.37	25	0.47	12	0.2	38	0.54	43	0.76	32	0.61	39	0.59	26	0.47
ENSG00000019102	1447	19	0.79	5	0.21	43	1.58	20	0.82	42	1.49	66	2.25	18	0.75	22	0.89	25	0.92	19	0.8	8	0.35	32	1.32	17	0.72	6	0.24	5	0.21	21	0.81	15	0.57	18	0.79	19	0.73	19	0.62	32	1.31	15	0.66	23	0.8	7	0.3
ENSG00000019144	21715	1229	3.4	1287	3.6	3959	9.68	3699	10.07	3310	7.81	3662	8.31	2554	7.06	876	2.36	2027	4.99	2060	5.81	744	2.17	1384	3.8	2211	6.23	958	2.52	691	1.9	1061	2.71	1732	4.35	837	2.44	1768	4.55	1126	2.46	2394	6.53	854	2.52	3950	9.15	790	2.23
ENSG00000019169	2051	30	0.88	4	0.12	86	2.23	232	6.69	25	0.62	825	19.81	6	0.18	22	0.63	56	1.46	15	0.45	2	0.06	8	0.23	12	0.36	36	1	15	0.44	16	0.43	10	0.27	20	0.62	32	0.87	4	0.09	33	0.95	18	0.56	47	1.15	10	0.3
ENSG00000019186	3988	0	0	0	0	0	0	0	0	2	0.03	0	0	0	0	0	0	0	0	0	0	2	0.03	0	0	0	0	0	0	0	0	0	0	0	0	0	0	0	0	9	0.11	0	0	0	0	0	0	0	0
ENSG00000019485	13976	85	0.37	121	0.53	234	0.89	195	0.82	152	0.56	289	1.02	97	0.42	127	0.53	122	0.47	100	0.44	54	0.25	125	0.53	137	0.6	109	0.45	62	0.26	92	0.37	121	0.47	97	0.44	150	0.6	107	0.36	110	0.47	88	0.4	160	0.58	112	0.49
ENSG00000019505	5445	5	0.06	6	0.07	6	0.06	4	0.04	6	0.06	21	0.19	5	0.06	0	0	0	0	2	0.02	13	0.15	2	0.02	1	0.01	8	0.08	25	0.27	0	0	6	0.06	3	0.03	10	0.1	0	0	10	0.11	0	0	7	0.06	26	0.29
ENSG00000019549	3281	128	2.35	57	1.06	562	9.09	673	12.12	304	4.75	794	11.92	182	3.33	67	1.2	249	4.05	182	3.4	46	0.89	200	3.64	154	2.87	71	1.24	38	0.69	86	1.45	129	2.14	64	1.23	159	2.71	86	1.24	332	6	55	1.07	298	4.57	59	1.1
ENSG00000019582	6122	2521	24.77	1605	15.94	9780	84.8	9671	93.37	6741	56.41	13350	107.42	3512	34.42	2781	26.59	5936	51.8	4069	40.72	2220	23.01	7599	74.05	3393	33.91	2306	21.55	1448	14.12	2512	22.77	2719	24.22	1931	19.96	3665	33.43	3774	29.23	8797	85.13	2474	25.88	9893	81.32	1205	12.04
ENSG00000019991	9753	61	0.38	15	0.09	122	0.66	188	1.14	82	0.43	571	2.88	47	0.29	42	0.25	145	0.79	27	0.17	15	0.1	69	0.42	58	0.36	28	0.16	11	0.07	35	0.2	38	0.21	44	0.29	45	0.26	52	0.25	159	0.97	28	0.18	84	0.43	25	0.16
ENSG00000019995	5993	649	6.51	891	9.04	916	8.11	565	5.57	814	6.96	326	2.68	1039	10.4	609	5.95	433	3.86	478	4.89	605	6.4	864	8.6	599	6.11	450	4.3	820	8.17	1012	9.37	766	6.97	618	6.53	500	4.66	1353	10.7	449	4.44	634	6.78	736	6.18	407	4.16
ENSG00000020129	4917	255	3.12	244	3.02	374	4.04	329	3.95	300	3.13	354	3.55	282	3.44	327	3.89	207	2.25	299	3.73	104	1.34	288	3.49	330	4.11	171	1.99	179	2.17	197	2.22	222	2.46	249	3.2	210	2.38	367	3.54	260	3.13	297	3.87	287	2.94	193	2.4
ENSG00000020181	7084	282	2.39	200	1.72	1189	8.91	1190	9.93	546	3.95	1857	12.91	491	4.16	123	1.02	440	3.32	496	4.29	132	1.18	614	5.17	593	5.12	184	1.49	75	0.63	136	1.07	292	2.25	137	1.22	344	2.71	255	1.71	796	6.66	181	1.64	1179	8.38	172	1.49
ENSG00000020219	1674	0	0	0	0	1	0.03	2	0.07	0	0	0	0	0	0	0	0	1	0.03	0	0	0	0	3	0.11	1	0.04	2	0.07	2	0.07	1	0.03	0	0	1	0.04	0	0	0	0	1	0.04	0	0	0	0	0	0
ENSG00000020256	6790	84	0.74	115	1.03	156	1.22	200	1.74	110	0.83	216	1.57	73	0.64	87	0.75	122	0.96	80	0.72	82	0.77	138	1.21	114	1.03	117	0.99	75	0.66	64	0.52	106	0.85	127	1.18	110	0.9	159	1.11	120	1.05	118	1.11	163	1.21	109	0.98
ENSG00000020426	3877	555	8.61	462	7.25	517	7.08	416	6.34	608	8.03	371	4.71	532	8.23	486	7.34	827	11.4	643	10.16	454	7.43	562	8.65	418	6.6	570	8.41	392	6.04	607	8.69	576	8.1	477	7.79	637	9.17	754	9.22	498	7.61	555	9.17	590	7.66	431	6.8
ENSG00000020577	12333	2950	14.39	3057	15.07	3788	16.3	3132	15.01	4234	17.59	2255	9.01	3939	19.16	2318	11	3433	14.87	2266	11.26	2654	13.65	2805	13.57	4673	23.18	2666	12.37	2530	12.25	3919	17.64	4477	19.79	1865	9.57	2683	12.15	2554	9.82	2762	13.27	1825	9.48	3248	13.25	2053	10.18
ENSG00000020633	4922	6	0.07	4	0.05	16	0.17	26	0.31	11	0.11	44	0.44	10	0.12	6	0.07	17	0.18	3	0.04	10	0.13	16	0.19	9	0.11	12	0.14	0	0	4	0.05	8	0.09	5	0.06	11	0.12	3	0.03	13	0.16	2	0.03	30	0.31	4	0.05
ENSG00000020922	7674	271	2.12	226	1.79	311	2.15	350	2.7	366	2.44	522	3.35	177	1.38	191	1.46	245	1.71	200	1.6	173	1.43	263	2.04	188	1.5	232	1.73	150	1.17	205	1.48	288	2.05	184	1.52	220	1.6	310	1.92	257	1.98	212	1.77	266	1.74	136	1.08
ENSG00000021300	4933	234	2.85	80	0.99	145	1.56	233	2.79	251	2.61	38	0.38	168	2.04	165	1.96	214	2.32	108	1.34	133	1.71	241	2.91	145	1.8	147	1.71	263	3.18	240	2.7	210	2.32	135	1.73	203	2.3	160	1.54	167	2.01	129	1.67	384	3.92	129	1.6
ENSG00000021355	3047	558	11.02	336	6.71	860	14.98	945	18.33	675	11.35	1608	26	417	8.21	3154	60.58	1261	22.11	454	9.13	252	5.25	652	12.77	482	9.68	361	6.78	255	5	520	9.47	434	7.77	1491	30.96	822	15.06	888	13.82	868	16.88	723	15.2	890	14.7	361	7.25
ENSG00000021461	2637	1	0.02	10	0.23	2	0.04	1	0.02	2	0.04	3	0.06	2	0.05	4	0.09	0	0	1	0.02	7	0.17	7	0.16	2	0.05	3	0.07	2	0.05	2	0.04	2	0.04	1	0.02	4	0.08	2	0.04	0	0	1	0.02	1	0.02	0	0
ENSG00000021488	2598	5	0.12	0	0	5	0.1	12	0.27	6	0.12	13	0.25	2	0.05	5	0.11	10	0.21	5	0.12	0	0	7	0.16	2	0.05	3	0.07	3	0.07	2	0.04	4	0.08	2	0.05	5	0.11	0	0	3	0.07	0	0	3	0.06	3	0.07
ENSG00000021574	9481	198	1.26	281	1.8	324	1.81	278	1.73	208	1.12	456	2.37	227	1.44	269	1.66	291	1.64	227	1.47	181	1.21	256	1.61	202	1.3	156	0.94	263	1.66	309	1.81	283	1.63	239	1.6	211	1.24	503	2.52	245	1.53	296	2	258	1.37	153	0.99
ENSG00000021645	15534	4	0.02	22	0.09	15	0.05	11	0.04	8	0.03	13	0.04	5	0.02	9	0.03	5	0.02	7	0.03	5	0.02	4	0.02	19	0.07	6	0.02	4	0.02	15	0.05	32	0.11	3	0.01	4	0.01	14	0.04	8	0.03	10	0.04	13	0.04	1	0
ENSG00000021762	7473	200	1.61	101	0.82	581	4.13	528	4.18	346	2.37	708	4.67	274	2.2	292	2.29	244	1.74	261	2.14	112	0.95	327	2.61	195	1.6	147	1.13	59	0.47	120	0.89	173	1.26	179	1.52	266	1.99	285	1.81	379	3	150	1.29	450	3.03	128	1.05
ENSG00000021776	13431	215	0.96	167	0.76	454	1.79	408	1.8	299	1.14	788	2.89	240	1.07	268	1.17	261	1.04	207	0.94	154	0.73	297	1.32	272	1.24	134	0.57	179	0.8	207	0.86	238	0.97	199	0.94	168	0.7	352	1.24	350	1.54	207	0.99	296	1.11	139	0.63
ENSG00000021826	11018	37	0.2	35	0.19	44	0.21	47	0.25	32	0.15	88	0.39	51	0.28	40	0.21	49	0.24	18	0.1	22	0.13	40	0.22	22	0.12	10	0.05	25	0.14	20	0.1	20	0.1	16	0.09	23	0.12	42	0.18	77	0.41	23	0.13	32	0.15	12	0.07
ENSG00000021852	2732	0	0	0	0	0	0	0	0	0	0	0	0	0	0	0	0	0	0	0	0	0	0	0	0	0	0	0	0	0	0	0	0	0	0	0	0	0	0	0	0	0	0	0	0	0	0	0	0
ENSG00000022267	5862	135683	1392.33	162300	1683.5	68096	616.63	94025	948.07	173798	1518.8	30689	257.89	139793	1430.66	97826	976.65	127056	1157.91	108643	1135.33	158782	1718.53	81529	829.68	127109	1326.55	152396	1487.53	138152	1407.01	161898	1532.85	167709	1559.89	131943	1424.24	134927	1285.29	154355	1248.53	67926	686.53	121445	1326.98	143680	1233.4	126321	1318.43
ENSG00000022277	4063	1641	24.3	1142	17.09	1726	22.55	1641	23.87	1483	18.7	1740	21.1	1333	19.68	1460	21.03	1832	24.09	1460	22.01	982	15.33	1286	18.88	1313	19.77	1400	19.72	1042	15.31	1405	19.19	1360	18.25	1139	17.74	1537	21.12	2746	32.05	1478	21.55	1477	23.28	1605	19.88	1036	15.6
ENSG00000022355	8420	0	0	0	0	0	0	0	0	0	0	0	0	0	0	0	0	0	0	0	0	3	0.02	0	0	0	0	0	0	0	0	1	0.01	0	0	0	0	0	0	0	0	1	0.01	0	0	0	0	0	0
ENSG00000022556	6313	0	0	0	0	4	0.03	2	0.02	0	0	1	0.01	0	0	1	0.01	0	0	1	0.01	0	0	1	0.01	3	0.03	3	0.03	5	0.05	4	0.04	3	0.03	0	0	0	0	1	0.01	0	0	1	0.01	0	0	1	0.01
ENSG00000022567	8608	94	0.66	87	0.61	133	0.82	114	0.78	105	0.62	124	0.71	77	0.54	76	0.52	71	0.44	64	0.46	35	0.26	110	0.76	87	0.62	64	0.43	83	0.58	93	0.6	82	0.52	96	0.71	78	0.51	202	1.11	81	0.56	106	0.79	76	0.44	65	0.46
ENSG00000022840	5900	5009	51.07	5160	53.18	4739	42.64	3770	37.77	5175	44.93	2201	18.38	5845	59.43	5773	57.26	4913	44.49	4038	41.93	4168	44.82	4401	44.5	4167	43.21	4321	41.91	5230	52.92	5271	49.58	5509	50.91	5296	56.8	5330	50.45	7479	60.11	4185	42.03	4455	48.36	6742	57.5	4345	45.06
ENSG00000022976	5595	200	2.15	191	2.08	190	1.8	164	1.73	214	1.96	188	1.66	173	1.85	130	1.36	184	1.76	230	2.52	201	2.28	143	1.52	158	1.73	183	1.87	185	1.97	202	2	212	2.07	211	2.39	151	1.51	246	2.08	137	1.45	169	1.93	215	1.93	150	1.64
ENSG00000023041	9250	524	3.41	381	2.5	719	4.13	655	4.19	560	3.1	956	5.09	401	2.6	338	2.14	520	3	508	3.36	274	1.88	534	3.44	458	3.03	388	2.4	315	2.03	431	2.59	436	2.57	372	2.54	370	2.23	525	2.69	546	3.5	404	2.8	687	3.74	289	1.91
ENSG00000023171	14944	44	0.18	124	0.5	47	0.17	30	0.12	80	0.27	33	0.11	17	0.07	14	0.05	42	0.15	26	0.11	99	0.42	67	0.27	34	0.14	65	0.25	94	0.38	61	0.23	31	0.11	65	0.28	36	0.13	268	0.85	48	0.19	161	0.69	57	0.19	35	0.14
ENSG00000023191	7374	1314	10.72	666	5.49	2291	16.49	2353	18.86	1344	9.34	3108	20.76	1345	10.94	1560	12.38	1728	12.52	1448	12.03	591	5.08	1040	8.41	1116	9.26	928	7.2	634	5.13	971	7.31	1079	7.98	821	7.05	1444	10.93	2296	14.76	1677	13.47	1011	8.78	1500	10.24	657	5.45
ENSG00000023228	12174	5146	25.43	5329	26.62	3013	13.14	3014	14.63	4956	20.85	1191	4.82	3591	17.7	4082	19.62	3917	17.19	3136	15.78	5555	28.95	3706	18.16	5275	26.51	4604	21.64	7211	35.36	5067	23.1	6503	29.12	5726	29.76	4740	21.74	6298	24.53	2653	12.91	3347	17.61	3998	16.53	6135	30.83
ENSG00000023287	7613	984	7.78	1480	11.82	1190	8.3	966	7.5	992	6.68	1242	8.04	925	7.29	1044	8.03	896	6.29	709	5.7	1082	9.02	1108	8.68	791	6.36	787	5.92	1337	10.48	1454	10.6	1224	8.77	1335	11.1	774	5.68	1884	11.73	910	7.08	1049	8.83	946	6.25	728	5.85
ENSG00000023318	4808	437	5.47	292	3.69	929	10.26	910	11.19	532	5.67	1829	18.74	496	6.19	505	6.15	622	6.91	456	5.81	274	3.62	506	6.28	491	6.25	390	4.64	288	3.58	362	4.18	385	4.37	477	6.28	458	5.32	651	6.42	758	9.34	409	5.45	745	7.8	267	3.4
ENSG00000023330	2536	1115	26.45	1284	30.79	530	11.09	828	19.3	1423	28.74	544	10.57	814	19.26	1050	24.23	824	17.36	661	15.97	865	21.64	1110	26.11	1199	28.92	941	21.23	1082	25.47	1117	24.45	1715	36.87	1092	27.25	1399	30.8	828	15.48	634	14.81	590	14.9	798	15.83	1338	32.28
ENSG00000023445	7518	47	0.38	64	0.52	142	1	79	0.62	95	0.65	194	1.27	37	0.3	51	0.4	53	0.38	51	0.42	35	0.3	98	0.78	50	0.41	62	0.47	69	0.55	71	0.52	74	0.54	44	0.37	41	0.3	132	0.83	72	0.57	41	0.35	108	0.72	33	0.27
ENSG00000023516	9915	372	2.26	295	1.81	674	3.61	646	3.85	414	2.14	1089	5.41	321	1.94	331	1.95	510	2.75	379	2.34	244	1.56	496	2.98	431	2.66	247	1.43	300	1.81	419	2.35	353	1.94	261	1.67	323	1.82	728	3.48	460	2.75	448	2.89	479	2.43	250	1.54
ENSG00000023572	6210	455	4.41	377	3.69	625	5.34	558	5.31	475	3.92	648	5.14	539	5.21	501	4.72	562	4.83	358	3.53	275	2.81	450	4.32	433	4.27	358	3.3	352	3.38	582	5.2	482	4.23	423	4.31	432	3.88	885	6.76	470	4.48	459	4.73	496	4.02	271	2.67
ENSG00000023608	2593	114	2.64	58	1.36	112	2.29	140	3.19	95	1.88	235	4.46	68	1.57	54	1.22	139	2.86	38	0.9	49	1.2	105	2.42	58	1.37	89	1.96	54	1.24	61	1.31	59	1.24	54	1.32	130	2.8	74	1.35	112	2.56	77	1.9	140	2.72	36	0.85
ENSG00000023697	2813	237	5.07	174	3.76	381	7.19	421	8.85	343	6.25	708	12.4	171	3.65	388	8.07	381	7.24	289	6.29	223	5.03	309	6.55	217	4.72	235	4.78	270	5.73	304	6	250	4.85	255	5.74	281	5.58	372	6.27	303	6.38	316	7.2	399	7.14	181	3.94
ENSG00000023734	2215	1888	51.27	1169	32.09	1821	43.64	1545	41.23	1731	40.03	1267	28.18	1762	47.72	1971	52.08	2070	49.93	1447	40.02	975	27.93	1559	41.99	1358	37.51	1499	38.72	1121	30.21	1633	40.92	1414	34.81	1535	43.85	1720	43.36	2611	55.89	1704	45.58	1407	40.69	1814	41.21	1096	30.27
ENSG00000023839	7837	27	0.21	25	0.19	50	0.34	47	0.35	33	0.22	54	0.34	43	0.33	48	0.36	22	0.15	22	0.17	13	0.11	22	0.17	15	0.12	37	0.27	35	0.27	26	0.18	20	0.14	21	0.17	24	0.17	39	0.24	32	0.24	24	0.2	28	0.18	22	0.17
ENSG00000023892	2579	11	0.26	15	0.35	41	0.84	29	0.66	18	0.36	64	1.22	14	0.33	9	0.2	45	0.93	25	0.59	20	0.49	16	0.37	31	0.74	20	0.44	6	0.14	13	0.28	19	0.4	29	0.71	7	0.15	10	0.18	38	0.87	8	0.2	49	0.96	11	0.26
ENSG00000023902	6629	421	3.82	487	4.47	643	5.15	704	6.28	573	4.43	829	6.16	935	8.46	1154	10.19	780	6.29	535	4.94	247	2.36	460	4.14	575	5.31	460	3.97	442	3.98	716	5.99	479	3.94	638	6.09	545	4.59	760	5.44	641	5.73	519	5.01	829	6.29	313	2.89
ENSG00000023909	5426	674	7.47	556	6.23	702	6.87	451	4.91	632	5.97	258	2.34	822	9.09	891	9.61	948	9.33	552	6.23	528	6.17	424	4.66	370	4.17	660	6.96	723	7.96	537	5.49	589	5.92	607	7.08	457	4.7	858	7.5	619	6.76	869	10.26	1023	9.49	380	4.28
ENSG00000024048	8874	850	5.76	1064	7.29	973	5.82	792	5.28	924	5.33	1009	5.6	885	5.98	839	5.53	872	5.25	731	5.05	996	7.12	769	5.17	943	6.5	764	4.93	1157	7.78	1104	6.9	1117	6.86	939	6.7	735	4.63	1891	10.1	799	5.33	954	6.89	961	5.45	655	4.52
ENSG00000024422	3844	826	12.93	505	7.99	3681	50.83	3678	56.55	1584	21.11	6460	82.78	1385	21.62	637	9.7	1307	18.16	1532	24.41	419	6.92	1603	24.88	1680	26.74	862	12.83	378	5.87	609	8.79	846	12	654	10.77	1078	15.66	812	10.02	2389	36.82	754	12.56	2812	36.81	548	8.72
ENSG00000024526	5904	7	0.07	8	0.08	21	0.19	1	0.01	6	0.05	3	0.03	16	0.16	4	0.04	8	0.07	4	0.04	3	0.03	1	0.01	10	0.1	5	0.05	10	0.1	3	0.03	4	0.04	5	0.05	5	0.05	7	0.06	24	0.24	12	0.13	7	0.06	6	0.06
ENSG00000024862	1247	206	9.94	97	4.73	303	12.9	269	12.75	238	9.78	397	15.68	113	5.44	156	7.32	204	8.74	189	9.28	81	4.12	214	10.24	170	8.34	202	9.27	102	4.88	177	7.88	170	7.43	118	5.99	202	9.05	334	12.7	202	9.6	142	7.29	205	8.27	102	5
ENSG00000025039	5095	3124	36.88	2223	26.53	1845	19.22	1826	21.18	2382	23.95	474	4.58	2494	29.37	2594	29.8	2675	28.05	1801	21.65	2398	29.86	2103	24.62	2143	25.73	2991	33.59	2691	31.53	2353	25.63	2789	29.85	2555	31.73	2597	28.46	2363	21.99	1635	19.01	2052	25.8	2621	25.89	1871	22.47
ENSG00000025156	2697	476	10.62	871	19.64	512	10.08	404	8.85	585	11.11	329	6.01	1021	22.71	527	11.44	541	10.72	693	15.74	451	10.61	422	9.33	593	13.45	503	10.67	561	12.42	667	13.73	635	12.84	882	20.69	674	13.95	812	14.28	520	11.42	568	13.49	806	15.04	423	9.6
ENSG00000025293	8372	674	4.84	1114	8.09	1272	8.07	652	4.6	739	4.52	685	4.03	1327	9.51	725	5.07	829	5.29	599	4.38	732	5.55	867	6.18	667	4.87	725	4.96	1006	7.17	836	5.54	879	5.72	858	6.48	582	3.88	1748	9.9	820	5.8	871	6.66	1000	6.01	496	3.62
ENSG00000025423	2272	0	0	3	0.08	8	0.19	1	0.03	1	0.02	3	0.07	0	0	2	0.05	2	0.05	2	0.05	0	0	3	0.08	1	0.03	0	0	3	0.08	2	0.05	1	0.02	5	0.14	1	0.02	1	0.02	3	0.08	1	0.03	4	0.09	1	0.03
ENSG00000025434	4534	140	1.86	62	0.83	462	5.41	349	4.55	193	2.18	567	6.16	88	1.16	62	0.8	193	2.27	147	1.99	68	0.95	244	3.21	174	2.35	132	1.67	55	0.72	83	1.02	115	1.38	102	1.42	124	1.53	137	1.43	298	3.89	97	1.37	317	3.52	58	0.78
ENSG00000025708	3600	206	3.44	70	1.18	483	7.12	499	8.19	296	4.21	951	13.01	126	2.1	276	4.49	346	5.13	202	3.44	82	1.45	405	6.71	187	3.18	115	1.83	102	1.69	178	2.74	150	2.27	203	3.57	259	4.02	285	3.75	378	6.22	99	1.76	448	6.26	86	1.46
ENSG00000025770	4459	458	6.18	212	2.89	562	6.69	477	6.32	415	4.77	503	5.56	283	3.81	341	4.48	471	5.64	463	6.36	193	2.75	295	3.95	242	3.32	295	3.79	215	2.88	342	4.26	333	4.07	198	2.81	436	5.46	401	4.26	428	5.69	320	4.6	372	4.2	226	3.1
ENSG00000025772	1973	235	7.16	139	4.28	538	14.47	337	10.1	292	7.58	418	10.44	286	8.7	351	10.41	305	8.26	318	9.87	123	3.96	322	9.74	306	9.49	224	6.5	146	4.42	231	6.5	203	5.61	210	6.73	291	8.24	512	12.3	382	11.47	252	8.18	314	8.01	139	4.31
ENSG00000025796	8606	646	4.52	501	3.54	1401	8.64	1376	9.45	857	5.1	2825	16.17	790	5.51	602	4.09	921	5.72	687	4.89	436	3.21	715	4.96	666	4.73	433	2.88	443	3.07	492	3.17	575	3.64	566	4.16	634	4.11	833	4.59	1118	7.7	663	4.93	1023	5.98	461	3.28
ENSG00000025800	7457	1278	10.31	1581	12.89	1266	9.01	1204	9.54	1737	11.93	1020	6.74	1306	10.51	1510	11.85	1144	8.2	1095	9	1178	10.02	1095	8.76	1345	11.03	1202	9.22	1429	11.44	1393	10.37	1466	10.72	1407	11.94	1130	8.46	2119	13.47	887	7.05	1259	10.81	1533	10.35	1075	8.82
ENSG00000026025	5176	13429	156.07	3162	37.15	63690	653.17	57661	658.46	18349	181.6	128620	1224.07	14801	171.55	5802	65.6	27252	281.27	13056	154.52	2312	28.34	18631	214.73	10651	125.89	10495	116.02	3102	35.78	4172	44.74	6939	73.09	7141	87.3	19823	213.86	13017	119.25	31792	363.91	8022	99.27	40478	393.53	7128	84.26
ENSG00000026036	9093	53	0.35	37	0.25	117	0.68	61	0.4	108	0.61	92	0.5	53	0.35	85	0.55	55	0.32	86	0.58	29	0.2	54	0.35	48	0.32	43	0.27	36	0.24	51	0.31	62	0.37	39	0.27	51	0.31	82	0.43	84	0.55	42	0.3	102	0.56	57	0.38
ENSG00000026103	5578	134	1.45	84	0.92	370	3.52	417	4.42	266	2.44	805	7.11	143	1.54	113	1.19	264	2.53	184	2.02	28	0.32	152	1.63	186	2.04	74	0.76	34	0.36	84	0.84	121	1.18	112	1.27	212	2.12	159	1.35	363	3.86	58	0.67	189	1.71	71	0.78
ENSG00000026297	19532	112	0.34	73	0.23	257	0.7	330	1	170	0.45	621	1.57	96	0.29	60	0.18	233	0.64	138	0.43	94	0.31	130	0.4	108	0.34	192	0.56	71	0.22	107	0.3	181	0.51	88	0.29	123	0.35	119	0.29	195	0.59	113	0.37	153	0.39	95	0.3
ENSG00000026508	9992	1572	9.46	329	2	5012	26.63	7407	43.82	2968	15.22	13920	68.62	1707	10.25	1915	11.22	3563	19.05	1827	11.2	263	1.67	1560	9.31	1476	9.04	1005	5.76	290	1.73	629	3.49	1108	6.05	736	4.66	2358	13.18	1699	8.06	2845	16.87	751	4.81	2296	11.56	699	4.28
ENSG00000026559	5415	0	0	1	0.01	1	0.01	6	0.07	0	0	0	0	5	0.06	2	0.02	1	0.01	0	0	0	0	0	0	2	0.02	0	0	0	0	0	0	1	0.01	0	0	3	0.03	5	0.04	2	0.02	1	0.01	2	0.02	3	0.03
ENSG00000026652	14253	86	0.36	24	0.1	235	0.88	219	0.91	101	0.36	678	2.34	69	0.29	26	0.11	135	0.51	84	0.36	21	0.09	73	0.31	93	0.4	81	0.33	35	0.15	50	0.19	77	0.29	31	0.14	84	0.33	81	0.27	164	0.68	43	0.19	114	0.4	37	0.16
ENSG00000026751	4833	4	0.05	1	0.01	16	0.18	6	0.07	9	0.1	23	0.23	5	0.06	5	0.06	12	0.13	4	0.05	8	0.11	1	0.01	12	0.15	12	0.14	4	0.05	2	0.02	6	0.07	6	0.08	2	0.02	2	0.02	7	0.09	0	0	21	0.22	7	0.09
ENSG00000026950	5539	194	2.11	160	1.76	670	6.42	658	7.02	329	3.04	1233	10.97	167	1.81	129	1.36	218	2.1	179	1.98	168	1.92	460	4.95	218	2.41	214	2.21	94	1.01	205	2.05	232	2.28	98	1.12	212	2.14	333	2.85	303	3.24	166	1.92	310	2.82	143	1.58
ENSG00000027001	3388	200	3.55	138	2.48	202	3.16	157	2.74	241	3.64	211	3.07	161	2.85	206	3.56	193	3.04	141	2.55	155	2.9	162	2.85	191	3.45	203	3.43	155	2.73	211	3.46	218	3.51	194	3.62	179	2.95	285	3.99	189	3.31	168	3.18	182	2.7	165	2.98
ENSG00000027075	8971	192	1.29	162	1.1	514	3.04	370	2.44	279	1.59	832	4.57	187	1.25	196	1.28	252	1.5	161	1.1	145	1.03	303	2.01	267	1.82	180	1.15	104	0.69	153	0.95	213	1.29	140	0.99	202	1.26	180	0.95	379	2.5	193	1.38	301	1.69	146	1
ENSG00000027644	5200	2	0.02	5	0.06	5	0.05	4	0.05	3	0.03	9	0.09	2	0.02	1	0.01	5	0.05	1	0.01	3	0.04	0	0	4	0.05	0	0	0	0	2	0.02	7	0.07	0	0	0	0	2	0.02	4	0.05	5	0.06	5	0.05	0	0
ENSG00000027697	3276	638	11.71	461	8.56	1354	21.94	1424	25.69	1101	17.22	2305	34.66	737	13.5	846	15.11	1113	18.15	617	11.54	330	6.39	804	14.64	722	13.48	577	10.08	397	7.23	529	8.96	527	8.77	783	15.12	766	13.06	784	11.35	1057	19.12	605	11.83	1259	19.34	398	7.43
ENSG00000027847	4878	205	2.53	179	2.23	305	3.32	254	3.08	253	2.66	334	3.37	201	2.47	289	3.47	210	2.3	244	3.06	139	1.81	234	2.86	241	3.02	181	2.12	142	1.74	219	2.49	254	2.84	209	2.71	221	2.53	346	3.36	268	3.26	222	2.92	238	2.46	148	1.86
ENSG00000027869	2498	0	0	0	0	8	0.17	5	0.12	7	0.14	6	0.12	4	0.1	10	0.23	8	0.17	5	0.12	4	0.1	1	0.02	8	0.2	1	0.02	1	0.02	3	0.07	2	0.04	5	0.13	0	0	7	0.13	8	0.19	5	0.13	4	0.08	2	0.05
ENSG00000028116	3531	156	2.66	164	2.82	173	2.6	157	2.63	173	2.51	207	2.89	99	1.68	179	2.97	122	1.85	108	1.87	108	1.94	172	2.91	145	2.51	145	2.35	142	2.4	158	2.48	146	2.25	149	2.67	121	1.91	260	3.49	137	2.3	134	2.43	166	2.37	115	1.99
ENSG00000028137	3778	202	3.22	256	4.12	829	11.65	640	10.01	403	5.46	1145	14.93	168	2.67	224	3.47	288	4.07	199	3.23	156	2.62	418	6.6	233	3.77	184	2.79	105	1.66	125	1.84	155	2.24	300	5.02	212	3.13	160	2.01	448	7.03	200	3.39	502	6.69	163	2.64
ENSG00000028203	8766	1442	9.9	1489	10.33	1459	8.83	1195	8.06	1359	7.94	1211	6.81	1535	10.51	1173	7.83	1436	8.75	1202	8.4	1291	9.34	1335	9.09	1103	7.7	1218	7.95	1111	7.57	1322	8.37	1579	9.82	1268	9.15	968	6.17	2273	12.29	1129	7.63	1251	9.14	1537	8.82	892	6.23
ENSG00000028277	9072	14	0.09	4	0.03	40	0.23	35	0.23	26	0.15	85	0.46	13	0.09	6	0.04	38	0.22	28	0.19	13	0.09	18	0.12	17	0.11	12	0.08	5	0.03	19	0.12	24	0.14	9	0.06	20	0.12	11	0.06	24	0.16	8	0.06	47	0.26	13	0.09
ENSG00000028310	9549	452	2.85	373	2.38	610	3.39	607	3.76	510	2.74	760	3.92	445	2.8	541	3.32	428	2.39	334	2.14	336	2.23	453	2.83	389	2.49	398	2.38	288	1.8	441	2.56	446	2.55	352	2.33	466	2.73	660	3.28	482	2.99	446	2.99	561	2.96	261	1.67
ENSG00000028528	9789	1140	7.01	997	6.19	2076	11.26	1934	11.68	1505	7.88	2881	14.5	942	5.77	1638	9.79	1270	6.93	1248	7.81	779	5.05	1365	8.32	1170	7.31	1147	6.7	821	5.01	1171	6.64	1240	6.91	987	6.38	1109	6.33	1669	8.08	1463	8.85	1144	7.49	1515	7.79	770	4.81
ENSG00000028839	5039	77	0.92	51	0.62	166	1.75	156	1.83	86	0.87	281	2.75	58	0.69	82	0.95	118	1.25	82	1	24	0.3	123	1.46	56	0.68	74	0.84	34	0.4	78	0.86	65	0.7	83	1.04	93	1.03	100	0.94	139	1.63	64	0.81	128	1.28	52	0.63
ENSG00000029153	6983	18	0.16	3	0.03	123	0.94	166	1.41	20	0.15	414	2.92	24	0.21	23	0.19	50	0.38	7	0.06	4	0.04	43	0.37	19	0.17	10	0.08	6	0.05	18	0.14	18	0.14	21	0.19	21	0.17	21	0.14	28	0.24	5	0.05	40	0.29	8	0.07
ENSG00000029363	9533	1446	9.12	1582	10.09	1832	10.2	1468	9.1	1641	8.82	2726	14.09	1335	8.4	1854	11.38	2147	12.03	1395	8.96	1355	9.02	1444	9.04	1282	8.23	1257	7.54	1313	8.22	1543	8.98	1501	8.58	1560	10.35	1528	8.95	2440	12.14	1665	10.35	1323	8.89	1823	9.62	1058	6.79
ENSG00000029364	7138	220	1.85	197	1.68	652	4.85	636	5.27	381	2.73	1113	7.68	286	2.4	263	2.16	408	3.05	301	2.58	173	1.54	298	2.49	337	2.89	209	1.68	212	1.77	205	1.59	289	2.21	218	1.93	237	1.85	433	2.88	534	4.43	209	1.88	429	3.02	159	1.36
ENSG00000029534	10797	5392	30.04	6502	36.62	3402	16.73	3163	17.32	5553	26.35	152	0.69	5881	32.68	3369	18.26	5513	27.28	5794	32.87	5504	32.34	2893	15.98	6544	37.08	4899	25.96	6258	34.6	4281	22.01	8271	41.77	4629	27.13	6188	32	4390	19.28	3202	17.57	3425	20.32	5992	27.93	6120	34.68
ENSG00000029559	1573	2	0.08	12	0.46	1	0.03	0	0	2	0.07	0	0	2	0.08	0	0	2	0.07	0	0	0	0	0	0	0	0	0	0	1	0.04	0	0	0	0	0	0	0	0	0	0	0	0	0	0	0	0	1	0.04
ENSG00000029639	4111	131	1.92	73	1.08	132	1.7	95	1.37	142	1.77	113	1.35	91	1.33	104	1.48	156	2.03	123	1.83	85	1.31	109	1.58	106	1.58	118	1.64	76	1.1	87	1.17	116	1.54	114	1.75	112	1.52	183	2.11	99	1.43	116	1.81	106	1.3	82	1.22
ENSG00000029725	7059	736	6.27	1422	12.25	1024	7.7	743	6.22	913	6.63	738	5.15	1465	12.45	924	7.66	706	5.34	548	4.76	1180	10.61	1122	9.48	1016	8.81	736	5.97	1611	13.63	1409	11.08	1509	11.66	1113	9.98	592	4.68	1858	12.48	869	7.29	839	7.61	1274	9.08	638	5.53
ENSG00000029993	3914	208	3.2	63	0.98	265	3.59	165	2.49	130	1.7	114	1.43	321	4.92	301	4.5	239	3.26	162	2.54	74	1.2	166	2.53	176	2.75	165	2.41	86	1.31	152	2.16	111	1.55	265	4.28	161	2.3	560	6.78	255	3.86	258	4.22	285	3.66	75	1.17
ENSG00000030066	8576	285	2	229	1.62	448	2.77	454	3.13	276	1.65	643	3.69	236	1.65	245	1.67	296	1.84	299	2.14	184	1.36	316	2.2	307	2.19	245	1.63	246	1.71	337	2.18	424	2.7	194	1.43	206	1.34	402	2.22	366	2.53	212	1.58	321	1.88	242	1.73
ENSG00000030110	2212	164	4.46	113	3.11	238	5.71	173	4.62	206	4.77	126	2.81	210	5.7	201	5.32	187	4.52	181	5.01	104	2.98	142	3.83	232	6.42	122	3.16	141	3.81	192	4.82	231	5.69	165	4.72	155	3.91	294	6.3	180	4.82	148	4.29	235	5.35	176	4.87
ENSG00000030304	9176	83	0.54	11	0.07	85	0.49	55	0.35	117	0.65	10	0.05	163	1.07	117	0.75	126	0.73	55	0.37	22	0.15	138	0.9	71	0.47	66	0.41	32	0.21	58	0.35	44	0.26	46	0.32	74	0.45	378	1.95	86	0.56	114	0.8	111	0.61	27	0.18
ENSG00000030419	12243	66	0.32	116	0.58	75	0.33	74	0.36	84	0.35	131	0.53	52	0.25	75	0.36	76	0.33	74	0.37	124	0.64	48	0.23	67	0.33	94	0.44	87	0.42	104	0.47	101	0.45	77	0.4	61	0.28	150	0.58	77	0.37	80	0.42	70	0.29	43	0.21
ENSG00000030582	3524	1072	18.3	646	11.15	2401	36.17	2631	44.13	1513	21.99	5148	71.96	1288	21.93	778	12.92	1631	24.73	1491	25.92	577	10.39	1018	17.23	1225	21.27	930	15.1	565	9.57	749	11.8	933	14.44	618	11.1	878	13.91	1963	26.41	2007	33.74	1022	18.58	2098	29.96	590	10.24
ENSG00000031003	6808	214	1.89	200	1.79	470	3.66	425	3.69	223	1.68	1057	7.65	331	2.92	216	1.86	283	2.22	242	2.18	165	1.54	305	2.67	249	2.24	161	1.35	159	1.39	253	2.06	245	1.96	144	1.34	219	1.8	204	1.42	376	3.27	173	1.63	332	2.45	160	1.44
ENSG00000031081	9374	132	0.85	55	0.36	874	4.95	583	3.68	398	2.17	1106	5.81	225	1.44	121	0.76	239	1.36	227	1.48	96	0.65	329	2.09	329	2.15	135	0.82	75	0.48	114	0.67	153	0.89	99	0.67	171	1.02	215	1.09	472	2.98	158	1.08	346	1.86	115	0.75
ENSG00000031691	1741	94	3.25	66	2.31	72	2.2	121	4.11	105	3.09	143	4.05	64	2.21	54	1.82	79	2.42	49	1.72	51	1.86	70	2.4	54	1.9	59	1.94	64	2.19	69	2.2	90	2.82	65	2.36	77	2.47	62	1.69	97	3.3	46	1.69	103	2.98	85	2.99
ENSG00000031698	3849	1712	26.76	1101	17.39	1919	26.47	1908	29.3	1716	22.84	2376	30.41	1490	23.22	1578	23.99	1834	25.46	1504	23.94	902	14.87	1554	24.09	1467	23.32	1295	19.25	1126	17.47	1399	20.17	1467	20.78	1288	21.17	1742	25.27	1927	23.74	1579	24.31	1295	21.55	1939	25.35	1091	17.34
ENSG00000031823	7445	643	5.2	562	4.59	904	6.45	964	7.65	863	5.94	1143	7.56	673	5.42	652	5.13	687	4.93	724	5.96	460	3.92	728	5.83	595	4.89	598	4.6	450	3.61	645	4.81	656	4.8	563	4.79	699	5.24	888	5.66	775	6.17	626	5.39	882	5.96	447	3.67
ENSG00000032219	7449	208	1.68	169	1.38	357	2.54	293	2.32	243	1.67	714	4.72	147	1.18	151	1.19	216	1.55	162	1.33	164	1.4	240	1.92	202	1.66	108	0.83	196	1.57	212	1.58	222	1.62	188	1.6	162	1.21	244	1.55	281	2.23	169	1.45	264	1.78	104	0.85
ENSG00000032389	5723	192	2.02	104	1.1	173	1.6	198	2.04	201	1.8	171	1.47	181	1.9	181	1.85	262	2.45	186	1.99	131	1.45	144	1.5	193	2.06	127	1.27	147	1.53	162	1.57	205	1.95	150	1.66	197	1.92	279	2.31	236	2.44	121	1.35	240	2.11	146	1.56
ENSG00000032444	7161	814	6.84	561	4.76	879	6.52	882	7.28	724	5.18	857	5.9	711	5.96	952	7.78	794	5.92	795	6.8	431	3.82	778	6.48	525	4.49	649	5.19	507	4.23	667	5.17	702	5.34	531	4.69	666	5.19	1146	7.59	773	6.4	727	6.5	837	5.88	496	4.24
ENSG00000032742	6049	143	1.42	121	1.22	239	2.1	245	2.39	161	1.36	324	2.64	125	1.24	117	1.13	196	1.73	225	2.28	134	1.41	125	1.23	241	2.44	116	1.1	117	1.15	153	1.4	164	1.48	98	1.03	125	1.15	205	1.61	140	1.37	134	1.42	187	1.56	84	0.85
ENSG00000033011	10637	56	0.32	66	0.38	128	0.64	122	0.68	88	0.42	204	0.94	71	0.4	51	0.28	85	0.43	35	0.2	43	0.26	64	0.36	67	0.39	51	0.27	54	0.3	67	0.35	72	0.37	67	0.4	86	0.45	93	0.41	100	0.56	63	0.38	99	0.47	39	0.22
ENSG00000033030	9125	355	2.34	397	2.65	550	3.2	455	2.95	484	2.72	671	3.62	328	2.16	448	2.87	331	1.94	351	2.36	300	2.09	483	3.16	377	2.53	332	2.08	327	2.14	548	3.33	412	2.46	487	3.38	350	2.14	550	2.86	408	2.65	370	2.6	447	2.47	290	1.94
ENSG00000033050	5158	313	3.65	323	3.81	299	3.08	290	3.32	329	3.27	160	1.53	314	3.65	543	6.16	320	3.31	332	3.94	265	3.26	306	3.54	296	3.51	320	3.55	260	3.01	396	4.26	276	2.92	379	4.65	264	2.86	876	8.05	232	2.66	414	5.14	366	3.57	214	2.54
ENSG00000033100	4205	318	4.55	174	2.52	620	7.83	587	8.25	383	4.67	762	8.93	553	7.89	467	6.5	414	5.26	371	5.4	103	1.55	287	4.07	387	5.63	117	1.59	138	1.96	264	3.48	217	2.81	273	4.11	291	3.86	625	7.05	637	8.98	286	4.36	661	7.91	116	1.69
ENSG00000033122	30043	29	0.06	87	0.18	18	0.03	31	0.06	29	0.05	22	0.04	36	0.07	71	0.14	71	0.13	49	0.1	77	0.16	28	0.06	25	0.05	118	0.22	58	0.12	60	0.11	67	0.12	46	0.1	35	0.07	37	0.06	18	0.04	70	0.15	30	0.05	33	0.07
ENSG00000033170	6976	92	0.79	72	0.63	274	2.08	303	2.57	141	1.04	563	3.98	145	1.25	64	0.54	181	1.39	105	0.92	44	0.4	115	0.98	148	1.3	101	0.83	50	0.43	69	0.55	85	0.66	74	0.67	97	0.78	98	0.67	242	2.06	75	0.69	171	1.23	67	0.59
ENSG00000033178	11408	246	1.3	319	1.7	435	2.02	378	1.96	373	1.67	662	2.86	285	1.5	397	2.04	321	1.5	276	1.48	260	1.45	359	1.88	252	1.35	262	1.31	312	1.63	394	1.92	368	1.76	258	1.43	260	1.27	608	2.53	399	2.07	296	1.66	330	1.46	167	0.9
ENSG00000033327	6775	218	1.94	154	1.38	793	6.21	688	6	751	5.68	1102	8.01	331	2.93	382	3.3	347	2.74	280	2.53	314	2.94	414	3.65	943	8.52	170	1.44	140	1.23	393	3.22	462	3.72	284	2.65	505	4.16	180	1.26	357	3.12	148	1.4	570	4.23	156	1.41
ENSG00000033627	10926	1609	8.86	1611	8.97	1436	6.98	1269	6.87	2116	9.92	1163	5.24	1207	6.63	2161	11.58	1213	5.93	1563	8.76	1039	6.03	1735	9.47	1510	8.45	1245	6.52	1234	6.74	2016	10.24	1618	8.07	1953	11.31	1297	6.63	4650	20.18	1012	5.49	2431	14.25	1629	7.5	1122	6.28
ENSG00000033800	10647	320	1.81	454	2.59	497	2.48	461	2.56	409	1.97	842	3.9	345	1.94	364	2	306	1.54	264	1.52	301	1.79	499	2.8	394	2.26	271	1.46	363	2.04	334	1.74	378	1.94	304	1.81	237	1.24	730	3.25	303	1.69	371	2.23	436	2.06	254	1.46
ENSG00000033867	9616	212	1.33	282	1.78	288	1.59	231	1.42	270	1.44	587	3.01	130	0.81	153	0.93	326	1.81	169	1.08	424	2.8	148	0.92	424	2.7	257	1.53	277	1.72	285	1.64	355	2.01	235	1.55	187	1.09	252	1.24	202	1.24	230	1.53	230	1.2	297	1.89
ENSG00000034053	6869	4	0.04	3	0.03	21	0.16	13	0.11	9	0.07	94	0.67	8	0.07	0	0	9	0.07	4	0.04	1	0.01	4	0.03	2	0.02	2	0.02	4	0.03	6	0.05	2	0.02	11	0.1	9	0.07	5	0.03	23	0.2	5	0.05	17	0.12	6	0.05
ENSG00000034152	3775	2690	42.86	1545	24.89	2543	35.76	1860	29.12	2435	33.04	615	8.03	4085	64.92	1665	25.81	2664	37.7	2536	41.15	1263	21.23	1463	23.12	2615	42.38	1289	19.54	1296	20.5	2216	32.58	2287	33.03	1355	22.71	2263	33.47	3383	42.49	2767	43.43	1675	28.42	2865	38.19	1287	20.86
ENSG00000034239	5822	1	0.01	1	0.01	18	0.16	17	0.17	4	0.04	29	0.25	2	0.02	3	0.03	6	0.06	3	0.03	1	0.01	0	0	1	0.01	1	0.01	2	0.02	3	0.03	1	0.01	1	0.01	8	0.08	2	0.02	10	0.1	1	0.01	5	0.04	2	0.02
ENSG00000034510	461	2521	328.95	735	96.95	8536	982.89	8020	1028.29	3410	378.93	18584	1985.77	3503	455.86	2483	315.21	6022	697.85	3472	461.36	813	111.89	2840	367.51	2674	354.86	2224	276.04	671	86.9	1630	196.24	2050	242.46	1669	229.09	3404	412.32	2767	284.6	8886	1142.02	1994	277.05	6212	678.09	1083	143.73
ENSG00000034533	3427	56	0.98	62	1.1	148	2.29	147	2.54	91	1.36	241	3.46	69	1.21	63	1.08	86	1.34	91	1.63	41	0.76	98	1.71	55	0.98	66	1.1	50	0.87	67	1.09	85	1.35	47	0.87	57	0.93	112	1.55	104	1.8	62	1.16	136	2	36	0.64
ENSG00000034677	5852	617	6.34	487	5.06	1185	10.75	1011	10.21	761	6.66	1872	15.76	744	7.63	772	7.72	851	7.77	518	5.42	378	4.1	727	7.41	628	6.57	550	5.38	546	5.57	601	5.7	597	5.56	672	7.27	544	5.19	1194	9.67	893	9.04	569	6.23	975	8.38	368	3.85
ENSG00000034693	2830	210	4.46	196	4.21	274	5.14	267	5.58	248	4.49	326	5.67	161	3.41	195	4.03	263	4.96	199	4.31	126	2.82	188	3.96	204	4.41	155	3.13	163	3.44	167	3.28	186	3.58	171	3.82	222	4.38	313	5.24	228	4.77	178	4.03	256	4.55	158	3.42
ENSG00000034713	3010	1909	38.15	816	16.48	2203	38.85	2254	44.26	1824	31.04	2479	40.57	1154	23	1495	29.07	2931	52.02	1615	32.87	978	20.61	1492	29.57	1854	37.68	1731	32.91	908	18.01	1684	31.05	1547	28.02	1122	23.59	1861	34.52	3183	50.14	1723	33.91	1712	36.43	1353	22.62	918	18.66
ENSG00000034971	2104	6422	183.61	868	25.08	11025	278.15	19069	535.7	5703	138.85	17595	411.94	2393	68.23	1586	44.12	6495	164.91	3800	110.64	573	17.28	10415	295.3	1868	54.32	1902	51.73	929	26.36	1162	30.65	1529	39.62	587	17.65	8533	226.47	2324	52.37	8249	232.29	1412	42.99	6382	152.64	2137	62.14
ENSG00000035115	11132	340	1.84	262	1.43	457	2.18	350	1.86	310	1.43	732	3.24	288	1.55	265	1.39	424	2.03	335	1.84	267	1.52	253	1.36	263	1.45	301	1.55	258	1.38	306	1.53	354	1.73	195	1.11	326	1.64	366	1.56	471	2.51	290	1.67	338	1.53	249	1.37
ENSG00000035141	3086	321	6.26	253	4.98	454	7.81	437	8.37	379	6.29	575	9.18	412	8.01	284	5.39	420	7.27	326	6.47	191	3.93	270	5.22	378	7.49	297	5.51	279	5.4	391	7.03	302	5.34	269	5.52	355	6.42	595	9.14	461	8.85	260	5.4	355	5.79	243	4.82
ENSG00000035403	9992	1502	9.04	2473	15.05	3440	18.27	2461	14.56	2690	13.79	3213	15.84	3100	18.61	1870	10.95	1765	9.44	2297	14.08	1787	11.35	1552	9.27	2686	16.45	1740	9.96	2564	15.32	1614	8.97	2130	11.62	3929	24.88	1600	8.94	5396	25.61	2114	12.53	2145	13.75	2880	14.5	1402	8.58
ENSG00000035499	3806	3	0.05	1	0.02	7	0.1	5	0.08	2	0.03	12	0.16	2	0.03	1	0.02	2	0.03	4	0.06	0	0	0	0	1	0.02	1	0.02	1	0.02	2	0.03	1	0.01	0	0	1	0.01	2	0.02	7	0.11	3	0.05	3	0.04	0	0
ENSG00000035664	13612	1545	6.83	2104	9.4	1312	5.12	1178	5.12	2056	7.74	324	1.17	1012	4.46	1876	8.07	1473	5.78	2060	9.27	1666	7.77	2491	10.92	1556	6.99	2304	9.68	1559	6.84	2333	9.51	2166	8.68	1683	7.82	1497	6.14	2600	9.06	996	4.34	2099	9.88	1733	6.41	1310	5.89
ENSG00000035681	6170	386	3.76	441	4.35	645	5.55	540	5.17	455	3.78	829	6.62	471	4.58	516	4.89	391	3.39	328	3.26	313	3.22	464	4.49	374	3.71	470	4.36	339	3.28	575	5.17	509	4.5	452	4.64	325	2.94	714	5.49	399	3.83	371	3.85	579	4.72	258	2.56
ENSG00000035687	3441	181	3.16	149	2.63	475	7.33	478	8.21	231	3.44	855	12.24	156	2.72	246	4.18	252	3.91	155	2.76	101	1.86	259	4.49	171	3.04	111	1.85	107	1.86	150	2.42	174	2.76	183	3.37	167	2.71	301	4.15	270	4.65	198	3.69	307	4.49	140	2.49
ENSG00000035720	1951	1	0.03	0	0	1	0.03	5	0.15	0	0	13	0.33	0	0	0	0	2	0.05	2	0.06	1	0.03	4	0.12	3	0.09	0	0	5	0.15	1	0.03	3	0.08	4	0.13	0	0	0	0	6	0.18	0	0	1	0.03	1	0.03
ENSG00000035862	5633	3535	37.75	1180	12.74	12115	114.17	16375	171.82	3960	36.01	33683	294.55	4334	46.16	1014	10.53	7684	72.87	3601	39.16	721	8.12	4923	52.14	3471	37.7	1944	19.75	861	9.13	1198	11.8	2074	20.07	1097	12.32	4585	45.45	3544	29.83	10215	107.44	1470	16.72	9569	85.48	2206	23.96
ENSG00000035928	6719	331	2.96	416	3.76	576	4.55	552	4.86	435	3.32	1095	8.03	308	2.75	286	2.49	452	3.59	361	3.29	389	3.67	427	3.79	390	3.55	317	2.7	413	3.67	439	3.63	482	3.91	295	2.78	320	2.66	596	4.21	401	3.54	380	3.62	392	2.94	218	1.99
ENSG00000036054	5176	652	7.58	654	7.68	815	8.36	731	8.35	648	6.41	976	9.29	521	6.04	665	7.52	653	6.74	511	6.05	570	6.99	569	6.56	637	7.53	632	6.99	478	5.51	538	5.77	691	7.28	754	9.22	614	6.62	1012	9.27	580	6.64	636	7.87	717	6.97	416	4.92
ENSG00000036257	11505	1587	8.3	2057	10.87	1575	7.27	1274	6.55	1677	7.47	979	4.19	1981	10.33	1860	9.46	1406	6.53	1376	7.33	1521	8.39	1783	9.25	1382	7.35	1505	7.48	1707	8.86	1924	9.28	1785	8.46	2054	11.3	1382	6.71	3291	13.56	1218	6.27	1890	10.52	2065	9.03	1334	7.09
ENSG00000036448	7056	11130	94.89	20644	177.9	5670	42.66	6949	58.21	19275	139.94	230	1.61	6257	53.2	14241	118.12	13236	100.21	13883	120.53	24859	223.53	6039	51.06	13135	113.88	22574	183.06	17580	148.75	9237	72.66	19655	151.88	18845	169	15728	124.47	5511	37.03	6559	55.07	5607	50.9	8998	64.17	12159	105.43
ENSG00000036473	1683	0	0	0	0	0	0	0	0	0	0	0	0	0	0	0	0	0	0	0	0	0	0	0	0	1	0.04	0	0	0	0	0	0	0	0	2	0.08	2	0.07	3	0.08	3	0.11	0	0	1	0.03	0	0
ENSG00000036530	9358	37	0.24	22	0.14	55	0.31	46	0.29	38	0.21	48	0.25	32	0.21	12	0.08	24	0.14	48	0.31	26	0.18	16	0.1	32	0.21	20	0.12	13	0.08	23	0.14	27	0.16	13	0.09	21	0.13	40	0.2	38	0.24	40	0.27	40	0.22	16	0.1
ENSG00000036549	9008	357	2.38	319	2.15	473	2.79	412	2.7	374	2.13	624	3.41	271	1.8	403	2.62	382	2.27	276	1.88	329	2.32	326	2.16	306	2.08	242	1.54	306	2.03	337	2.08	360	2.18	309	2.17	285	1.77	520	2.74	386	2.54	317	2.25	359	2.01	222	1.51
ENSG00000036565	3910	0	0	0	0	0	0	0	0	0	0	0	0	0	0	0	0	0	0	0	0	0	0	0	0	0	0	0	0	0	0	0	0	0	0	0	0	0	0	1	0.01	0	0	0	0	0	0	0	0
ENSG00000036672	4523	1389	18.47	2314	31.11	771	9.05	800	10.45	1769	20.04	88	0.96	2476	32.84	877	11.35	1888	22.3	2047	27.72	1249	17.52	617	8.14	1610	21.78	1091	13.8	986	13.01	1252	15.36	1600	19.29	747	10.45	2564	31.65	1805	18.92	1042	13.65	1397	19.78	1384	15.4	1183	16
ENSG00000036828	12020	0	0	0	0	0	0	0	0	0	0	0	0	0	0	0	0	0	0	0	0	1	0.01	0	0	0	0	0	0	0	0	0	0	0	0	0	0	0	0	0	0	0	0	0	0	0	0	0	0
ENSG00000037042	2793	277	5.97	135	2.94	525	9.98	488	10.33	335	6.14	793	13.99	285	6.12	145	3.04	276	5.28	296	6.49	109	2.48	304	6.49	339	7.43	145	2.97	92	1.97	278	5.52	246	4.8	151	3.42	237	4.74	183	3.11	388	8.23	146	3.35	452	8.14	179	3.92
ENSG00000037241	1164	183	9.46	62	3.24	248	11.31	159	8.07	187	8.23	205	8.68	206	10.62	142	7.14	263	12.07	163	8.58	93	5.07	147	7.53	200	10.51	117	5.75	102	5.23	175	8.34	120	5.62	148	8.05	159	7.63	320	13.04	203	10.33	163	8.97	186	8.04	87	4.57
ENSG00000037280	8852	101	0.69	64	0.44	312	1.87	305	2.04	143	0.83	1687	9.39	128	0.87	90	0.6	123	0.74	120	0.83	54	0.39	252	1.7	146	1.01	83	0.54	37	0.25	119	0.75	113	0.7	163	1.17	219	1.38	68	0.36	428	2.86	67	0.48	399	2.27	99	0.68
ENSG00000037474	5506	789	8.62	875	9.66	842	8.12	749	8.04	827	7.69	1005	8.99	764	8.32	1162	12.35	757	7.34	768	8.54	643	7.41	790	8.56	772	8.58	794	8.25	635	6.89	934	9.41	778	7.7	761	8.75	747	7.58	1410	12.14	689	7.41	846	9.84	760	6.95	658	7.31
ENSG00000037637	9009	493	3.29	536	3.62	589	3.47	521	3.42	600	3.41	607	3.32	449	2.99	519	3.37	579	3.43	437	2.97	436	3.07	526	3.48	575	3.9	466	2.96	574	3.8	530	3.27	621	3.76	518	3.64	403	2.5	982	5.17	444	2.92	572	4.07	574	3.21	419	2.85
ENSG00000037749	10159	264	1.56	323	1.93	463	2.42	442	2.57	387	1.95	689	3.34	358	2.11	330	1.9	328	1.72	291	1.75	230	1.44	344	2.02	340	2.05	275	1.55	333	1.96	338	1.85	408	2.19	339	2.11	257	1.41	554	2.59	461	2.69	265	1.67	386	1.91	237	1.43
ENSG00000037757	3466	216	3.75	192	3.37	412	6.31	405	6.91	351	5.19	419	5.95	182	3.15	224	3.78	228	3.51	297	5.25	85	1.56	238	4.1	215	3.79	183	3.02	110	1.89	254	4.07	257	4.04	201	3.67	166	2.67	429	5.87	278	4.75	181	3.34	296	4.3	127	2.24
ENSG00000037897	1947	80	2.47	32	1	102	2.78	99	3.01	81	2.13	115	2.91	82	2.53	270	8.12	100	2.74	97	3.05	25	0.81	102	3.13	101	3.17	80	2.35	44	1.35	102	2.91	77	2.16	113	3.67	63	1.81	157	3.82	125	3.8	124	4.08	85	2.2	42	1.32
ENSG00000037965	2417	25	0.62	0	0	42	0.92	42	1.03	21	0.45	105	2.14	13	0.32	16	0.39	27	0.6	11	0.28	22	0.58	19	0.47	22	0.56	7	0.17	8	0.2	9	0.21	5	0.11	13	0.34	15	0.35	17	0.33	26	0.64	18	0.48	34	0.71	14	0.35
ENSG00000038002	2605	183	4.23	116	2.71	169	3.44	182	4.13	182	3.58	273	5.16	146	3.36	117	2.63	172	3.53	115	2.7	86	2.09	131	3	99	2.32	125	2.75	98	2.25	102	2.17	161	3.37	110	2.67	122	2.62	143	2.6	176	4	106	2.61	145	2.8	99	2.33
ENSG00000038210	3685	87	1.42	36	0.59	206	2.97	214	3.43	108	1.5	417	5.57	168	2.74	88	1.4	137	1.99	95	1.58	33	0.57	113	1.83	65	1.08	51	0.79	52	0.84	75	1.13	76	1.12	68	1.17	87	1.32	78	1	147	2.36	68	1.18	151	2.06	38	0.63
ENSG00000038219	15862	328	1.24	335	1.28	676	2.26	587	2.19	488	1.58	1061	3.29	294	1.11	360	1.33	368	1.24	363	1.4	474	1.9	434	1.63	465	1.79	327	1.18	373	1.4	432	1.51	475	1.63	307	1.22	286	1.01	621	1.86	455	1.7	356	1.44	521	1.65	245	0.95
ENSG00000038274	5135	1046	12.25	755	8.94	1312	13.56	1208	13.9	1004	10.02	1634	15.67	827	9.66	721	8.22	1132	11.78	864	10.31	545	6.73	1117	12.98	913	10.88	768	8.56	599	6.96	878	9.49	790	8.39	771	9.5	928	10.09	1154	10.66	975	11.25	879	10.96	1073	10.52	633	7.54
ENSG00000038295	8105	17	0.13	0	0	129	0.84	68	0.5	47	0.3	320	1.94	48	0.36	31	0.22	45	0.3	37	0.28	9	0.07	98	0.72	38	0.29	13	0.09	21	0.15	28	0.19	30	0.2	21	0.16	18	0.12	18	0.11	112	0.82	31	0.24	71	0.44	15	0.11
ENSG00000038358	6140	267	2.62	382	3.78	444	3.84	428	4.12	496	4.14	457	3.67	399	3.9	534	5.09	215	1.87	309	3.08	247	2.55	387	3.76	353	3.52	274	2.55	318	3.09	337	3.05	360	3.2	376	3.87	251	2.28	608	4.7	265	2.56	388	4.05	444	3.64	288	2.87
ENSG00000038382	17860	625	2.11	685	2.33	1235	3.67	1708	5.65	1114	3.2	3083	8.5	951	3.19	823	2.7	840	2.51	674	2.31	533	1.89	535	1.79	801	2.74	615	1.97	481	1.61	783	2.43	971	2.96	649	2.3	697	2.18	1069	2.84	766	2.54	505	1.81	774	2.18	500	1.71
ENSG00000038427	14678	680	2.79	230	0.95	2608	9.43	4749	19.12	1376	4.8	11234	37.7	740	3.02	620	2.47	1899	6.91	313	1.31	208	0.9	428	1.74	752	3.13	505	1.97	223	0.91	292	1.1	441	1.64	307	1.32	1235	4.7	468	1.51	995	4.02	320	1.4	900	3.09	553	2.31
ENSG00000038532	12523	362	1.74	301	1.46	536	2.27	448	2.11	590	2.41	338	1.33	431	2.06	454	2.12	359	1.53	379	1.85	277	1.4	387	1.84	569	2.78	281	1.28	322	1.54	385	1.71	414	1.8	411	2.08	382	1.7	698	2.64	380	1.8	420	2.15	402	1.62	321	1.57
ENSG00000038945	7812	36	0.28	11	0.09	88	0.6	158	1.2	88	0.58	154	0.97	31	0.24	18	0.13	99	0.68	32	0.25	14	0.11	49	0.37	80	0.63	12	0.09	12	0.09	16	0.11	24	0.17	23	0.19	19	0.14	24	0.15	62	0.47	10	0.08	90	0.58	10	0.08
ENSG00000039068	6076	0	0	2	0.02	4	0.03	7	0.07	0	0	2	0.02	2	0.02	0	0	1	0.01	2	0.02	1	0.01	0	0	3	0.03	1	0.01	2	0.02	3	0.03	0	0	0	0	1	0.01	0	0	1	0.01	0	0	1	0.01	0	0
ENSG00000039123	6347	622	5.9	906	8.68	723	6.05	784	7.3	743	6	837	6.5	695	6.57	873	8.05	592	4.98	518	5	649	6.49	678	6.37	614	5.92	584	5.26	734	6.9	706	6.17	739	6.35	724	7.22	591	5.2	1488	11.12	546	5.1	715	7.22	692	5.49	509	4.91
ENSG00000039139	24848	13	0.03	1	0	26	0.06	26	0.06	0	0	36	0.07	10	0.02	7	0.02	17	0.04	0	0	2	0.01	3	0.01	1	0	10	0.02	5	0.01	12	0.03	5	0.01	3	0.01	16	0.04	13	0.02	3	0.01	5	0.01	15	0.03	7	0.02
ENSG00000039319	15490	246	0.96	438	1.72	384	1.32	408	1.56	389	1.29	558	1.77	283	1.1	358	1.35	297	1.02	262	1.04	475	1.95	379	1.46	470	1.86	310	1.15	413	1.59	484	1.73	500	1.76	276	1.13	206	0.74	573	1.75	378	1.45	293	1.21	299	0.97	203	0.8
ENSG00000039523	6729	618	5.52	440	3.98	1550	12.23	1323	11.62	1100	8.37	1770	12.96	671	5.98	936	8.14	749	5.95	882	8.03	428	4.04	995	8.82	842	7.66	590	5.02	395	3.5	645	5.32	620	5.02	691	6.5	768	6.37	1371	9.66	950	8.36	607	5.78	1026	7.67	538	4.89
ENSG00000039537	4857	72	0.89	13	0.16	545	5.96	661	8.04	94	0.99	1701	17.25	95	1.17	102	1.23	181	1.99	58	0.73	6	0.08	149	1.83	11	0.14	79	0.93	32	0.39	50	0.57	25	0.28	42	0.55	46	0.53	118	1.15	130	1.59	81	1.07	295	3.06	61	0.77
ENSG00000039560	7581	166	1.32	24	0.19	470	3.29	497	3.88	189	1.28	1568	10.19	173	1.37	151	1.17	371	2.61	210	1.7	30	0.25	213	1.68	255	2.06	73	0.55	35	0.28	62	0.45	121	0.87	71	0.59	146	1.08	102	0.64	417	3.26	106	0.9	223	1.48	80	0.65
ENSG00000039600	3489	0	0	0	0	1	0.02	1	0.02	1	0.01	3	0.04	2	0.03	1	0.02	2	0.03	1	0.02	0	0	0	0	1	0.02	0	0	0	0	1	0.02	0	0	0	0	0	0	0	0	3	0.05	0	0	4	0.06	0	0
ENSG00000039650	4545	267	3.53	172	2.3	482	5.63	379	4.93	359	4.05	496	5.38	265	3.5	271	3.49	286	3.36	339	4.57	103	1.44	237	3.11	274	3.69	143	1.8	143	1.88	235	2.87	276	3.31	163	2.27	271	3.33	357	3.72	354	4.61	275	3.88	354	3.92	113	1.52
ENSG00000039987	2646	0	0	2	0.05	1	0.02	1	0.02	0	0	2	0.04	1	0.02	0	0	1	0.02	3	0.07	0	0	0	0	2	0.05	0	0	0	0	0	0	4	0.08	0	0	1	0.02	1	0.02	1	0.02	0	0	1	0.02	0	0
ENSG00000040199	12493	84	0.4	67	0.33	224	0.95	155	0.73	120	0.49	158	0.62	105	0.5	138	0.65	127	0.54	109	0.53	62	0.31	84	0.4	129	0.63	53	0.24	54	0.26	104	0.46	102	0.45	71	0.36	64	0.29	130	0.49	110	0.52	82	0.42	117	0.47	51	0.25
ENSG00000040275	4775	91	1.15	66	0.84	142	1.58	116	1.44	78	0.84	178	1.84	79	0.99	64	0.78	86	0.96	83	1.06	50	0.66	82	1.02	81	1.04	57	0.68	74	0.93	86	1	88	1	62	0.82	66	0.77	100	0.99	122	1.51	66	0.89	101	1.06	54	0.69
ENSG00000040341	8964	1195	8.02	1616	10.96	1226	7.26	1085	7.15	1661	9.49	563	3.09	2068	13.84	1229	8.02	1146	6.83	869	5.94	1369	9.69	1421	9.46	1433	9.78	1563	9.98	1643	10.94	1789	11.08	1584	9.63	1384	9.77	1269	7.91	2219	11.74	981	6.48	1408	10.06	1876	10.53	1109	7.57
ENSG00000040487	2686	137	3.07	101	2.29	201	3.97	149	3.28	145	2.77	173	3.17	163	3.64	237	5.16	159	3.16	159	3.63	78	1.84	118	2.62	145	3.3	120	2.56	92	2.04	147	3.04	121	2.46	190	4.48	163	3.39	214	3.78	185	4.08	162	3.86	185	3.47	86	1.96
ENSG00000040531	4949	167	2.03	145	1.78	242	2.6	235	2.81	309	3.2	404	4.02	225	2.73	327	3.87	274	2.96	269	3.33	132	1.69	255	3.07	182	2.25	165	1.91	132	1.59	214	2.4	247	2.72	197	2.52	165	1.86	457	4.38	221	2.65	254	3.29	236	2.4	166	2.05
ENSG00000040608	3126	15	0.29	3	0.06	24	0.41	30	0.57	5	0.08	17	0.27	6	0.12	10	0.19	7	0.12	12	0.24	2	0.04	16	0.31	8	0.16	9	0.16	1	0.02	6	0.11	7	0.12	5	0.1	10	0.18	12	0.18	13	0.25	2	0.04	14	0.23	1	0.02
ENSG00000040633	2733	265	5.83	233	5.18	357	6.93	336	7.27	290	5.44	431	7.77	237	5.2	394	8.44	360	7.04	256	5.74	211	4.9	333	7.27	259	5.8	249	5.21	176	3.84	324	6.58	229	4.57	338	7.83	331	6.76	634	11	274	5.94	316	7.41	373	6.87	180	4.03
ENSG00000040731	3660	1	0.02	2	0.03	1	0.01	2	0.03	0	0	0	0	0	0	0	0	0	0	0	0	0	0	0	0	1	0.02	0	0	0	0	2	0.03	0	0	0	0	0	0	0	0	7	0.11	2	0.04	3	0.04	1	0.02
ENSG00000040933	13189	233	1.06	305	1.41	485	1.95	329	1.47	354	1.37	513	1.92	324	1.47	261	1.16	301	1.22	258	1.2	236	1.14	273	1.23	314	1.46	279	1.21	298	1.35	280	1.18	349	1.44	275	1.32	210	0.89	462	1.66	300	1.35	342	1.66	322	1.23	207	0.96
ENSG00000041353	7154	0	0	6	0.05	4	0.03	13	0.11	3	0.02	91	0.63	3	0.03	4	0.03	10	0.07	1	0.01	2	0.02	9	0.08	1	0.01	2	0.02	5	0.04	2	0.02	4	0.03	1	0.01	1	0.01	0	0	7	0.06	1	0.01	10	0.07	2	0.02
ENSG00000041357	6994	1525	13.12	1258	10.94	1641	12.45	1492	12.61	1476	10.81	1763	12.42	1968	16.88	1806	15.11	1854	14.16	1202	10.53	924	8.38	1412	12.04	1270	11.11	1465	11.99	1100	9.39	1501	11.91	1419	11.06	1444	13.06	1413	11.28	2703	18.33	1677	14.21	1479	13.54	2272	16.35	812	7.1
ENSG00000041515	8816	10	0.07	0	0	17	0.1	36	0.24	12	0.07	23	0.13	12	0.08	4	0.03	39	0.24	7	0.05	7	0.05	19	0.13	30	0.21	40	0.26	5	0.03	14	0.09	4	0.02	2	0.01	17	0.11	5	0.03	16	0.11	10	0.07	47	0.27	14	0.1
ENSG00000041802	4801	416	5.21	374	4.74	565	6.25	473	5.82	460	4.91	727	7.46	395	4.94	720	8.78	474	5.27	361	4.61	332	4.39	538	6.68	559	7.12	410	4.89	361	4.49	444	5.13	440	5	557	7.34	353	4.11	599	5.92	477	5.89	385	5.14	510	5.35	298	3.8
ENSG00000041880	3198	283	5.32	190	3.61	404	6.71	458	8.47	403	6.46	385	5.93	275	5.16	246	4.5	316	5.28	274	5.25	273	5.42	302	5.63	321	6.14	261	4.67	367	6.85	260	4.51	401	6.84	326	6.45	310	5.41	452	6.7	320	5.93	226	4.53	466	7.33	330	6.31
ENSG00000041982	9639	435	2.71	65	0.41	3811	20.99	2676	16.41	946	5.03	5050	25.81	2944	18.32	609	3.7	1999	11.08	1630	10.36	111	0.73	588	3.64	1496	9.49	146	0.87	37	0.23	83	0.48	833	4.71	1437	9.43	424	2.46	138	0.68	3727	22.91	414	2.75	1653	8.63	98	0.62
ENSG00000041988	4072	210	3.1	97	1.45	247	3.22	236	3.43	175	2.2	281	3.4	146	2.15	189	2.72	218	2.86	242	3.64	111	1.73	185	2.71	162	2.43	199	2.8	133	1.95	168	2.29	137	1.83	209	3.25	223	3.06	245	2.85	276	4.02	199	3.13	179	2.21	118	1.77
ENSG00000042062	6023	189	1.89	95	0.96	1013	8.93	299	2.93	319	2.71	323	2.64	244	2.43	133	1.29	484	4.29	404	4.11	55	0.58	181	1.79	354	3.6	170	1.62	54	0.54	168	1.55	228	2.06	159	1.67	176	1.63	96	0.76	626	6.16	103	1.1	257	2.15	72	0.73
ENSG00000042088	6223	9	0.09	23	0.22	79	0.67	83	0.79	38	0.31	140	1.11	49	0.47	28	0.26	45	0.39	37	0.36	22	0.22	30	0.29	44	0.43	29	0.27	35	0.34	37	0.33	43	0.38	24	0.24	27	0.24	48	0.37	67	0.64	42	0.43	63	0.51	19	0.19
ENSG00000042286	5135	262	3.07	106	1.26	571	5.9	338	3.89	332	3.31	627	6.01	354	4.14	356	4.06	281	2.92	180	2.15	104	1.28	273	3.17	244	2.91	191	2.13	141	1.64	254	2.75	207	2.2	178	2.19	311	3.38	554	5.12	344	3.97	297	3.7	625	6.12	94	1.12
ENSG00000042304	3486	0	0	0	0	1	0.02	0	0	0	0	0	0	0	0	0	0	0	0	0	0	0	0	0	0	0	0	0	0	0	0	0	0	0	0	0	0	0	0	0	0	0	0	0	0	0	0	0	0
ENSG00000042317	6872	117	1.02	87	0.77	187	1.44	131	1.13	127	0.95	281	2.01	80	0.7	95	0.81	137	1.07	126	1.12	78	0.72	154	1.34	113	1.01	115	0.96	116	1.01	107	0.86	146	1.16	98	0.9	109	0.89	142	0.98	134	1.16	93	0.87	168	1.23	75	0.67
ENSG00000042429	16610	52	0.19	45	0.16	123	0.39	84	0.3	71	0.22	144	0.43	59	0.21	73	0.26	57	0.18	47	0.17	37	0.14	69	0.25	61	0.22	58	0.2	48	0.17	68	0.23	48	0.16	52	0.2	51	0.17	91	0.26	87	0.31	47	0.18	65	0.2	39	0.14
ENSG00000042445	4049	1001	14.87	1038	15.59	2337	30.64	2009	29.33	2563	32.43	2162	26.3	879	13.02	1255	18.14	865	11.41	1146	17.34	1459	22.86	1365	20.11	1185	17.9	1912	27.02	1032	15.22	1363	18.68	1228	16.54	2662	41.6	1444	19.91	1520	17.8	1033	15.12	1310	20.72	1600	19.89	862	13.03
ENSG00000042493	2419	110	2.74	33	0.83	473	10.38	892	21.8	222	4.7	1517	30.89	186	4.61	77	1.86	534	11.79	159	4.03	39	1.02	173	4.27	112	2.83	137	3.24	38	0.94	56	1.28	117	2.64	91	2.38	270	6.23	245	4.8	356	8.72	70	1.85	420	8.74	80	2.02
ENSG00000042753	1558	534	20.62	261	10.19	739	25.18	549	20.83	489	16.08	795	25.14	492	18.94	564	21.19	807	27.67	561	22.06	321	13.07	400	15.32	461	18.1	543	19.94	279	10.69	460	16.39	442	15.47	413	16.77	530	19	852	25.93	716	27.23	425	17.47	573	18.51	284	11.15
ENSG00000042781	20633	8	0.02	3	0.01	9	0.02	12	0.03	2	0	10	0.02	1	0	3	0.01	4	0.01	14	0.04	3	0.01	3	0.01	4	0.01	2	0.01	5	0.01	3	0.01	2	0.01	1	0	3	0.01	2	0	5	0.01	1	0	2	0	2	0.01
ENSG00000042813	2625	0	0	0	0	0	0	0	0	0	0	1	0.02	0	0	0	0	0	0	0	0	0	0	0	0	0	0	0	0	0	0	0	0	0	0	0	0	2	0.04	0	0	0	0	1	0.02	1	0.02	0	0
ENSG00000042832	11132	6	0.03	1	0.01	51	0.24	13	0.07	9	0.04	13	0.06	32	0.17	0	0	33	0.16	26	0.14	9	0.05	14	0.08	16	0.09	3	0.02	8	0.04	4	0.02	19	0.09	5	0.03	8	0.04	4	0.02	46	0.24	2	0.01	13	0.06	3	0.02
ENSG00000042980	9318	7	0.05	8	0.05	25	0.14	22	0.14	37	0.2	41	0.22	7	0.05	1	0.01	25	0.14	16	0.11	1	0.01	4	0.03	26	0.17	13	0.08	3	0.02	7	0.04	10	0.06	7	0.05	1	0.01	4	0.02	27	0.17	0	0	33	0.18	1	0.01
ENSG00000043039	3752	4	0.06	1	0.02	11	0.16	8	0.13	0	0	1	0.01	0	0	5	0.08	4	0.06	0	0	3	0.05	1	0.02	5	0.08	2	0.03	2	0.03	0	0	2	0.03	0	0	1	0.01	0	0	1	0.02	1	0.02	0	0	4	0.07
ENSG00000043093	8307	551	3.99	624	4.57	642	4.1	561	3.99	592	3.65	732	4.34	508	3.67	639	4.5	557	3.58	522	3.85	448	3.42	506	3.63	571	4.21	539	3.71	704	5.06	602	4.02	503	3.3	761	5.8	524	3.52	1239	7.07	473	3.37	614	4.73	619	3.75	408	3
ENSG00000043143	11091	399	2.16	236	1.29	610	2.92	580	3.09	334	1.54	930	4.13	141	0.76	254	1.34	346	1.67	227	1.25	152	0.87	503	2.71	237	1.31	238	1.23	153	0.82	214	1.07	222	1.09	231	1.32	271	1.36	547	2.34	274	1.46	210	1.21	400	1.81	250	1.38
ENSG00000043355	3290	2	0.04	2	0.04	6	0.1	1	0.02	0	0	14	0.21	4	0.07	0	0	3	0.05	1	0.02	3	0.06	2	0.04	3	0.06	1	0.02	1	0.02	0	0	0	0	0	0	1	0.02	0	0	4	0.07	2	0.04	4	0.06	0	0
ENSG00000043462	6823	26	0.23	18	0.16	73	0.57	111	0.96	80	0.6	244	1.76	29	0.25	25	0.21	76	0.6	22	0.2	25	0.23	48	0.42	39	0.35	28	0.23	23	0.2	35	0.28	40	0.32	37	0.34	37	0.3	31	0.22	101	0.88	30	0.28	88	0.65	23	0.21
ENSG00000043514	6533	143	1.32	114	1.06	206	1.67	188	1.7	168	1.32	288	2.17	100	0.92	172	1.54	147	1.2	114	1.07	79	0.77	134	1.22	119	1.11	99	0.87	83	0.76	101	0.86	139	1.16	103	1	114	0.97	165	1.2	136	1.23	129	1.26	181	1.39	70	0.66
ENSG00000043591	3039	16	0.32	12	0.24	23	0.4	21	0.41	15	0.25	11	0.18	6	0.12	8	0.15	16	0.28	4	0.08	7	0.15	2	0.04	12	0.24	11	0.21	9	0.18	2	0.04	6	0.11	7	0.15	12	0.22	3	0.05	32	0.62	4	0.08	9	0.15	11	0.22
ENSG00000044012	604	0	0	0	0	0	0	0	0	0	0	0	0	0	0	0	0	0	0	0	0	0	0	0	0	0	0	0	0	0	0	0	0	0	0	0	0	0	0	0	0	0	0	0	0	0	0	0	0
ENSG00000044090	7819	321	2.47	247	1.92	669	4.54	468	3.54	484	3.17	472	2.97	339	2.6	357	2.67	371	2.53	527	4.13	242	1.96	318	2.43	393	3.07	380	2.78	309	2.36	347	2.46	506	3.53	252	2.04	312	2.23	902	5.47	456	3.46	508	4.16	447	2.88	246	1.92
ENSG00000044115	8830	1869	12.73	1378	9.49	3711	22.31	3837	25.68	2712	15.73	5942	33.15	2257	15.33	2560	16.97	2376	14.38	1820	12.63	1366	9.82	1894	12.8	2241	15.53	1583	10.26	1162	7.86	1605	10.09	1812	11.19	1661	11.9	2020	12.77	2695	14.47	2478	16.63	2093	15.18	2625	14.96	1175	8.14
ENSG00000044446	8547	178	1.25	244	1.74	408	2.53	312	2.16	440	2.64	477	2.75	165	1.16	207	1.42	248	1.55	351	2.52	360	2.67	219	1.53	361	2.58	374	2.5	244	1.7	321	2.08	333	2.12	284	2.1	234	1.53	440	2.44	245	1.7	343	2.57	267	1.57	161	1.15
ENSG00000044459	11064	87	0.47	95	0.52	193	0.93	195	1.04	113	0.52	553	2.46	68	0.37	58	0.31	124	0.6	68	0.38	55	0.32	130	0.7	80	0.44	40	0.21	52	0.28	59	0.3	65	0.32	64	0.37	88	0.44	75	0.32	183	0.98	70	0.41	173	0.79	70	0.39
ENSG00000044524	6577	91	0.83	27	0.25	186	1.5	111	1	169	1.32	136	1.02	37	0.34	16	0.14	191	1.55	64	0.6	20	0.19	96	0.87	106	0.99	43	0.37	6	0.05	28	0.24	36	0.3	37	0.36	56	0.48	77	0.56	120	1.08	25	0.24	78	0.6	38	0.35
ENSG00000044574	6530	2546	23.45	1774	16.52	4042	32.86	3837	34.73	2927	22.96	4919	37.11	3807	34.98	4677	41.92	4174	34.15	2563	24.04	1454	14.13	1890	17.27	4468	41.86	1821	15.96	1496	13.68	1949	16.57	2296	19.17	3171	30.73	3581	30.62	3767	27.35	4472	40.57	3282	32.19	3391	26.13	1399	13.11
ENSG00000046604	9492	50	0.32	15	0.1	153	0.86	122	0.76	66	0.36	263	1.36	56	0.35	19	0.12	41	0.23	30	0.19	28	0.19	63	0.4	57	0.37	27	0.16	35	0.22	28	0.16	26	0.15	16	0.11	34	0.2	10	0.05	105	0.66	55	0.37	82	0.43	30	0.19
ENSG00000046647	4001	160	2.41	85	1.29	261	3.46	250	3.69	155	1.98	337	4.15	125	1.87	152	2.22	196	2.62	171	2.62	68	1.08	218	3.25	120	1.83	122	1.74	80	1.19	152	2.11	125	1.7	105	1.66	116	1.62	204	2.42	220	3.26	161	2.58	161	2.02	60	0.92
ENSG00000046651	15550	230	0.89	161	0.63	401	1.37	441	1.68	318	1.05	683	2.16	163	0.63	254	0.96	236	0.81	252	0.99	146	0.6	365	1.4	292	1.15	241	0.89	165	0.63	318	1.14	248	0.87	199	0.81	220	0.79	409	1.25	291	1.11	273	1.12	253	0.82	110	0.43
ENSG00000046653	5767	76	0.79	26	0.27	174	1.6	74	0.76	121	1.07	160	1.37	107	1.11	45	0.46	110	1.02	107	1.14	34	0.37	103	1.07	92	0.98	27	0.27	38	0.39	45	0.43	59	0.56	28	0.31	45	0.44	116	0.95	175	1.8	52	0.58	126	1.1	26	0.28
ENSG00000046774	1994	1	0.03	0	0	0	0	3	0.09	0	0	0	0	0	0	0	0	0	0	0	0	0	0	0	0	1	0.03	0	0	1	0.03	0	0	0	0	0	0	0	0	1	0.02	0	0	0	0	0	0	1	0.03
ENSG00000046889	12132	252	1.25	87	0.44	798	3.49	429	2.09	341	1.44	1200	4.87	198	0.98	148	0.71	390	1.72	253	1.28	117	0.61	331	1.63	352	1.78	150	0.71	127	0.62	211	0.97	257	1.16	107	0.56	225	1.04	201	0.79	579	2.83	175	0.92	282	1.17	133	0.67
ENSG00000047056	6301	334	3.19	444	4.28	443	3.73	331	3.1	467	3.8	374	2.92	313	2.98	400	3.72	327	2.77	308	2.99	308	3.1	280	2.65	458	4.45	252	2.29	532	5.04	373	3.29	498	4.31	435	4.37	275	2.44	723	5.44	308	2.9	441	4.48	346	2.76	349	3.39
ENSG00000047188	10805	522	2.91	623	3.51	639	3.14	569	3.11	656	3.11	756	3.45	487	2.7	472	2.56	573	2.83	567	3.21	533	3.13	541	2.99	617	3.49	360	1.91	539	2.98	621	3.19	612	3.09	461	2.7	418	2.16	831	3.65	629	3.45	476	2.82	644	3	459	2.6
ENSG00000047230	5531	141	1.53	118	1.3	262	2.51	283	3.02	184	1.7	463	4.12	108	1.17	112	1.19	188	1.82	180	1.99	112	1.28	166	1.79	142	1.57	147	1.52	106	1.14	123	1.23	167	1.65	116	1.33	135	1.36	202	1.73	205	2.2	123	1.42	162	1.47	92	1.02
ENSG00000047249	5104	540	6.36	366	4.36	608	6.32	525	6.08	528	5.3	533	5.14	438	5.15	446	5.11	640	6.7	525	6.3	332	4.13	474	5.54	476	5.71	473	5.3	338	3.95	402	4.37	406	4.34	407	5.05	486	5.32	856	7.95	471	5.47	654	8.21	536	5.28	294	3.52
ENSG00000047315	5891	1271	12.98	1588	16.39	1483	13.36	1485	14.9	1462	12.71	1544	12.91	1380	14.05	1446	14.37	1327	12.03	1138	11.83	1099	11.84	1246	12.62	1487	15.44	1127	10.95	1405	14.24	1510	14.23	1496	13.85	1326	14.24	998	9.46	2564	20.64	1255	12.62	1339	14.56	1505	12.86	969	10.06
ENSG00000047346	9848	1138	6.95	1935	11.95	1328	7.16	895	5.37	1335	6.94	1191	5.96	860	5.24	1169	6.95	1051	5.7	854	5.31	886	5.71	1517	9.19	883	5.49	955	5.55	996	6.04	1555	8.76	1308	7.24	1600	10.28	1004	5.69	3152	15.18	903	5.43	1834	11.93	1209	6.18	703	4.37
ENSG00000047365	12427	31	0.15	3	0.01	96	0.41	72	0.34	69	0.28	40	0.16	24	0.12	36	0.17	70	0.3	34	0.17	23	0.12	47	0.23	41	0.2	24	0.11	17	0.08	18	0.08	24	0.11	12	0.06	21	0.09	30	0.11	46	0.22	28	0.14	44	0.18	1	0
ENSG00000047410	12350	1032	5.03	999	4.92	1780	7.65	1518	7.27	1188	4.93	2905	11.59	899	4.37	1028	4.87	1373	5.94	1036	5.14	961	4.94	1107	5.35	1047	5.19	769	3.56	991	4.79	885	3.98	1091	4.82	821	4.21	886	4.01	1473	5.66	1312	6.29	959	4.97	1327	5.41	545	2.7
ENSG00000047457	7072	27	0.23	9	0.08	262	1.97	151	1.26	71	0.51	350	2.44	26	0.22	29	0.24	36	0.27	6	0.05	10	0.09	88	0.74	17	0.15	28	0.23	15	0.13	11	0.09	17	0.13	43	0.38	42	0.33	60	0.4	68	0.57	37	0.34	101	0.72	26	0.22
ENSG00000047578	9784	133	0.82	78	0.48	400	2.17	346	2.09	236	1.24	362	1.82	191	1.17	156	0.93	178	0.97	139	0.87	56	0.36	136	0.83	247	1.54	92	0.54	62	0.38	107	0.61	169	0.94	88	0.57	119	0.68	208	1.01	244	1.48	99	0.65	230	1.18	102	0.64
ENSG00000047579	3046	167	3.3	155	3.09	232	4.04	188	3.65	169	2.84	266	4.3	129	2.54	221	4.25	310	5.44	224	4.5	147	3.06	148	2.9	169	3.39	181	3.4	111	2.18	176	3.21	216	3.87	120	2.49	201	3.68	204	3.18	177	3.44	147	3.09	171	2.83	81	1.63
ENSG00000047597	5174	91	1.06	115	1.35	40	0.41	40	0.46	91	0.9	2	0.02	73	0.85	69	0.78	97	1	80	0.95	100	1.23	48	0.55	112	1.32	111	1.23	151	1.74	126	1.35	131	1.38	124	1.52	109	1.18	103	0.94	56	0.64	82	1.02	98	0.95	73	0.86
ENSG00000047617	6255	17	0.16	12	0.12	68	0.58	52	0.49	68	0.56	54	0.43	27	0.26	25	0.23	22	0.19	20	0.2	12	0.12	45	0.43	34	0.33	23	0.21	3	0.03	19	0.17	29	0.25	19	0.19	25	0.22	20	0.15	47	0.45	23	0.24	42	0.34	14	0.14
ENSG00000047621	4932	216	2.63	223	2.75	293	3.15	242	2.9	290	3.01	367	3.67	206	2.51	317	3.76	276	2.99	214	2.66	209	2.69	278	3.36	268	3.32	229	2.66	197	2.38	293	3.3	261	2.89	240	3.08	191	2.16	388	3.73	199	2.39	262	3.4	244	2.49	131	1.63
ENSG00000047634	5497	299	3.27	450	4.98	339	3.27	258	2.77	392	3.65	390	3.49	277	3.02	310	3.3	348	3.38	301	3.35	331	3.82	390	4.23	326	3.63	317	3.3	366	3.98	433	4.37	372	3.69	304	3.5	320	3.25	621	5.36	286	3.08	443	5.16	329	3.01	306	3.41
ENSG00000047644	7418	353	2.86	243	1.99	993	7.11	730	5.82	681	4.7	1429	9.49	564	4.56	376	2.97	686	4.94	529	4.37	200	1.71	473	3.8	653	5.39	339	2.61	184	1.48	381	2.85	397	2.92	244	2.08	371	2.79	546	3.49	741	5.92	405	3.5	732	4.97	190	1.57
ENSG00000047648	8893	233	1.58	337	2.3	585	3.49	375	2.49	376	2.17	491	2.72	478	3.22	171	1.13	286	1.72	328	2.26	175	1.25	326	2.19	254	1.75	193	1.24	300	2.01	253	1.58	264	1.62	192	1.37	287	1.8	312	1.66	433	2.88	190	1.37	479	2.71	272	1.87
ENSG00000047662	6731	41	0.37	167	1.51	61	0.48	35	0.31	63	0.48	24	0.18	68	0.61	72	0.63	28	0.22	35	0.32	45	0.42	40	0.35	25	0.23	64	0.54	132	1.17	47	0.39	32	0.26	85	0.8	47	0.39	169	1.19	27	0.24	69	0.66	88	0.66	43	0.39
ENSG00000047849	14994	27268	109.4	22530	91.37	32658	115.62	33739	133	40296	137.67	10094	33.16	33440	133.8	28517	111.31	25983	92.58	22686	92.68	25384	107.41	27967	111.27	35613	145.31	21573	82.32	25959	103.36	39031	144.48	31425	114.27	23737	100.17	25696	95.7	53589	169.47	19230	75.99	27397	117.03	31176	104.63	17283	70.52
ENSG00000047932	4628	557	7.24	484	6.36	908	10.41	748	9.55	537	5.94	1329	14.15	447	5.79	479	6.06	647	7.47	543	7.19	381	5.22	520	6.7	507	6.7	352	4.35	435	5.61	503	6.03	659	7.76	451	6.17	404	4.87	831	8.51	722	9.24	503	6.96	522	5.68	362	4.79
ENSG00000047936	8890	92	0.62	28	0.19	58	0.35	56	0.37	50	0.29	1	0.01	122	0.82	53	0.35	71	0.43	61	0.42	101	0.72	28	0.19	56	0.39	114	0.73	76	0.51	45	0.28	293	1.8	18	0.13	49	0.31	51	0.27	83	0.55	34	0.24	203	1.15	41	0.28
ENSG00000048028	5719	692	7.28	1327	14.11	767	7.12	659	6.81	822	7.36	340	2.93	1710	17.94	1634	16.72	577	5.39	660	7.07	882	9.78	639	6.67	1028	11	889	8.89	1499	15.65	1258	12.21	1066	10.16	1158	12.81	531	5.18	1322	10.96	475	4.92	784	8.78	745	6.56	822	8.79
ENSG00000048052	17269	212	0.74	438	1.54	411	1.26	296	1.01	272	0.81	215	0.61	1104	3.84	258	0.87	349	1.08	237	0.84	340	1.25	108	0.37	288	1.02	295	0.98	284	0.98	342	1.1	409	1.29	122	0.45	420	1.36	285	0.78	218	0.75	81	0.3	209	0.61	170	0.6
ENSG00000048140	5215	848	9.78	595	6.94	937	9.54	716	8.12	808	7.94	458	4.33	936	10.77	873	9.8	832	8.52	711	8.35	502	6.11	700	8.01	614	7.2	593	6.51	498	5.7	751	7.99	719	7.52	499	6.05	767	8.21	817	7.43	647	7.35	557	6.84	1000	9.65	410	4.81
ENSG00000048162	2814	329	7.03	254	5.49	409	7.72	263	5.52	334	6.08	197	3.45	323	6.89	723	15.04	369	7.01	319	6.94	210	4.73	249	5.28	429	9.33	246	5	269	5.71	323	6.37	296	5.74	607	13.65	294	5.83	545	9.18	329	6.93	342	7.78	324	5.79	214	4.65
ENSG00000048342	14588	143	0.59	69	0.29	357	1.3	432	1.75	184	0.65	900	3.04	112	0.46	37	0.15	229	0.84	122	0.51	91	0.4	153	0.63	149	0.62	100	0.39	64	0.26	77	0.29	124	0.46	63	0.27	127	0.49	134	0.44	291	1.18	49	0.22	235	0.81	69	0.29
ENSG00000048392	5391	1021	11.39	1292	14.57	822	8.09	690	7.57	800	7.6	745	6.81	997	11.09	1045	11.34	875	8.67	647	7.35	913	10.74	655	7.25	744	8.44	650	6.9	966	10.7	1058	10.89	1111	11.24	1019	11.96	637	6.6	1704	14.99	811	8.91	885	10.51	875	8.17	717	8.14
ENSG00000048405	5793	127	1.32	117	1.23	251	2.3	242	2.47	180	1.59	402	3.42	155	1.61	164	1.66	186	1.72	123	1.3	109	1.19	167	1.72	159	1.68	98	0.97	85	0.88	131	1.26	122	1.15	117	1.28	140	1.35	215	1.76	239	2.44	134	1.48	250	2.17	88	0.93
ENSG00000048462	1015	0	0	0	0	7	0.37	0	0	4	0.2	3	0.15	0	0	0	0	2	0.11	2	0.12	0	0	4	0.24	1	0.06	1	0.06	0	0	3	0.16	1	0.05	1	0.06	0	0	3	0.14	4	0.23	0	0	7	0.35	1	0.06
ENSG00000048471	11299	215	1.14	229	1.23	443	2.08	517	2.7	378	1.71	722	3.15	282	1.5	182	0.94	335	1.58	227	1.23	201	1.13	276	1.46	318	1.72	242	1.23	184	0.97	224	1.1	301	1.45	184	1.03	248	1.23	570	2.39	381	2	237	1.34	500	2.23	152	0.82
ENSG00000048540	10002	76	0.46	0	0	524	2.78	275	1.63	38	0.19	547	2.69	62	0.37	19	0.11	99	0.53	20	0.12	26	0.16	172	1.03	35	0.21	62	0.35	26	0.16	34	0.19	12	0.07	31	0.2	143	0.8	47	0.22	106	0.63	43	0.28	179	0.9	55	0.34
ENSG00000048544	2100	1230	35.23	1344	38.92	1044	26.39	988	27.81	1295	31.59	622	14.59	1794	51.25	1151	32.08	1260	32.05	954	27.83	969	29.28	1257	35.71	1040	30.3	1239	33.76	1055	29.99	1343	35.49	1252	32.51	1169	35.22	1261	33.53	1865	42.11	1172	33.07	1049	32	1711	41	933	27.18
ENSG00000048545	3190	0	0	0	0	3	0.05	0	0	0	0	0	0	0	0	0	0	0	0	0	0	0	0	0	0	0	0	0	0	1	0.02	1	0.02	0	0	0	0	0	0	0	0	0	0	0	0	1	0.02	0	0
ENSG00000048649	15579	385	1.49	318	1.24	588	2	531	2.01	421	1.38	945	2.99	270	1.04	337	1.27	409	1.4	307	1.21	379	1.54	458	1.75	367	1.44	309	1.13	378	1.45	384	1.37	380	1.33	329	1.34	310	1.11	540	1.64	431	1.64	367	1.51	448	1.45	234	0.92
ENSG00000048707	20768	918	2.66	1092	3.2	1249	3.19	1198	3.41	1071	2.64	1433	3.4	811	2.34	1453	4.09	967	2.49	846	2.5	1047	3.2	912	2.62	929	2.74	900	2.48	1066	3.06	1115	2.98	1304	3.42	1335	4.07	812	2.18	1303	2.97	1007	2.87	949	2.93	1278	3.1	684	2.02
ENSG00000048740	10978	583	3.19	336	1.86	1000	4.84	1327	7.14	683	3.19	3515	15.77	709	3.87	427	2.28	648	3.15	396	2.21	238	1.38	638	3.47	465	2.59	488	2.54	301	1.64	417	2.11	363	1.8	444	2.56	578	2.94	1279	5.52	628	3.39	476	2.78	968	4.44	274	1.53
ENSG00000048828	7246	2447	20.31	2122	17.81	2925	21.43	2898	23.64	3138	22.18	2490	16.93	3079	25.49	2888	23.33	2235	16.48	1823	15.41	1876	16.43	2778	22.87	2513	21.22	2349	18.55	2122	17.48	2676	20.5	2585	19.45	2254	19.68	2061	15.88	2982	19.51	1783	14.58	2132	18.85	2540	17.64	1819	15.36
ENSG00000048991	7898	471	3.59	700	5.39	666	4.48	426	3.19	593	3.85	455	2.84	746	5.67	438	3.25	487	3.29	336	2.61	662	5.32	649	4.9	602	4.66	481	3.48	603	4.56	860	6.04	689	4.76	592	4.74	397	2.81	519	3.12	437	3.28	447	3.63	637	4.06	420	3.25
ENSG00000049089	4215	11	0.16	2	0.03	64	0.81	60	0.84	44	0.53	80	0.93	9	0.13	5	0.07	32	0.41	34	0.49	12	0.18	17	0.24	27	0.39	13	0.18	2	0.03	12	0.16	8	0.1	7	0.11	27	0.36	14	0.16	12	0.17	7	0.11	34	0.41	9	0.13
ENSG00000049130	6205	167	1.62	116	1.14	391	3.34	581	5.53	229	1.89	1080	8.57	155	1.5	129	1.22	302	2.6	129	1.27	63	0.64	188	1.81	228	2.25	158	1.46	81	0.78	194	1.74	207	1.82	119	1.21	176	1.58	219	1.67	401	3.83	113	1.17	286	2.32	92	0.91
ENSG00000049167	26458	101	0.23	91	0.21	152	0.3	169	0.38	114	0.22	265	0.49	63	0.14	97	0.21	94	0.19	88	0.2	85	0.2	114	0.26	95	0.22	82	0.18	84	0.19	53	0.11	109	0.22	95	0.23	112	0.24	110	0.2	147	0.33	81	0.2	141	0.27	77	0.18
ENSG00000049192	8565	16	0.11	4	0.03	232	1.44	61	0.42	73	0.44	333	1.92	64	0.45	14	0.1	97	0.61	86	0.62	13	0.1	42	0.29	79	0.56	22	0.15	10	0.07	13	0.08	50	0.32	6	0.04	17	0.11	22	0.12	107	0.74	17	0.13	79	0.46	13	0.09
ENSG00000049239	9322	1122	7.24	2319	15.13	2034	11.58	1978	12.54	1980	10.88	2764	14.61	1091	7.02	1976	12.41	1274	7.3	1437	9.44	977	6.65	1005	6.43	1242	8.15	1021	6.27	1451	9.29	1571	9.35	1946	11.38	1559	10.58	1339	8.02	1513	7.7	1088	6.91	1240	8.52	1672	9.03	1113	7.3
ENSG00000049245	2733	1799	39.6	1333	29.66	2349	45.62	2628	56.84	1989	37.28	3243	58.45	1672	36.7	1443	30.9	2071	40.48	1586	35.55	1154	26.79	1671	36.47	1551	34.72	1430	29.94	1185	25.89	1414	28.72	1564	31.2	1178	27.27	2042	41.72	2753	47.76	1575	34.14	1573	36.87	2320	42.72	1192	26.68
ENSG00000049246	8128	553	4.09	746	5.58	309	2.02	660	4.8	698	4.4	1131	6.85	636	4.69	576	4.15	327	2.15	790	5.95	315	2.46	492	3.61	335	2.52	136	0.96	283	2.08	700	4.78	534	3.58	120	0.93	757	5.2	791	4.61	593	4.32	240	1.89	423	2.62	117	0.88
ENSG00000049247	1793	1	0.03	0	0	28	0.83	12	0.4	13	0.37	20	0.55	23	0.77	1	0.03	0	0	0	0	0	0	3	0.1	3	0.1	0	0	1	0.03	0	0	2	0.06	1	0.04	0	0	1	0.03	21	0.69	0	0	48	1.35	1	0.03
ENSG00000049249	6354	1	0.01	2	0.02	3	0.03	5	0.05	2	0.02	16	0.12	0	0	0	0	1	0.01	3	0.03	1	0.01	0	0	4	0.04	2	0.02	0	0	0	0	0	0	1	0.01	5	0.04	3	0.02	1	0.01	0	0	3	0.02	2	0.02
ENSG00000049283	4503	12	0.16	8	0.11	4	0.05	7	0.09	18	0.2	4	0.04	2	0.03	4	0.05	2	0.02	4	0.05	5	0.07	0	0	12	0.16	10	0.13	6	0.08	2	0.02	7	0.08	3	0.04	3	0.04	9	0.09	1	0.01	9	0.13	6	0.07	5	0.07
ENSG00000049323	7348	728	5.96	433	3.58	1826	13.19	2400	19.31	1085	7.56	4090	27.42	735	6	304	2.42	1423	10.35	772	6.44	385	3.32	803	6.52	1125	9.37	522	4.06	249	2.02	404	3.05	535	3.97	484	4.17	971	7.38	872	5.63	1443	11.63	332	2.89	1108	7.59	348	2.9
ENSG00000049449	4472	935	12.58	308	4.19	1540	18.28	1277	16.88	860	9.85	2114	23.29	741	9.94	745	9.75	1196	14.29	994	13.62	258	3.66	884	11.79	703	9.62	597	7.64	258	3.44	623	7.73	537	6.55	622	8.8	705	8.8	907	9.62	1340	17.75	549	7.86	956	10.76	315	4.31
ENSG00000049540	6455	539	5.02	175	1.65	2202	18.11	1852	16.96	792	6.29	4180	31.9	730	6.78	288	2.61	899	7.44	959	9.1	109	1.07	633	5.85	756	7.17	453	4.02	109	1.01	218	1.87	323	2.73	403	3.95	467	4.04	474	3.48	1465	13.45	254	2.52	1187	9.25	220	2.09
ENSG00000049541	2211	201	5.47	185	5.09	239	5.74	219	5.85	195	4.52	331	7.37	168	4.56	272	7.2	281	6.79	242	6.7	155	4.45	195	5.26	144	3.98	180	4.66	124	3.35	201	5.05	195	4.81	172	4.92	196	4.95	277	5.94	226	6.06	224	6.49	253	5.76	133	3.68
ENSG00000049618	45931	686	0.9	1212	1.6	1121	1.3	878	1.13	1007	1.12	1338	1.43	899	1.17	893	1.14	806	0.94	755	1.01	833	1.15	889	1.15	823	1.1	831	1.04	1005	1.31	1056	1.28	1119	1.33	1022	1.41	652	0.79	1481	1.53	792	1.02	959	1.34	1052	1.15	674	0.9
ENSG00000049656	6549	405	3.72	301	2.79	813	6.59	830	7.49	476	3.72	1204	9.06	453	4.15	539	4.82	545	4.45	385	3.6	187	1.81	417	3.8	475	4.44	335	2.93	196	1.79	310	2.63	279	2.32	376	3.63	449	3.83	483	3.5	676	6.12	392	3.83	550	4.23	263	2.46
ENSG00000049759	34097	558	0.98	736	1.31	599	0.93	466	0.81	686	1.03	130	0.19	553	0.97	615	1.06	493	0.77	774	1.39	445	0.83	792	1.39	394	0.71	610	1.02	766	1.34	793	1.29	691	1.1	633	1.17	766	1.25	1377	1.91	476	0.83	646	1.21	932	1.38	407	0.73
ENSG00000049768	3086	2	0.04	2	0.04	11	0.19	2	0.04	7	0.12	18	0.29	6	0.12	3	0.06	3	0.05	15	0.3	1	0.02	0	0	5	0.1	3	0.06	0	0	2	0.04	0	0	0	0	2	0.04	11	0.17	8	0.15	0	0	8	0.13	3	0.06
ENSG00000049769	4378	616	8.46	324	4.5	508	6.16	393	5.31	500	5.85	104	1.17	560	7.67	435	5.81	560	6.83	528	7.39	240	3.48	458	6.24	399	5.58	402	5.25	329	4.49	425	5.39	369	4.6	319	4.61	588	7.5	832	9.01	395	5.35	442	6.47	511	5.87	332	4.64
ENSG00000049860	5015	604	7.24	404	4.9	1474	15.6	1585	18.68	785	8.02	3574	35.11	494	5.91	469	5.47	1063	11.32	581	7.1	223	2.82	748	8.9	594	7.25	468	5.34	321	3.82	394	4.36	334	3.63	455	5.74	614	6.84	714	6.75	1072	12.66	518	6.62	1073	10.77	343	4.18
ENSG00000049883	12115	246	1.22	218	1.09	229	1	216	1.05	280	1.18	207	0.84	202	1	196	0.95	244	1.08	171	0.86	269	1.41	224	1.1	250	1.26	301	1.42	312	1.54	278	1.27	309	1.39	192	1	185	0.85	586	2.29	188	0.92	277	1.46	226	0.94	214	1.08
ENSG00000050030	12338	7	0.03	3	0.01	13	0.06	12	0.06	4	0.02	17	0.07	4	0.02	1	0	10	0.04	2	0.01	3	0.02	6	0.03	2	0.01	1	0	6	0.03	1	0	1	0	6	0.03	2	0.01	4	0.02	6	0.03	7	0.04	11	0.04	3	0.01
ENSG00000050130	4350	400	5.53	320	4.47	616	7.52	549	7.46	473	5.57	810	9.17	450	6.21	342	4.6	493	6.05	332	4.68	246	3.59	450	6.17	407	5.72	334	4.39	214	2.94	317	4.04	348	4.36	351	5.11	380	4.88	506	5.52	541	7.37	377	5.55	546	6.32	262	3.69
ENSG00000050165	11958	590	2.97	147	0.75	1734	7.7	2586	12.78	623	2.67	9322	38.4	867	4.35	182	0.89	1172	5.24	679	3.48	82	0.44	580	2.89	421	2.15	355	1.7	135	0.67	121	0.56	363	1.66	170	0.9	1425	6.65	460	1.82	1441	7.14	197	1.06	1020	4.29	439	2.25
ENSG00000050327	5818	16	0.17	7	0.07	54	0.49	60	0.61	23	0.2	128	1.08	20	0.21	11	0.11	23	0.21	22	0.23	6	0.07	21	0.22	13	0.14	9	0.09	5	0.05	6	0.06	12	0.11	8	0.09	19	0.18	24	0.2	40	0.41	1	0.01	38	0.33	9	0.09
ENSG00000050344	4303	14	0.2	25	0.35	51	0.63	66	0.91	29	0.35	84	0.96	12	0.17	41	0.56	13	0.16	35	0.5	24	0.35	25	0.35	17	0.24	25	0.33	27	0.37	35	0.45	41	0.52	36	0.53	7	0.09	61	0.67	32	0.44	22	0.33	44	0.51	12	0.17
ENSG00000050393	6057	395	3.92	274	2.75	558	4.89	425	4.15	394	3.33	411	3.34	361	3.58	375	3.62	531	4.68	278	2.81	279	2.92	396	3.9	301	3.04	366	3.46	320	3.15	292	2.68	346	3.11	280	2.93	387	3.57	395	3.09	416	4.07	293	3.1	448	3.72	297	3
ENSG00000050405	6317	968	9.22	835	8.04	3141	26.39	3355	31.39	1616	13.1	9127	71.17	1654	15.71	849	7.87	2130	18.01	1203	11.67	647	6.5	1567	14.8	1469	14.23	774	7.01	706	6.67	1238	10.88	1303	11.25	751	7.52	1442	12.75	2432	18.25	2663	24.98	1166	11.82	2933	23.36	512	4.96
ENSG00000050426	6032	231	2.3	195	1.97	674	5.93	578	5.66	296	2.51	988	8.07	227	2.26	284	2.76	287	2.54	225	2.28	129	1.36	335	3.31	280	2.84	208	1.97	160	1.58	177	1.63	257	2.32	248	2.6	224	2.07	794	6.24	434	4.26	408	4.33	397	3.31	233	2.36
ENSG00000050438	17920	10	0.03	1	0	23	0.07	20	0.07	16	0.05	21	0.06	3	0.01	9	0.03	22	0.07	19	0.06	4	0.01	10	0.03	17	0.06	6	0.02	6	0.02	8	0.02	20	0.06	2	0.01	13	0.04	6	0.02	15	0.05	6	0.02	19	0.05	1	0
ENSG00000050555	8939	4	0.03	12	0.08	18	0.11	7	0.05	6	0.03	1	0.01	5	0.03	4	0.03	5	0.03	2	0.01	3	0.02	11	0.07	9	0.06	12	0.08	3	0.02	4	0.02	1	0.01	1	0.01	14	0.09	4	0.02	30	0.2	7	0.05	22	0.12	21	0.14
ENSG00000050628	9653	40	0.25	13	0.08	342	1.88	223	1.37	107	0.57	473	2.41	470	2.92	110	0.67	197	1.09	107	0.68	29	0.19	121	0.75	79	0.5	129	0.76	29	0.18	44	0.25	90	0.51	25	0.16	157	0.91	55	0.27	318	1.95	74	0.49	389	2.03	40	0.25
ENSG00000050730	3749	2	0.03	0	0	0	0	1	0.02	0	0	0	0	2	0.03	1	0.02	0	0	0	0	0	0	0	0	1	0.02	1	0.02	0	0	0	0	0	0	0	0	0	0	2	0.03	4	0.06	0	0	0	0	1	0.02
ENSG00000050748	8955	932	6.26	1017	6.91	865	5.13	821	5.42	928	5.31	860	4.73	1005	6.73	819	5.35	885	5.28	668	4.57	821	5.82	807	5.38	845	5.77	812	5.19	831	5.54	1009	6.25	1148	6.99	738	5.21	750	4.68	1240	6.57	771	5.1	777	5.56	921	5.18	678	4.63
ENSG00000050767	4359	42	0.58	8	0.11	35	0.43	67	0.91	40	0.47	17	0.19	24	0.33	80	1.07	53	0.65	56	0.79	12	0.17	39	0.53	72	1.01	49	0.64	16	0.22	55	0.7	43	0.54	28	0.41	45	0.58	24	0.26	28	0.38	60	0.88	29	0.33	12	0.17
ENSG00000050820	9199	945	6.18	748	4.94	1166	6.73	1061	6.82	1150	6.4	1229	6.58	1154	7.53	1500	9.54	1072	6.23	1203	8.01	566	3.9	1027	6.66	1058	7.04	779	4.85	747	4.85	1018	6.14	800	4.74	1006	6.92	945	5.74	2250	11.6	1165	7.5	1184	8.24	1279	7	624	4.15
ENSG00000051009	4726	299	3.81	240	3.09	722	8.11	515	6.44	449	4.87	856	8.92	249	3.16	319	3.95	383	4.33	366	4.74	165	2.22	394	4.97	354	4.58	284	3.44	221	2.79	276	3.24	303	3.5	222	2.97	363	4.29	455	4.57	512	6.42	253	3.43	413	4.4	195	2.52
ENSG00000051108	5062	2014	23.93	1953	23.46	1786	18.73	1848	21.58	2231	22.58	2169	21.11	1499	17.77	1601	18.51	2197	23.19	1561	18.89	1208	15.14	1623	19.13	1575	19.03	1535	17.35	1679	19.8	1729	18.96	1763	18.99	1355	16.94	2192	24.18	2537	23.76	1854	21.7	1950	24.67	2264	22.51	1605	19.4
ENSG00000051128	3422	1240	21.8	920	16.35	1179	18.29	920	15.89	688	10.3	1159	16.68	995	17.44	410	7.01	1287	20.09	1157	20.71	660	12.24	761	13.27	1178	21.06	827	13.83	275	4.8	1244	20.18	1204	19.18	625	11.56	907	14.8	2002	27.74	1072	18.56	1715	32.1	1319	19.4	709	12.68
ENSG00000051180	3084	21	0.41	20	0.39	15	0.26	14	0.27	13	0.22	14	0.22	18	0.35	6	0.11	20	0.35	13	0.26	13	0.27	8	0.15	16	0.32	7	0.13	15	0.29	5	0.09	13	0.23	12	0.25	11	0.2	15	0.23	17	0.33	7	0.15	18	0.29	9	0.18
ENSG00000051341	9185	10	0.07	6	0.04	17	0.1	8	0.05	9	0.05	4	0.02	4	0.03	5	0.03	13	0.08	6	0.04	6	0.04	3	0.02	28	0.19	10	0.06	16	0.1	19	0.11	15	0.09	5	0.03	12	0.07	10	0.05	9	0.06	9	0.06	3	0.02	1	0.01
ENSG00000051382	7841	364	2.79	692	5.37	372	2.52	306	2.31	326	2.13	437	2.75	315	2.41	458	3.42	366	2.49	227	1.77	422	3.41	335	2.55	308	2.4	438	3.2	574	4.37	306	2.17	441	3.07	702	5.67	271	1.93	501	3.03	313	2.37	366	2.99	474	3.04	348	2.72
ENSG00000051523	3253	185	3.42	156	2.92	404	6.59	534	9.7	297	4.68	1370	20.75	137	2.53	131	2.36	391	6.42	205	3.86	119	2.32	127	2.33	148	2.78	236	4.15	90	1.65	97	1.65	168	2.82	123	2.39	293	5.03	146	2.13	351	6.39	86	1.69	302	4.67	130	2.45
ENSG00000051596	3449	96	1.67	104	1.83	144	2.22	133	2.28	94	1.4	195	2.79	48	0.83	93	1.58	135	2.09	98	1.74	45	0.83	115	1.99	101	1.79	86	1.43	55	0.95	68	1.09	84	1.33	88	1.61	119	1.93	97	1.33	119	2.04	94	1.75	122	1.78	73	1.29
ENSG00000051620	10352	2104	12.23	1180	6.93	2768	14.19	1821	10.4	1982	9.81	1521	7.24	2231	12.93	1659	9.38	2946	15.2	1399	8.28	1406	8.62	2062	11.88	1859	10.99	1719	9.5	1149	6.63	1984	10.64	1767	9.31	1371	8.38	1368	7.38	1621	7.42	1988	11.38	1444	8.93	2060	10.01	1069	6.32
ENSG00000051825	10304	90	0.53	128	0.76	88	0.45	86	0.49	104	0.52	103	0.49	79	0.46	92	0.52	76	0.39	40	0.24	167	1.03	117	0.68	131	0.78	99	0.55	177	1.03	144	0.78	212	1.12	90	0.55	50	0.27	233	1.07	65	0.37	138	0.86	82	0.4	101	0.6
ENSG00000052126	12577	181	0.87	45	0.22	576	2.43	519	2.44	372	1.52	1094	4.28	272	1.3	89	0.41	352	1.5	302	1.47	47	0.24	249	1.18	264	1.28	84	0.38	46	0.22	86	0.38	187	0.81	53	0.27	218	0.97	190	0.72	426	2.01	92	0.47	414	1.66	56	0.27
ENSG00000052344	2975	1	0.02	1	0.02	0	0	0	0	1	0.02	2	0.03	1	0.02	0	0	1	0.02	0	0	2	0.04	0	0	0	0	0	0	0	0	0	0	0	0	2	0.04	0	0	0	0	1	0.02	0	0	0	0	1	0.02
ENSG00000052723	5894	398	4.06	316	3.26	535	4.82	434	4.35	449	3.9	679	5.67	377	3.84	389	3.86	329	2.98	331	3.44	300	3.23	342	3.46	482	5	314	3.05	383	3.88	361	3.4	420	3.89	289	3.1	314	2.97	548	4.41	447	4.49	405	4.4	457	3.9	273	2.83
ENSG00000052749	8529	495	3.49	643	4.58	938	5.84	688	4.77	977	5.87	220	1.27	809	5.69	1278	8.77	729	4.57	780	5.6	684	5.09	787	5.5	805	5.77	774	5.19	366	2.56	1507	9.81	1372	8.77	727	5.39	414	2.71	1195	6.64	845	5.87	772	5.8	737	4.35	267	1.92
ENSG00000052795	10981	302	1.65	234	1.3	520	2.51	501	2.7	465	2.17	1009	4.53	616	3.37	694	3.7	448	2.18	206	1.15	229	1.32	328	1.78	659	3.67	233	1.21	250	1.36	297	1.5	301	1.49	187	1.08	277	1.41	253	1.09	383	2.07	262	1.53	359	1.65	127	0.71
ENSG00000052802	2852	134	2.83	113	2.41	235	4.37	213	4.41	131	2.35	311	5.37	113	2.38	107	2.2	163	3.05	134	2.88	54	1.2	147	3.07	123	2.64	110	2.21	66	1.38	72	1.4	106	2.03	88	1.95	96	1.88	128	2.13	187	3.88	113	2.54	162	2.86	88	1.89
ENSG00000052841	11296	496	2.64	527	2.84	991	4.66	890	4.66	754	3.42	1643	7.16	500	2.66	562	2.91	702	3.32	607	3.29	438	2.46	694	3.67	671	3.63	503	2.55	414	2.19	563	2.77	605	2.92	558	3.13	514	2.54	917	3.85	743	3.9	579	3.28	838	3.73	454	2.46
ENSG00000052850	5727	12	0.13	156	1.66	161	1.49	36	0.37	54	0.48	32	0.28	126	1.32	14	0.14	50	0.47	55	0.59	39	0.43	18	0.19	70	0.75	15	0.15	145	1.51	27	0.26	18	0.17	33	0.36	26	0.25	7	0.06	99	1.02	22	0.25	100	0.88	30	0.32
ENSG00000053108	6711	6	0.05	3	0.03	2	0.02	5	0.04	4	0.03	0	0	2	0.02	10	0.09	2	0.02	3	0.03	1	0.01	10	0.09	5	0.05	3	0.03	2	0.02	3	0.02	4	0.03	5	0.05	3	0.02	2	0.01	9	0.08	7	0.07	9	0.07	0	0
ENSG00000053254	11154	1858	10.02	3310	18.04	1955	9.3	1820	9.64	2247	10.32	3302	14.58	1375	7.4	1391	7.3	1611	7.72	1477	8.11	2267	12.9	2038	10.9	1934	10.61	1755	9	2496	13.36	2506	12.47	2308	11.28	1865	10.58	1353	6.77	3512	14.93	1386	7.36	1823	10.47	1598	7.21	1495	8.2
ENSG00000053328	3839	8	0.13	4	0.06	40	0.55	12	0.18	13	0.17	17	0.22	8	0.13	5	0.08	27	0.38	19	0.3	4	0.07	20	0.31	18	0.29	3	0.04	7	0.11	5	0.07	5	0.07	2	0.03	6	0.09	2	0.02	35	0.54	6	0.1	6	0.08	3	0.05
ENSG00000053371	1779	557	18.83	318	10.87	534	15.93	472	15.68	437	12.58	623	17.25	280	9.44	393	12.93	650	19.52	638	21.97	317	11.31	430	14.42	371	12.76	577	18.56	298	10	464	14.48	498	15.26	278	9.89	506	15.88	546	14.55	529	17.62	383	13.79	361	10.21	315	10.83
ENSG00000053372	2556	372	8.75	241	5.73	427	8.87	377	8.72	347	6.95	507	9.77	330	7.75	676	15.48	416	8.69	354	8.48	227	5.63	302	7.05	305	7.3	297	6.65	215	5.02	290	6.3	306	6.53	425	10.52	325	7.1	419	7.77	425	9.85	371	9.3	369	7.26	233	5.58
ENSG00000053438	1329	25	1.13	108	4.94	213	8.51	242	10.76	68	2.62	382	14.16	124	5.6	109	4.8	91	3.66	68	3.13	55	2.63	97	4.35	119	5.48	125	5.38	135	6.06	317	13.24	67	2.75	149	7.09	82	3.45	472	16.84	143	6.37	133	6.41	368	13.93	46	2.12
ENSG00000053501	2431	173	4.28	91	2.28	206	4.5	170	4.13	153	3.22	214	4.34	191	4.71	180	4.33	211	4.64	170	4.28	89	2.32	171	4.2	108	2.72	155	3.65	102	2.5	179	4.09	145	3.25	119	3.1	190	4.36	280	5.46	226	5.51	189	4.98	176	3.64	92	2.32
ENSG00000053524	20884	101	0.29	78	0.23	163	0.41	80	0.23	113	0.28	13	0.03	269	0.77	69	0.19	191	0.49	92	0.27	109	0.33	36	0.1	200	0.59	77	0.21	108	0.31	106	0.28	120	0.31	90	0.27	40	0.11	509	1.16	91	0.26	147	0.45	111	0.27	22	0.06
ENSG00000053702	2814	106	2.27	65	1.4	271	5.11	141	2.96	103	1.88	104	1.82	56	1.19	41	0.85	66	1.25	84	1.83	63	1.42	111	2.35	110	2.39	61	1.24	51	1.08	52	1.03	115	2.23	56	1.26	70	1.39	84	1.42	124	2.61	72	1.64	125	2.24	58	1.26
ENSG00000053747	14488	73	0.3	15	0.06	368	1.35	240	0.98	166	0.59	614	2.09	81	0.34	45	0.18	82	0.3	74	0.31	29	0.13	135	0.56	94	0.4	45	0.18	23	0.09	65	0.25	50	0.19	44	0.19	70	0.27	98	0.32	158	0.65	49	0.22	161	0.56	32	0.14
ENSG00000053770	13019	551	2.55	532	2.48	553	2.25	533	2.42	609	2.4	678	2.57	528	2.43	463	2.08	492	2.02	383	1.8	477	2.32	470	2.15	587	2.76	392	1.72	663	3.04	530	2.26	654	2.74	632	3.07	461	1.98	740	2.7	535	2.43	422	2.08	581	2.25	485	2.28
ENSG00000053900	7444	427	3.45	286	2.34	642	4.58	579	4.6	385	2.65	1042	6.9	344	2.77	360	2.83	493	3.54	304	2.5	254	2.16	440	3.53	320	2.63	313	2.41	256	2.05	335	2.5	433	3.17	360	3.06	345	2.59	501	3.19	490	3.9	383	3.3	533	3.6	234	1.92
ENSG00000053918	4420	10	0.14	11	0.15	34	0.41	83	1.11	42	0.49	90	1	14	0.19	14	0.19	43	0.52	27	0.37	9	0.13	27	0.36	18	0.25	18	0.23	6	0.08	9	0.11	12	0.15	9	0.13	33	0.42	12	0.13	47	0.63	12	0.17	32	0.36	4	0.06
ENSG00000054116	3527	494	8.43	319	5.5	716	10.78	681	11.41	582	8.45	1073	14.99	415	7.06	485	8.05	596	9.03	510	8.86	275	4.95	463	7.83	434	7.53	493	8	272	4.6	479	7.54	460	7.11	454	8.15	447	7.08	750	10.08	602	10.11	512	9.3	600	8.56	268	4.65
ENSG00000054118	4720	2720	34.66	3476	44.78	2900	32.61	2738	34.29	3670	39.83	2427	25.33	2710	34.44	3202	39.7	2405	27.22	2984	38.73	2827	38	3542	44.77	3293	42.68	2557	31	2755	34.85	4323	50.83	3512	40.57	3496	46.87	2295	27.15	6069	60.97	1826	22.92	4009	54.4	3690	39.34	2267	29.39
ENSG00000054148	1612	2240	83.59	1169	44.09	1567	51.6	1655	60.68	1688	53.64	1276	38.99	1399	52.07	1689	61.32	2451	81.23	1571	59.7	1394	54.87	1307	48.37	1430	54.27	1957	69.46	1276	47.26	2216	76.3	1968	66.56	1432	56.21	1989	68.9	2101	61.8	1516	55.72	1613	64.09	1409	43.98	1262	47.9
ENSG00000054179	2640	19	0.43	22	0.51	13	0.26	20	0.45	28	0.54	15	0.28	16	0.36	14	0.31	10	0.2	25	0.58	3	0.07	34	0.77	34	0.79	13	0.28	7	0.16	13	0.27	14	0.29	10	0.24	30	0.63	27	0.48	28	0.63	16	0.39	23	0.44	10	0.23
ENSG00000054219	8805	21	0.14	5	0.03	76	0.46	72	0.48	15	0.09	65	0.36	14	0.1	10	0.07	42	0.25	23	0.16	4	0.03	36	0.24	16	0.11	15	0.1	5	0.03	8	0.05	13	0.08	9	0.06	21	0.13	20	0.11	37	0.25	13	0.09	27	0.15	11	0.08
ENSG00000054267	11073	295	1.6	289	1.59	619	2.97	489	2.61	361	1.67	975	4.34	245	1.33	274	1.45	391	1.89	319	1.76	254	1.46	406	2.19	294	1.62	235	1.21	278	1.5	297	1.49	296	1.46	242	1.38	261	1.32	509	2.18	483	2.58	272	1.57	320	1.45	161	0.89
ENSG00000054277	3724	1	0.02	14	0.23	18	0.26	22	0.35	21	0.29	32	0.42	21	0.34	11	0.17	21	0.3	8	0.13	1	0.02	10	0.16	24	0.39	16	0.25	16	0.26	2	0.03	11	0.16	7	0.12	27	0.4	18	0.23	18	0.29	10	0.17	24	0.32	13	0.21
ENSG00000054282	5321	248	2.8	191	2.18	365	3.64	371	4.12	276	2.66	538	4.98	223	2.51	241	2.65	334	3.35	221	2.54	161	1.92	238	2.67	215	2.47	243	2.61	162	1.82	214	2.23	213	2.18	207	2.46	258	2.71	337	3	310	3.45	258	3.11	297	2.81	152	1.75
ENSG00000054356	8228	2	0.01	1	0.01	8	0.05	6	0.04	7	0.04	3	0.02	0	0	3	0.02	7	0.05	5	0.04	0	0	2	0.01	19	0.14	7	0.05	3	0.02	0	0	4	0.03	0	0	8	0.05	2	0.01	10	0.07	3	0.02	1	0.01	2	0.01
ENSG00000054392	6645	13	0.12	10	0.09	80	0.64	57	0.51	31	0.24	117	0.87	24	0.22	6	0.05	39	0.31	19	0.18	4	0.04	32	0.29	37	0.34	16	0.14	3	0.03	15	0.13	22	0.18	8	0.08	16	0.13	26	0.19	47	0.42	11	0.11	18	0.14	5	0.05
ENSG00000054523	17955	5775	19.35	9829	33.29	5261	15.55	3904	12.85	5447	15.54	1023	2.81	8100	27.06	5428	17.69	6006	17.87	5040	17.2	8614	30.44	4376	14.54	5181	17.65	6030	19.22	8432	28.04	7029	21.73	7920	24.05	6556	23.1	5639	17.54	10533	27.82	4396	14.51	5176	18.46	5852	16.4	3834	13.06
ENSG00000054598	3983	136	2.05	32	0.49	480	6.4	236	3.5	206	2.65	593	7.33	74	1.11	87	1.28	166	2.23	43	0.66	29	0.46	231	3.46	125	1.92	69	0.99	29	0.43	45	0.63	35	0.48	94	1.49	175	2.45	141	1.68	258	3.84	78	1.25	307	3.88	95	1.46
ENSG00000054611	5315	426	4.82	335	3.83	643	6.42	638	7.1	514	4.95	576	5.34	611	6.9	489	5.38	575	5.78	500	5.76	268	3.2	431	4.84	504	5.8	353	3.8	316	3.55	405	4.23	367	3.76	275	3.27	549	5.77	873	7.79	457	5.09	461	5.56	600	5.68	237	2.73
ENSG00000054654	32377	2915	5.42	4770	8.96	2849	4.67	2237	4.08	3880	6.14	1841	2.8	1865	3.46	3616	6.54	2908	4.8	2822	5.34	4169	8.17	3332	6.14	2795	5.28	4910	8.68	3225	5.95	3586	6.15	3255	5.48	3499	6.84	3841	6.62	6173	9.04	2212	4.05	3754	7.43	3339	5.19	2955	5.58
ENSG00000054690	10828	22	0.12	52	0.29	43	0.21	60	0.33	58	0.27	81	0.37	41	0.23	55	0.3	53	0.26	27	0.15	29	0.17	34	0.19	45	0.25	26	0.14	45	0.25	51	0.26	64	0.32	55	0.32	33	0.17	47	0.21	31	0.17	34	0.2	32	0.15	35	0.2
ENSG00000054793	8073	882	6.57	716	5.39	1792	11.78	1329	9.73	1606	10.19	1615	9.85	1518	11.28	1585	11.49	1242	8.22	663	5.03	783	6.15	1245	9.2	1128	8.55	999	7.08	799	5.91	1456	10.01	1421	9.6	913	7.16	978	6.76	2355	13.83	999	7.33	905	7.18	1573	9.81	551	4.18
ENSG00000054796	1823	0	0	0	0	0	0	0	0	0	0	0	0	0	0	0	0	0	0	0	0	0	0	0	0	0	0	0	0	2	0.07	0	0	0	0	0	0	0	0	0	0	0	0	0	0	0	0	0	0
ENSG00000054803	3154	2	0.04	24	0.46	7	0.12	9	0.17	10	0.16	42	0.66	3	0.06	1	0.02	14	0.24	2	0.04	11	0.22	4	0.08	0	0	28	0.51	7	0.13	4	0.07	7	0.12	1	0.02	12	0.21	4	0.06	10	0.19	25	0.51	2	0.03	11	0.21
ENSG00000054938	3176	5	0.09	29	0.56	24	0.4	7	0.13	36	0.58	9	0.14	19	0.36	164	3.02	8	0.13	31	0.6	10	0.2	0	0	24	0.46	16	0.29	14	0.26	7	0.12	19	0.33	31	0.62	22	0.39	42	0.63	31	0.58	16	0.32	16	0.25	21	0.4
ENSG00000054965	7887	501	3.82	594	4.58	939	6.32	823	6.17	664	4.31	1112	6.95	522	3.97	626	4.65	625	4.23	468	3.63	481	3.87	456	3.45	625	4.85	513	3.72	643	4.87	441	3.1	634	4.38	512	4.11	469	3.32	812	4.88	680	5.11	450	3.65	761	4.86	384	2.98
ENSG00000054967	6187	120	1.17	243	2.39	125	1.07	97	0.93	96	0.79	19	0.15	127	1.23	233	2.2	182	1.57	91	0.9	74	0.76	124	1.2	52	0.51	56	0.52	127	1.23	138	1.24	128	1.13	234	2.39	145	1.31	192	1.47	113	1.08	81	0.84	243	1.98	139	1.37
ENSG00000054983	6736	270	2.41	328	2.96	552	4.35	548	4.81	387	2.94	913	6.68	300	2.67	304	2.64	375	2.97	223	2.03	221	2.08	332	2.94	322	2.92	294	2.5	211	1.87	262	2.16	300	2.43	253	2.38	253	2.1	514	3.62	334	2.94	307	2.92	449	3.35	206	1.87
ENSG00000055044	3274	606	11.13	447	8.3	595	9.65	582	10.51	613	9.59	738	11.1	495	9.07	825	14.75	615	10.04	501	9.37	343	6.65	518	9.44	515	9.62	472	8.25	343	6.25	499	8.46	489	8.14	718	13.88	556	9.48	886	12.83	544	9.84	537	10.51	641	9.85	363	6.78
ENSG00000055070	4742	2430	30.83	2056	26.36	3245	36.32	2270	28.29	2541	27.45	2158	22.42	3447	43.61	2656	32.78	2597	29.26	2068	26.71	1428	19.11	1956	24.61	2001	25.82	1781	21.49	1605	20.21	2063	24.15	2190	25.18	1922	25.65	2280	26.85	2792	27.92	2581	32.25	1803	24.35	3470	36.82	1447	18.67
ENSG00000055118	7207	0	0	2	0.02	8	0.06	22	0.18	8	0.06	6	0.04	5	0.04	1	0.01	4	0.03	5	0.04	6	0.05	0	0	20	0.17	7	0.06	21	0.17	3	0.02	4	0.03	3	0.03	2	0.02	1	0.01	9	0.07	24	0.21	4	0.03	22	0.19
ENSG00000055130	4152	1269	18.39	1452	21.26	1332	17.03	1200	17.08	1407	17.36	1347	15.98	1558	22.51	1711	24.12	1220	15.7	1240	18.29	1205	18.41	1481	21.28	1260	18.57	1303	17.96	1375	19.77	1490	19.92	1437	18.87	1658	25.27	1186	15.95	2041	23.31	1049	14.97	1392	21.47	1564	18.96	1045	15.4
ENSG00000055147	6523	310	2.86	261	2.43	475	3.87	407	3.69	393	3.09	469	3.54	331	3.04	342	3.07	459	3.76	317	2.98	298	2.9	345	3.16	313	2.94	315	2.76	258	2.36	374	3.18	389	3.25	317	3.08	255	2.18	601	4.37	403	3.66	346	3.4	388	2.99	212	1.99
ENSG00000055163	10498	90	0.52	122	0.71	135	0.68	94	0.53	138	0.67	110	0.52	130	0.74	96	0.54	90	0.46	85	0.5	87	0.53	80	0.45	43	0.25	99	0.54	128	0.73	72	0.38	50	0.26	91	0.55	103	0.55	85	0.38	126	0.71	45	0.27	201	0.96	96	0.56
ENSG00000055208	5922	1541	15.65	2413	24.78	1560	13.98	1467	14.64	1439	12.45	1693	14.08	1752	17.75	1465	14.48	1585	14.3	1098	11.36	1782	19.09	1496	15.07	1250	12.91	1337	12.92	1829	18.44	1836	17.21	2107	19.4	1596	17.05	1337	12.61	1873	15	1096	10.97	1395	15.09	1460	12.41	1271	13.13
ENSG00000055211	2250	810	21.66	691	18.67	1206	28.45	1340	35.2	841	19.15	2104	46.06	746	19.89	596	15.5	1071	25.43	778	21.18	468	13.2	783	20.76	735	19.98	629	16	540	14.33	695	17.14	687	16.65	665	18.7	702	17.42	1010	21.28	1084	28.54	731	20.81	1232	27.55	482	13.11
ENSG00000055332	11036	309	1.68	252	1.39	659	3.17	597	3.2	473	2.2	1297	5.79	324	1.76	254	1.35	365	1.77	337	1.87	317	1.82	618	3.34	385	2.13	303	1.57	296	1.6	315	1.58	381	1.88	264	1.51	279	1.41	467	2.01	507	2.72	274	1.59	571	2.6	224	1.24
ENSG00000055483	9235	439	2.86	444	2.92	663	3.81	577	3.69	614	3.41	825	4.4	437	2.84	597	3.78	380	2.2	499	3.31	361	2.48	561	3.62	434	2.88	415	2.57	387	2.5	521	3.13	480	2.83	458	3.14	394	2.38	1047	5.38	430	2.76	517	3.59	583	3.18	343	2.27
ENSG00000055609	53322	981	1.11	1067	1.22	1115	1.11	956	1.06	1026	0.99	1386	1.28	841	0.95	988	1.08	914	0.92	758	0.87	1158	1.38	1057	1.18	848	0.97	907	0.97	1321	1.48	1158	1.21	1056	1.08	942	1.12	770	0.81	1745	1.55	855	0.95	1279	1.54	946	0.89	651	0.75
ENSG00000055732	6624	48	0.44	54	0.5	119	0.95	213	1.9	102	0.79	621	4.62	47	0.43	9	0.08	118	0.95	57	0.53	42	0.4	84	0.76	38	0.35	94	0.81	43	0.39	43	0.36	81	0.67	42	0.4	82	0.69	105	0.75	76	0.68	26	0.25	142	1.08	40	0.37
ENSG00000055813	4114	21	0.31	13	0.19	63	0.81	32	0.46	52	0.65	84	1.01	38	0.55	19	0.27	17	0.22	19	0.28	14	0.22	29	0.42	27	0.4	14	0.19	19	0.28	9	0.12	32	0.42	9	0.14	23	0.31	21	0.24	45	0.65	18	0.28	17	0.21	18	0.27
ENSG00000055917	6969	857	7.4	795	6.94	1389	10.58	1229	10.42	946	6.95	2229	15.76	762	6.56	891	7.48	985	7.55	788	6.93	699	6.36	1062	9.09	952	8.36	811	6.66	775	6.64	1031	8.21	984	7.7	793	7.2	749	6	1562	10.63	1029	8.75	958	8.8	940	6.79	598	5.25
ENSG00000055950	3573	742	12.49	570	9.7	810	12.03	792	13.1	718	10.29	883	12.17	683	11.47	673	11.02	921	13.77	718	12.31	613	10.89	661	11.04	574	9.83	775	12.41	545	9.11	816	12.68	673	10.27	590	10.45	709	11.08	1100	14.6	769	12.75	751	13.46	777	10.94	499	8.54
ENSG00000055955	4659	298	3.85	169	2.21	348	3.96	319	4.05	842	9.26	21	0.22	321	4.13	245	3.08	262	3	244	3.21	143	1.95	285	3.65	369	4.85	149	1.83	237	3.04	616	7.34	283	3.31	227	3.08	218	2.61	750	7.63	172	2.19	285	3.92	590	6.37	275	3.61
ENSG00000055957	4541	4	0.05	0	0	3	0.04	5	0.07	30	0.34	0	0	0	0	5	0.06	6	0.07	1	0.01	0	0	1	0.01	5	0.07	5	0.06	1	0.01	17	0.21	0	0	0	0	6	0.07	7	0.07	2	0.03	2	0.03	1	0.01	1	0.01
ENSG00000056050	1422	238	10.07	163	6.97	313	11.68	317	13.18	260	9.37	493	17.08	268	11.31	195	8.03	312	11.72	218	9.39	136	6.07	168	7.05	185	7.96	182	7.32	132	5.54	228	8.9	197	7.55	151	6.72	275	10.8	284	9.47	283	11.79	237	10.68	346	12.24	122	5.25
ENSG00000056097	6771	1134	10.07	1184	10.63	1432	11.23	1341	11.71	1243	9.4	1597	11.62	1161	10.29	1307	11.3	1246	9.83	987	8.93	1060	9.93	1202	10.59	1280	11.57	1023	8.64	1008	8.89	1312	10.75	1246	10.03	1019	9.52	1038	8.56	2338	16.37	1063	9.3	1269	12	1228	9.13	786	7.1
ENSG00000056277	4638	48	0.62	52	0.68	60	0.69	86	1.1	46	0.51	102	1.08	73	0.94	36	0.45	66	0.76	45	0.59	41	0.56	63	0.81	85	1.12	44	0.54	23	0.3	89	1.07	85	1	65	0.89	38	0.46	102	1.04	35	0.45	73	1.01	50	0.54	37	0.49
ENSG00000056291	2499	3	0.07	1	0.02	117	2.49	33	0.78	35	0.72	15	0.3	20	0.48	6	0.14	29	0.62	42	1.03	1	0.03	10	0.24	35	0.86	5	0.11	0	0	5	0.11	7	0.15	0	0	12	0.27	2	0.04	38	0.9	12	0.31	18	0.36	2	0.05
ENSG00000056487	6007	3	0.03	3	0.03	10	0.09	9	0.09	8	0.07	6	0.05	3	0.03	9	0.09	3	0.03	16	0.16	1	0.01	9	0.09	4	0.04	4	0.04	4	0.04	4	0.04	6	0.05	2	0.02	5	0.05	22	0.17	6	0.06	8	0.09	16	0.13	2	0.02
ENSG00000056558	4476	65	0.87	79	1.07	255	3.02	198	2.61	85	0.97	223	2.45	75	1.01	32	0.42	102	1.22	96	1.31	41	0.58	106	1.41	86	1.18	60	0.77	50	0.67	44	0.55	75	0.91	66	0.93	63	0.79	90	0.95	82	1.09	52	0.74	113	1.27	65	0.89
ENSG00000056586	11563	380	1.98	416	2.19	700	3.21	499	2.55	474	2.1	727	3.1	539	2.8	502	2.54	540	2.49	425	2.25	366	2.01	486	2.51	487	2.58	336	1.66	377	1.95	555	2.66	553	2.61	399	2.18	364	1.76	822	3.37	528	2.71	451	2.5	540	2.35	238	1.26
ENSG00000056736	3044	37	0.73	54	1.08	59	1.03	52	1.01	43	0.72	53	0.86	24	0.47	76	1.46	32	0.56	46	0.93	36	0.75	42	0.82	38	0.76	53	1	57	1.12	38	0.69	53	0.95	37	0.77	27	0.5	42	0.65	55	1.07	63	1.33	65	1.07	45	0.9
ENSG00000056972	7871	102	0.78	37	0.29	261	1.76	205	1.54	188	1.22	433	2.71	113	0.86	283	2.1	171	1.16	187	1.46	91	0.73	155	1.17	138	1.07	140	1.02	74	0.56	124	0.87	107	0.74	121	0.97	110	0.78	487	2.93	145	1.09	186	1.51	214	1.37	71	0.55
ENSG00000056998	3621	40	0.66	5	0.08	662	9.7	563	9.19	94	1.33	1175	15.98	189	3.13	52	0.84	180	2.66	41	0.69	23	0.4	254	4.18	170	2.87	201	3.18	32	0.53	10	0.15	20	0.3	36	0.63	179	2.76	50	0.65	241	3.94	73	1.29	575	7.99	29	0.49
ENSG00000057019	11280	276	1.47	278	1.5	520	2.45	434	2.27	358	1.63	836	3.65	199	1.06	269	1.4	399	1.89	318	1.73	237	1.33	274	1.45	373	2.02	252	1.28	234	1.24	272	1.34	348	1.68	194	1.09	230	1.14	336	1.41	347	1.82	220	1.25	337	1.5	179	0.97
ENSG00000057149	1707	0	0	0	0	0	0	0	0	0	0	0	0	0	0	4	0.14	5	0.16	0	0	0	0	0	0	0	0	0	0	0	0	0	0	0	0	0	0	0	0	0	0	0	0	0	0	0	0	0	0
ENSG00000057252	7005	101	0.87	53	0.46	251	1.9	275	2.32	135	0.99	538	3.78	115	0.98	214	1.79	222	1.69	107	0.94	45	0.41	124	1.06	115	1	90	0.74	60	0.51	90	0.71	88	0.68	107	0.97	120	0.96	128	0.87	222	1.88	81	0.74	212	1.52	80	0.7
ENSG00000057294	6970	615	5.31	219	1.91	566	4.31	256	2.17	529	3.89	69	0.49	333	2.87	361	3.03	278	2.13	424	3.73	136	1.24	475	4.07	256	2.25	387	3.18	343	2.94	235	1.87	190	1.49	191	1.73	366	2.93	221	1.5	237	2.01	305	2.8	362	2.61	275	2.41
ENSG00000057468	3270	19	0.35	7	0.13	7	0.11	7	0.13	23	0.36	3	0.05	10	0.18	23	0.41	17	0.28	20	0.37	19	0.37	19	0.35	22	0.41	16	0.28	15	0.27	13	0.22	16	0.27	7	0.14	9	0.15	27	0.39	7	0.13	26	0.51	15	0.23	16	0.3
ENSG00000057593	3799	2	0.03	0	0	23	0.32	5	0.08	5	0.07	7	0.09	15	0.24	0	0	1	0.01	21	0.34	1	0.02	3	0.05	5	0.08	0	0	0	0	2	0.03	6	0.09	1	0.02	12	0.18	0	0	13	0.2	0	0	5	0.07	1	0.02
ENSG00000057608	3918	1740	26.71	1393	21.62	3016	40.86	2601	39.24	2111	27.6	4856	61.05	2124	32.52	2744	40.99	2224	30.32	1707	26.69	1234	19.98	2155	32.81	1725	26.94	1628	23.78	1196	18.22	1919	27.18	1732	24.1	1998	32.27	1798	25.63	3567	43.17	2118	32.03	2141	35	2414	31	1210	18.9
ENSG00000057657	6750	8	0.07	9	0.08	39	0.31	32	0.28	43	0.33	59	0.43	15	0.13	15	0.13	55	0.44	14	0.13	13	0.12	19	0.17	41	0.37	17	0.14	7	0.06	12	0.1	23	0.19	12	0.11	18	0.15	23	0.16	28	0.25	20	0.19	29	0.22	10	0.09
ENSG00000057663	5655	433	4.61	285	3.06	571	5.36	546	5.71	471	4.27	728	6.34	403	4.28	374	3.87	527	4.98	363	3.93	234	2.63	441	4.65	360	3.89	365	3.69	334	3.53	382	3.75	370	3.57	345	3.86	406	4.01	520	4.36	510	5.34	398	4.51	460	4.09	270	2.92
ENSG00000057704	6512	374	3.45	473	4.42	378	3.08	316	2.87	478	3.76	252	1.91	483	4.45	582	5.23	446	3.66	308	2.9	531	5.17	640	5.86	473	4.44	539	4.74	532	4.88	737	6.28	522	4.37	656	6.37	430	3.69	1389	10.11	324	2.95	933	9.18	625	4.83	346	3.25
ENSG00000057757	2173	847	23.45	669	18.72	914	22.33	890	24.21	873	20.58	1000	22.67	695	19.19	900	24.24	1091	26.82	840	23.68	547	15.97	625	17.16	809	22.78	789	20.78	520	14.29	727	18.57	752	18.87	754	21.96	793	20.38	1297	28.3	794	21.65	844	24.88	848	19.64	471	13.26
ENSG00000057935	10580	183	1.04	154	0.89	397	1.99	328	1.83	309	1.5	533	2.48	186	1.05	216	1.19	272	1.37	215	1.24	102	0.61	219	1.23	251	1.45	158	0.85	139	0.78	190	1	203	1.05	220	1.32	206	1.09	502	2.25	281	1.57	228	1.38	316	1.5	134	0.77
ENSG00000058056	15296	7302	28.72	8502	33.8	5012	17.39	4239	16.38	7618	25.51	571	1.84	6929	27.18	6541	25.03	6275	21.92	6611	26.48	7418	30.77	6626	25.84	6550	26.2	7786	29.13	6944	27.1	10746	38.99	8629	30.76	8226	34.03	5931	21.65	11171	34.63	4266	16.52	6435	26.95	5924	19.49	5584	22.34
ENSG00000058063	9187	418	2.74	305	2.02	661	3.82	627	4.03	430	2.4	1254	6.72	507	3.31	396	2.52	501	2.91	435	2.9	250	1.73	394	2.56	547	3.64	269	1.68	312	2.03	462	2.79	345	2.05	279	1.92	302	1.84	520	2.68	514	3.31	348	2.43	508	2.78	210	1.4
ENSG00000058085	6770	34	0.3	20	0.18	61	0.48	70	0.61	26	0.2	168	1.22	13	0.12	12	0.1	24	0.19	16	0.14	7	0.07	53	0.47	25	0.23	39	0.33	25	0.22	52	0.43	32	0.26	37	0.35	34	0.28	47	0.33	31	0.27	30	0.28	43	0.32	10	0.09
ENSG00000058091	7017	98	0.84	101	0.88	215	1.63	218	1.84	145	1.06	828	5.81	116	0.99	95	0.79	151	1.15	164	1.43	84	0.76	114	0.97	127	1.11	95	0.77	91	0.77	115	0.91	157	1.22	136	1.23	112	0.89	242	1.64	199	1.68	124	1.13	175	1.25	66	0.58
ENSG00000058262	4640	1329	17.23	1198	15.7	2512	28.74	2106	26.83	1630	18	3645	38.7	1706	22.06	2333	29.43	1592	18.33	1467	19.37	740	10.12	1182	15.2	1823	24.04	917	11.31	980	12.61	1254	15	1449	17.03	1489	20.31	1227	14.77	2357	24.09	1954	24.95	1385	19.12	1714	18.59	940	12.39
ENSG00000058272	11864	667	3.38	794	4.07	921	4.12	757	3.77	780	3.37	1293	5.37	544	2.75	667	3.29	660	2.97	533	2.75	574	3.07	741	3.73	669	3.45	554	2.67	611	3.07	710	3.32	724	3.33	558	2.98	550	2.59	1222	4.88	652	3.26	632	3.41	619	2.63	412	2.12
ENSG00000058335	9977	2	0.01	1	0.01	3	0.02	3	0.02	2	0.01	15	0.07	2	0.01	1	0.01	5	0.03	0	0	0	0	0	0	1	0.01	1	0.01	3	0.02	0	0	0	0	0	0	1	0.01	4	0.02	8	0.05	0	0	2	0.01	1	0.01
ENSG00000058404	8159	2495	18.39	2853	21.26	1683	10.95	1686	12.21	2927	18.38	31	0.19	2606	19.16	2834	20.33	2647	17.33	3656	27.45	2527	19.65	1981	14.48	2769	20.76	2138	14.99	2390	17.49	3118	21.21	3288	21.97	2238	17.36	2640	18.07	4742	27.56	1842	13.38	3103	24.36	2537	15.65	2393	17.94
ENSG00000058453	8875	345	2.34	232	1.59	964	5.77	783	5.21	568	3.28	874	4.85	320	2.16	263	1.73	461	2.77	516	3.56	150	1.07	439	2.95	293	2.02	288	1.86	183	1.23	226	1.41	343	2.11	224	1.6	347	2.18	411	2.2	654	4.37	227	1.64	436	2.47	169	1.17
ENSG00000058600	9486	745	4.72	702	4.5	766	4.29	609	3.79	759	4.1	550	2.86	767	4.85	1121	6.92	712	4.01	603	3.89	629	4.21	941	5.92	495	3.19	756	4.56	669	4.21	974	5.7	795	4.57	1046	6.98	658	3.87	1361	6.8	586	3.66	846	5.71	829	4.4	560	3.61
ENSG00000058668	9495	999	6.33	518	3.32	2680	14.98	3208	19.97	1740	9.39	6053	31.4	1222	7.72	887	5.47	1579	8.88	807	5.21	635	4.24	1196	7.51	1503	9.68	1004	6.05	522	3.28	869	5.08	1120	6.43	645	4.3	1071	6.3	861	4.3	1598	9.97	767	5.17	1647	8.73	609	3.92
ENSG00000058673	12829	16	0.08	30	0.14	21	0.09	22	0.1	20	0.08	40	0.15	25	0.12	21	0.1	11	0.05	10	0.05	33	0.16	11	0.05	26	0.12	10	0.04	41	0.19	31	0.13	29	0.12	15	0.07	12	0.05	36	0.13	6	0.03	12	0.06	22	0.09	9	0.04
ENSG00000058729	5489	310	3.4	233	2.58	307	2.97	302	3.25	384	3.58	472	4.24	242	2.64	357	3.81	349	3.4	282	3.15	194	2.24	317	3.45	286	3.19	292	3.04	191	2.08	248	2.51	268	2.66	284	3.27	254	2.58	469	4.05	340	3.67	250	2.92	276	2.53	192	2.14
ENSG00000058799	2036	265	7.83	224	6.69	304	7.93	318	9.23	266	6.69	439	10.62	307	9.05	372	10.69	314	8.24	220	6.62	187	5.83	260	7.62	267	8.02	267	7.5	198	5.81	251	6.84	260	6.96	287	8.92	218	5.98	334	7.78	246	7.16	259	8.15	377	9.32	137	4.12
ENSG00000058804	4720	116	1.48	156	2.01	209	2.35	212	2.65	120	1.3	322	3.36	122	1.55	167	2.07	152	1.72	116	1.51	100	1.34	104	1.31	122	1.58	87	1.05	124	1.57	92	1.08	138	1.59	113	1.51	129	1.53	200	2.01	180	2.26	136	1.85	163	1.74	110	1.43
ENSG00000058866	10975	123	0.67	59	0.33	65	0.31	78	0.42	63	0.29	14	0.06	70	0.38	73	0.39	92	0.45	55	0.31	55	0.32	119	0.65	64	0.36	128	0.67	56	0.3	87	0.44	105	0.52	71	0.41	40	0.2	104	0.45	51	0.28	58	0.34	89	0.41	59	0.33
ENSG00000059122	8425	1214	8.67	662	4.78	1422	8.96	1244	8.73	875	5.32	1665	9.73	1051	7.48	759	5.27	819	5.19	1484	10.79	466	3.51	1038	7.35	1085	7.88	921	6.25	698	4.95	735	4.84	617	3.99	773	5.81	748	4.96	2283	12.85	933	6.56	898	6.83	1459	8.71	501	3.64
ENSG00000059145	7494	208	1.67	186	1.51	331	2.34	243	1.92	258	1.76	246	1.62	159	1.27	255	1.99	131	0.93	183	1.5	142	1.2	245	1.95	148	1.21	140	1.07	139	1.11	193	1.43	148	1.08	284	2.4	159	1.18	390	2.47	179	1.42	216	1.85	344	2.31	111	0.91
ENSG00000059377	6271	19	0.18	8	0.08	48	0.41	84	0.79	32	0.26	170	1.34	18	0.17	13	0.12	49	0.42	11	0.11	5	0.05	11	0.1	16	0.16	19	0.17	10	0.1	9	0.08	9	0.08	13	0.13	19	0.17	8	0.06	15	0.14	9	0.09	46	0.37	4	0.04
ENSG00000059378	5510	203	2.22	102	1.13	550	5.3	380	4.08	274	2.55	686	6.13	190	2.07	149	1.58	189	1.83	166	1.85	106	1.22	414	4.48	194	2.15	200	2.08	137	1.48	193	1.94	173	1.71	153	1.76	177	1.79	303	2.61	314	3.38	173	2.01	370	3.38	100	1.11
ENSG00000059573	3759	159	2.54	78	1.26	408	5.76	488	7.67	248	3.38	854	11.19	243	3.88	255	3.97	266	3.78	197	3.21	71	1.2	210	3.33	215	3.5	122	1.86	60	0.95	124	1.83	126	1.83	114	1.92	158	2.35	226	2.85	456	7.19	158	2.69	214	2.86	100	1.63
ENSG00000059588	7819	400	3.08	460	3.58	514	3.49	450	3.4	566	3.71	755	4.76	338	2.59	362	2.71	514	3.51	402	3.15	528	4.28	301	2.3	440	3.44	452	3.31	449	3.43	497	3.53	660	4.6	325	2.63	331	2.36	726	4.4	400	3.03	451	3.69	494	3.18	332	2.6
ENSG00000059691	11741	470	2.41	262	1.36	338	1.53	398	2	564	2.46	222	0.93	251	1.28	424	2.11	399	1.82	331	1.73	334	1.8	371	1.89	421	2.19	470	2.29	419	2.13	373	1.76	416	1.93	396	2.13	455	2.16	762	3.08	322	1.62	418	2.28	340	1.46	322	1.68
ENSG00000059728	6351	130	1.23	178	1.7	213	1.78	184	1.71	201	1.62	405	3.14	138	1.3	131	1.21	163	1.37	101	0.97	77	0.77	185	1.74	174	1.68	72	0.65	97	0.91	169	1.48	180	1.55	174	1.73	139	1.22	293	2.19	169	1.58	142	1.43	203	1.61	99	0.95
ENSG00000059758	6467	223	2.07	208	1.96	568	4.66	349	3.19	371	2.94	811	6.18	248	2.3	369	3.34	320	2.64	213	2.02	138	1.35	345	3.18	267	2.53	182	1.61	154	1.42	271	2.33	228	1.92	228	2.23	201	1.74	367	2.69	415	3.8	305	3.02	343	2.67	169	1.6
ENSG00000059769	2604	134	3.1	116	2.71	156	3.18	207	4.7	155	3.05	341	6.45	143	3.29	135	3.03	168	3.45	91	2.14	64	1.56	128	2.93	88	2.07	94	2.07	111	2.54	112	2.39	127	2.66	130	3.16	138	2.96	109	1.98	167	3.8	86	2.12	162	3.13	105	2.47
ENSG00000059804	6071	88	0.87	37	0.37	368	3.22	218	2.12	756	6.38	524	4.25	89	0.88	303	2.92	1210	10.65	115	1.16	28	0.29	122	1.2	234	2.36	44	0.41	34	0.33	65	0.59	72	0.65	109	1.14	833	7.66	394	3.08	694	6.77	136	1.43	601	4.98	177	1.78
ENSG00000059915	5979	30	0.3	8	0.08	63	0.56	35	0.35	31	0.27	54	0.44	19	0.19	24	0.23	41	0.37	23	0.24	9	0.1	20	0.2	35	0.36	14	0.13	11	0.11	24	0.22	26	0.24	15	0.16	16	0.15	41	0.33	24	0.24	24	0.26	33	0.28	12	0.12
ENSG00000060069	6196	242	2.35	161	1.58	415	3.56	333	3.18	316	2.61	373	2.97	265	2.57	367	3.47	291	2.51	244	2.41	113	1.16	266	2.56	281	2.77	165	1.52	175	1.69	254	2.28	229	2.02	261	2.67	225	2.03	441	3.37	281	2.69	263	2.72	343	2.79	150	1.48
ENSG00000060138	8621	42320	295.29	51976	366.59	27263	167.87	23644	162.11	40854	242.76	5479	31.31	37043	257.78	56069	380.62	49237	305.11	44326	314.97	34700	255.37	56572	391.46	22954	162.89	44473	295.17	42464	294.07	49030	315.65	40853	258.37	41400	303.87	40349	261.35	71715	394.44	21697	149.11	56149	417.17	48214	281.43	37179	263.86
ENSG00000060140	3440	1	0.02	0	0	16	0.25	3	0.05	2	0.03	6	0.09	2	0.03	2	0.03	1	0.02	0	0	0	0	5	0.09	1	0.02	1	0.02	0	0	3	0.05	2	0.03	3	0.06	2	0.03	5	0.07	4	0.07	4	0.07	1	0.01	0	0
ENSG00000060237	17280	2972	10.35	3184	11.2	6091	18.71	4184	14.31	4840	14.35	4506	12.85	4598	15.96	3185	10.79	4159	12.86	3072	10.89	4020	14.76	3687	12.73	4882	17.28	3593	11.9	3170	10.95	4559	14.64	4453	14.05	3685	13.49	2952	9.54	4498	12.34	4313	14.79	2887	10.7	4587	13.36	2478	8.77
ENSG00000060303	408	0	0	0	0	0	0	0	0	0	0	0	0	0	0	0	0	0	0	0	0	0	0	0	0	0	0	0	0	0	0	0	0	0	0	0	0	2	0.27	0	0	0	0	0	0	0	0	0	0
ENSG00000060339	6059	788	7.82	784	7.87	900	7.88	754	7.36	781	6.6	1228	9.98	798	7.9	652	6.3	711	6.27	590	5.97	638	6.68	801	7.89	717	7.24	506	4.78	646	6.37	781	7.15	721	6.49	610	6.37	534	4.92	1285	10.06	737	7.21	786	8.31	817	6.79	466	4.71
ENSG00000060491	4702	444	5.68	256	3.31	749	8.46	741	9.31	556	6.06	1000	10.48	344	4.39	507	6.31	621	7.06	622	8.1	328	4.43	683	8.67	381	4.96	388	4.72	214	2.72	360	4.25	464	5.38	372	5.01	496	5.89	489	4.93	571	7.19	450	6.13	673	7.2	248	3.23
ENSG00000060558	2753	3	0.07	5	0.11	17	0.33	66	1.42	22	0.41	76	1.36	8	0.17	7	0.15	33	0.64	10	0.22	6	0.14	6	0.13	9	0.2	10	0.21	10	0.22	7	0.14	10	0.2	8	0.18	22	0.45	5	0.09	22	0.47	6	0.14	27	0.49	3	0.07
ENSG00000060566	2648	0	0	0	0	0	0	0	0	0	0	0	0	0	0	0	0	0	0	0	0	0	0	1	0.02	0	0	0	0	0	0	0	0	0	0	0	0	0	0	0	0	1	0.02	0	0	0	0	0	0
ENSG00000060642	5872	78	0.8	57	0.59	142	1.28	162	1.63	76	0.66	289	2.42	59	0.6	88	0.88	87	0.79	73	0.76	40	0.43	91	0.92	70	0.73	99	0.96	53	0.54	90	0.85	90	0.84	89	0.96	77	0.73	111	0.9	155	1.56	88	0.96	115	0.99	53	0.55
ENSG00000060656	6682	467	4.2	178	1.62	541	4.3	497	4.4	489	3.75	265	1.95	365	3.28	674	5.9	431	3.45	337	3.09	296	2.81	454	4.05	309	2.83	441	3.78	252	2.25	352	2.92	372	3.04	391	3.7	340	2.84	447	3.17	274	2.43	371	3.56	350	2.64	300	2.75
ENSG00000060688	3887	220	3.4	162	2.53	314	4.29	345	5.25	254	3.35	491	6.22	193	2.98	259	3.9	280	3.85	246	3.88	118	1.93	213	3.27	204	3.21	209	3.08	125	1.92	185	2.64	214	3	163	2.65	229	3.29	367	4.48	258	3.93	230	3.79	383	4.96	149	2.35
ENSG00000060709	9655	9	0.06	43	0.27	27	0.15	22	0.13	35	0.19	24	0.12	7	0.04	0	0	3	0.02	4	0.03	10	0.07	29	0.18	28	0.18	7	0.04	6	0.04	12	0.07	15	0.08	5	0.03	20	0.12	16	0.08	18	0.11	8	0.05	9	0.05	9	0.06
ENSG00000060718	9091	158	1.05	6	0.04	1714	10.01	609	3.96	287	1.62	1762	9.55	371	2.45	48	0.31	446	2.62	1041	7.01	81	0.57	198	1.3	806	5.42	62	0.39	14	0.09	46	0.28	256	1.54	4	0.03	197	1.21	29	0.15	1900	12.38	113	0.8	264	1.46	34	0.23
ENSG00000060749	10908	224	1.24	298	1.66	493	2.4	316	1.71	323	1.52	698	3.15	287	1.58	255	1.37	359	1.76	333	1.87	259	1.51	270	1.48	349	1.96	250	1.31	280	1.53	243	1.24	362	1.81	164	0.95	191	0.98	343	1.49	397	2.16	213	1.25	313	1.44	189	1.06
ENSG00000060762	1546	1362	52.99	916	36.03	858	29.46	827	31.62	1388	45.99	860	27.4	694	26.93	753	28.5	1559	53.87	844	33.44	919	37.71	926	35.73	863	34.15	1364	50.48	1213	46.84	996	35.76	973	34.32	898	36.75	1712	61.84	780	23.92	941	36.06	701	29.04	1047	34.08	1367	54.1
ENSG00000060971	7106	602	5.1	342	2.93	756	5.65	541	4.5	628	4.53	631	4.37	367	3.1	406	3.34	705	5.3	527	4.54	411	3.67	457	3.84	558	4.8	591	4.76	507	4.26	532	4.16	586	4.5	475	4.23	538	4.23	550	3.67	604	5.04	434	3.91	518	3.67	349	3
ENSG00000060982	11415	65	0.34	22	0.12	364	1.69	410	2.12	70	0.31	611	2.64	46	0.24	31	0.16	117	0.55	18	0.1	35	0.19	135	0.71	32	0.17	77	0.39	37	0.19	41	0.2	28	0.13	55	0.3	117	0.57	70	0.29	110	0.57	59	0.33	87	0.38	77	0.41
ENSG00000061273	9928	819	4.96	491	3.01	2152	11.51	2129	12.68	1201	6.2	3724	18.48	654	3.95	659	3.88	989	5.32	931	5.74	344	2.2	880	5.29	718	4.42	598	3.45	277	1.67	519	2.9	607	3.33	479	3.05	889	5	535	2.56	1404	8.38	492	3.17	1280	6.49	453	2.79
ENSG00000061337	5706	29	0.31	16	0.17	244	2.27	68	0.7	93	0.83	89	0.77	111	1.17	58	0.59	127	1.19	147	1.58	15	0.17	47	0.49	118	1.27	27	0.27	12	0.13	28	0.27	91	0.87	13	0.14	43	0.42	32	0.27	130	1.35	36	0.4	75	0.66	18	0.19
ENSG00000061455	9230	15	0.1	8	0.05	56	0.32	84	0.54	25	0.14	157	0.84	19	0.12	14	0.09	26	0.15	18	0.12	12	0.08	21	0.14	18	0.12	22	0.14	11	0.07	13	0.08	21	0.12	18	0.12	21	0.13	7	0.04	33	0.21	13	0.09	56	0.31	6	0.04
ENSG00000061492	1991	0	0	0	0	0	0	0	0	0	0	0	0	3	0.09	0	0	0	0	0	0	0	0	0	0	0	0	0	0	0	0	0	0	0	0	0	0	0	0	0	0	0	0	0	0	0	0	0	0
ENSG00000061656	2348	4	0.1	1	0.03	28	0.63	14	0.35	14	0.31	19	0.4	5	0.13	11	0.27	10	0.23	10	0.26	3	0.08	13	0.33	6	0.16	4	0.1	2	0.05	2	0.05	7	0.16	10	0.27	6	0.14	8	0.16	14	0.35	2	0.05	18	0.39	1	0.03
ENSG00000061676	22520	2222	5.94	2308	6.23	2751	6.48	2541	6.67	2366	5.38	3258	7.13	2476	6.6	2820	7.33	2176	5.16	1617	4.4	1911	5.38	2034	5.39	2240	6.09	1704	4.33	2162	5.73	2284	5.63	2485	6.02	2230	6.27	1719	4.26	3853	8.11	2139	5.63	1980	5.63	2369	5.29	1463	3.97
ENSG00000061794	1930	1032	32.17	1015	31.98	794	21.84	833	25.51	1025	27.21	631	16.11	769	23.9	602	18.25	1123	31.08	798	25.33	942	30.97	789	24.39	736	23.33	1153	34.18	877	27.13	900	25.88	980	27.69	1175	38.52	1024	29.63	1225	30.1	695	21.34	807	26.78	960	25.03	834	26.44
ENSG00000061918	3944	165	2.52	84	1.3	365	4.91	263	3.94	244	3.17	458	5.72	97	1.48	90	1.34	204	2.76	103	1.6	72	1.16	199	3.01	211	3.27	118	1.71	52	0.79	118	1.66	153	2.12	96	1.54	102	1.44	138	1.66	293	4.4	84	1.36	245	3.13	86	1.33
ENSG00000061936	10158	709	4.2	753	4.51	1095	5.72	976	5.68	962	4.85	1445	7.01	777	4.59	686	3.95	757	3.98	842	5.08	521	3.25	859	5.04	741	4.46	516	2.91	544	3.2	677	3.7	761	4.08	611	3.81	694	3.82	956	4.46	802	4.68	652	4.11	1062	5.26	519	3.13
ENSG00000061938	12245	1881	9.24	2636	13.09	1489	6.45	1609	7.77	2400	10.04	852	3.43	1245	6.1	1729	8.26	1565	6.83	2461	12.31	1525	7.9	1537	7.49	1527	7.63	1765	8.25	1398	6.82	1562	7.08	2079	9.26	1555	8.04	2293	10.46	2123	8.22	1355	6.56	1683	8.8	1692	6.95	1211	6.05
ENSG00000061987	16014	424	1.59	386	1.47	925	3.07	707	2.61	544	1.74	1285	3.95	362	1.36	419	1.53	441	1.47	504	1.93	286	1.13	624	2.32	449	1.72	335	1.2	326	1.22	436	1.51	494	1.68	322	1.27	334	1.16	651	1.93	672	2.49	367	1.47	499	1.57	231	0.88
ENSG00000062038	6392	2	0.02	2	0.02	3	0.02	8	0.07	3	0.02	2	0.02	0	0	0	0	0	0	11	0.11	0	0	1	0.01	3	0.03	0	0	0	0	1	0.01	1	0.01	0	0	0	0	0	0	4	0.04	0	0	4	0.03	1	0.01
ENSG00000062096	2205	0	0	0	0	0	0	0	0	0	0	0	0	0	0	0	0	0	0	0	0	0	0	0	0	1	0.03	0	0	0	0	0	0	0	0	0	0	2	0.05	0	0	0	0	0	0	0	0	0	0
ENSG00000062194	6472	1168	10.86	923	8.67	1446	11.86	1292	11.8	1229	9.73	1887	14.36	1030	9.55	1106	10	1187	9.8	1085	10.27	867	8.5	1362	12.55	1074	10.15	1017	8.99	989	9.12	1127	9.66	1166	9.82	1014	9.91	997	8.6	1658	12.15	1102	10.09	1076	10.65	1160	9.02	799	7.55
ENSG00000062282	7904	52	0.4	23	0.18	553	3.71	722	5.4	171	1.11	1249	7.78	225	1.71	201	1.49	342	2.31	49	0.38	32	0.26	580	4.38	201	1.56	215	1.56	46	0.35	70	0.49	43	0.3	160	1.28	272	1.92	219	1.31	208	1.56	94	0.76	451	2.87	127	0.98
ENSG00000062370	3848	64	1	47	0.74	98	1.35	87	1.34	58	0.77	114	1.46	41	0.64	62	0.94	39	0.54	49	0.78	48	0.79	106	1.64	64	1.02	47	0.7	54	0.84	85	1.23	72	1.02	51	0.84	40	0.58	145	1.79	56	0.86	70	1.17	61	0.8	40	0.64
ENSG00000062485	6401	6047	56.83	7841	74.48	4450	36.9	4314	39.84	7647	61.2	2718	20.92	5365	50.28	5996	54.82	4498	37.54	5312	50.84	6597	65.39	5782	53.89	6019	57.53	6710	59.98	8253	76.97	5757	49.92	8097	68.97	7192	71.1	5777	50.4	7891	58.45	3873	35.85	5151	51.54	7304	57.42	8664	82.81
ENSG00000062524	3491	22	0.38	4	0.07	25	0.38	18	0.3	21	0.31	10	0.14	74	1.27	8	0.13	18	0.28	77	1.35	1	0.02	9	0.15	16	0.28	3	0.05	20	0.34	5	0.08	4	0.06	12	0.22	8	0.13	95	1.29	37	0.63	5	0.09	75	1.08	4	0.07
ENSG00000062582	2607	442	10.2	276	6.44	325	6.62	246	5.58	360	7.07	184	3.48	272	6.26	338	7.59	339	6.95	309	7.26	330	8.03	272	6.22	234	5.49	317	6.96	379	8.68	397	8.45	360	7.53	311	7.55	351	7.52	380	6.91	286	6.5	239	5.87	385	7.43	251	5.89
ENSG00000062598	6597	378	3.45	505	4.65	667	5.37	680	6.09	539	4.19	897	6.7	523	4.76	723	6.41	438	3.55	455	4.23	459	4.41	533	4.82	544	5.04	562	4.87	483	4.37	521	4.38	471	3.89	645	6.19	442	3.74	1134	8.15	503	4.52	586	5.69	642	4.9	408	3.78
ENSG00000062650	7205	566	4.73	638	5.38	675	4.97	614	5.04	602	4.28	798	5.46	533	4.44	724	5.88	622	4.61	471	4	588	5.18	585	4.84	554	4.7	547	4.34	627	5.2	709	5.46	675	5.11	704	6.18	507	3.93	1033	6.8	534	4.39	726	6.45	637	4.45	362	3.07
ENSG00000062716	6854	382	3.35	294	2.61	971	7.52	804	6.93	897	6.7	2320	16.67	696	6.09	989	8.44	1088	8.48	564	5.04	178	1.65	453	3.94	624	5.57	389	3.25	257	2.24	392	3.17	350	2.78	665	6.14	641	5.22	1579	10.92	1138	9.84	587	5.49	1009	7.41	271	2.42
ENSG00000062725	9890	372	2.26	384	2.36	637	3.42	589	3.52	496	2.57	1122	5.59	443	2.69	480	2.84	507	2.74	372	2.3	309	1.98	461	2.78	413	2.55	382	2.21	381	2.3	449	2.52	444	2.45	373	2.39	394	2.22	794	3.81	516	3.09	453	2.93	601	3.06	322	1.99
ENSG00000062822	4934	116	1.41	80	0.99	196	2.11	164	1.96	114	1.18	180	1.8	54	0.66	137	1.62	117	1.27	114	1.42	40	0.51	110	1.33	74	0.92	95	1.1	62	0.75	54	0.61	90	0.99	72	0.92	125	1.41	163	1.57	136	1.63	125	1.62	110	1.12	65	0.81
ENSG00000063015	4962	0	0	1	0.01	1	0.01	0	0	0	0	0	0	0	0	0	0	1	0.01	2	0.02	1	0.01	0	0	3	0.04	1	0.01	1	0.01	1	0.01	1	0.01	2	0.03	0	0	2	0.02	6	0.07	0	0	0	0	1	0.01
ENSG00000063046	6028	8387	83.69	9512	95.95	8517	75	8865	86.93	10309	87.61	10769	88	6673	66.41	9537	92.59	7506	66.52	7630	77.54	6741	70.95	11216	111	7323	74.32	9785	92.88	7723	76.49	10462	96.33	8481	76.71	7718	81.02	6951	64.39	17355	136.51	6707	65.92	12037	127.9	8543	71.32	6274	63.68
ENSG00000063127	3589	24	0.4	11	0.19	72	1.06	40	0.66	31	0.44	58	0.8	19	0.32	30	0.49	14	0.21	16	0.27	7	0.12	31	0.52	9	0.15	19	0.3	4	0.07	18	0.28	19	0.29	19	0.33	12	0.19	11	0.15	23	0.38	17	0.3	49	0.69	8	0.14
ENSG00000063169	7688	235	1.84	173	1.37	257	1.77	234	1.8	278	1.85	301	1.93	159	1.24	322	2.45	275	1.91	204	1.63	142	1.17	350	2.72	195	1.55	182	1.35	122	0.95	191	1.38	195	1.38	173	1.42	257	1.87	424	2.62	227	1.75	347	2.89	294	1.92	148	1.18
ENSG00000063176	6009	128	1.28	81	0.82	187	1.65	168	1.65	157	1.34	220	1.8	119	1.19	101	0.98	142	1.26	149	1.52	88	0.93	131	1.3	149	1.52	82	0.78	71	0.71	93	0.86	124	1.13	76	0.8	132	1.23	283	2.23	148	1.46	114	1.22	171	1.43	124	1.26
ENSG00000063177	3857	4571	71.29	2708	42.69	5731	78.87	5083	77.9	3478	46.19	8200	104.73	2982	46.38	3894	59.08	5299	73.4	4304	68.36	2126	34.97	3761	58.17	2658	42.16	3969	58.88	2308	35.72	3912	56.29	3768	53.27	2950	48.4	4679	67.74	5043	62	5752	88.36	3584	59.52	4511	58.85	2489	39.48
ENSG00000063180	1946	156	4.82	70	2.19	198	5.4	232	7.05	188	4.95	519	13.14	164	5.06	85	2.56	141	3.87	143	4.5	62	2.02	183	5.61	155	4.87	99	2.91	143	4.39	120	3.42	101	2.83	75	2.44	113	3.24	159	3.87	229	6.97	80	2.63	296	7.65	103	3.24
ENSG00000063241	4408	614	8.38	394	5.43	535	6.44	495	6.64	676	7.86	456	5.1	539	7.34	532	7.06	693	8.4	435	6.05	495	7.12	356	4.82	494	6.86	598	7.76	601	8.14	505	6.36	639	7.9	518	7.44	692	8.77	682	7.34	594	7.98	476	6.92	626	7.15	409	5.68
ENSG00000063244	4116	879	12.85	685	10.12	1452	18.73	1500	21.54	1099	13.68	1741	20.84	985	14.36	1248	17.74	1098	14.25	1099	16.36	583	8.99	1017	14.74	987	14.67	787	10.94	611	8.86	925	12.47	817	10.82	854	13.13	1119	15.18	1317	15.17	1216	17.5	867	13.49	1298	15.87	622	9.25
ENSG00000063245	17616	2209	7.54	1754	6.05	2248	6.77	2095	7.03	2049	5.96	1695	4.74	2388	8.13	1969	6.54	1913	5.8	2121	7.38	1680	6.05	2246	7.61	1472	5.11	1792	5.82	1784	6.05	1927	6.07	1876	5.81	1502	5.4	2102	6.66	2430	6.54	1866	6.28	1873	6.81	2967	8.48	1692	5.88
ENSG00000063322	3839	567	8.88	440	6.97	784	10.84	841	12.95	612	8.17	1086	13.93	573	8.95	456	6.95	628	8.74	620	9.89	378	6.25	577	8.97	544	8.67	431	6.42	377	5.86	476	6.88	452	6.42	398	6.56	577	8.39	782	9.66	632	9.75	467	7.79	782	10.25	372	5.93
ENSG00000063438	9480	0	0	0	0	3	0.02	1	0.01	0	0	0	0	0	0	5	0.03	1	0.01	0	0	0	0	0	0	0	0	0	0	0	0	0	0	4	0.02	2	0.01	0	0	0	0	6	0.04	0	0	0	0	1	0.01
ENSG00000063515	2625	0	0	0	0	1	0.02	2	0.05	0	0	0	0	0	0	0	0	0	0	0	0	0	0	0	0	1	0.02	0	0	0	0	0	0	1	0.02	0	0	0	0	1	0.02	0	0	0	0	0	0	1	0.02
ENSG00000063587	8147	176	1.3	190	1.42	229	1.49	224	1.63	236	1.48	418	2.53	161	1.19	180	1.29	145	0.95	175	1.32	170	1.32	206	1.51	182	1.37	126	0.88	146	1.07	143	0.97	183	1.22	172	1.34	164	1.12	231	1.34	177	1.29	147	1.16	261	1.61	140	1.05
ENSG00000063601	6328	293	2.79	372	3.57	419	3.51	340	3.18	382	3.09	411	3.2	379	3.59	439	4.06	281	2.37	336	3.25	282	2.83	377	3.55	348	3.36	282	2.55	279	2.63	362	3.18	355	3.06	369	3.69	239	2.11	949	7.11	280	2.62	436	4.41	387	3.08	259	2.5
ENSG00000063660	6522	3489	32.18	1774	16.54	2951	24.02	2644	23.96	3242	25.46	453	3.42	4367	40.17	3341	29.98	3302	27.05	2575	24.19	1965	19.12	1781	16.29	2635	24.72	1675	14.7	2076	19	2334	19.86	3182	26.6	1960	19.02	3346	28.65	5011	36.43	2500	22.71	3389	33.28	3653	28.19	1895	17.78
ENSG00000063761	5293	226	2.57	168	1.93	177	1.78	164	1.83	297	2.87	136	1.27	136	1.54	242	2.68	156	1.57	154	1.78	205	2.46	183	2.06	150	1.73	221	2.39	197	2.22	197	2.07	234	2.41	199	2.38	174	1.84	282	2.53	118	1.32	200	2.42	164	1.56	142	1.64
ENSG00000063854	5839	1720	17.72	958	9.98	1521	13.83	1234	12.49	1673	14.68	569	4.8	1361	13.98	1587	15.91	2219	20.3	1424	14.94	1086	11.8	1220	12.46	1672	17.52	1486	14.56	1197	12.24	2061	19.59	1722	16.08	1294	14.02	1394	13.33	2235	18.15	1252	12.7	1253	13.74	1415	12.19	909	9.52
ENSG00000063978	7141	367	3.09	416	3.54	717	5.33	656	5.43	506	3.63	853	5.88	458	3.85	519	4.25	509	3.81	441	3.78	307	2.73	469	3.92	465	3.98	355	2.84	391	3.27	437	3.4	410	3.13	536	4.75	359	2.81	564	3.74	498	4.13	325	2.92	769	5.42	333	2.85
ENSG00000064012	7243	101	0.84	42	0.35	231	1.69	303	2.47	182	1.29	532	3.62	98	0.81	73	0.59	143	1.05	95	0.8	34	0.3	130	1.07	135	1.14	77	0.61	55	0.45	70	0.54	66	0.5	62	0.54	62	0.48	135	0.88	183	1.5	57	0.5	262	1.82	58	0.49
ENSG00000064042	10862	5090	28.19	8304	46.49	4581	22.39	4123	22.44	6622	31.23	2752	12.48	6456	35.66	6981	37.61	4781	23.51	6040	34.06	6767	39.53	3624	19.9	6401	36.05	4922	25.93	8862	48.71	5381	27.5	8157	40.95	5240	30.53	5150	26.48	9730	42.47	4526	24.69	6239	36.79	5980	27.7	4260	24
ENSG00000064102	3059	329	6.47	250	4.97	381	6.61	305	5.89	295	4.94	306	4.93	361	7.08	391	7.48	343	5.99	265	5.31	243	5.04	311	6.06	302	6.04	315	5.89	267	5.21	421	7.64	272	4.85	360	7.45	262	4.78	431	6.68	315	6.1	337	7.06	354	5.82	229	4.58
ENSG00000064115	5504	227	2.48	222	2.45	679	6.55	760	8.16	373	3.47	1206	10.79	275	3	186	1.98	358	3.47	300	3.34	175	2.02	330	3.58	347	3.86	254	2.64	226	2.45	229	2.31	317	3.14	179	2.06	267	2.71	460	3.96	432	4.65	277	3.22	315	2.88	165	1.83
ENSG00000064195	2715	3	0.07	0	0	5	0.1	7	0.15	2	0.04	12	0.22	2	0.04	0	0	1	0.02	2	0.05	0	0	1	0.02	0	0	0	0	0	0	0	0	0	0	0	0	1	0.02	1	0.02	1	0.02	1	0.02	3	0.06	2	0.05
ENSG00000064199	5159	20	0.23	13	0.15	42	0.43	45	0.52	33	0.33	89	0.85	15	0.17	7	0.08	30	0.31	12	0.14	1	0.01	10	0.12	6	0.07	16	0.18	8	0.09	10	0.11	8	0.08	9	0.11	12	0.13	11	0.1	15	0.17	11	0.14	25	0.24	8	0.09
ENSG00000064201	3797	3	0.05	3	0.05	21	0.29	21	0.33	10	0.13	24	0.31	6	0.09	2	0.03	8	0.11	8	0.13	6	0.1	8	0.13	8	0.13	9	0.14	0	0	8	0.12	10	0.14	3	0.05	5	0.07	5	0.06	4	0.06	2	0.03	17	0.23	4	0.06
ENSG00000064205	4981	475	5.74	275	3.36	1511	16.1	3437	40.79	644	6.62	14365	142.06	462	5.56	323	3.8	901	9.66	459	5.64	145	1.85	777	9.31	404	4.96	470	5.4	259	3.1	469	5.23	332	3.63	423	5.37	914	10.25	2701	25.71	1964	23.36	438	5.63	1744	17.62	443	5.44
ENSG00000064218	2697	26	0.58	18	0.41	38	0.75	57	1.25	57	1.08	116	2.12	17	0.38	22	0.48	47	0.93	24	0.55	8	0.19	23	0.51	16	0.36	41	0.87	8	0.18	14	0.29	14	0.28	13	0.31	16	0.33	43	0.76	27	0.59	18	0.43	49	0.91	5	0.11
ENSG00000064225	6288	370	3.54	239	2.31	291	2.46	358	3.37	451	3.67	306	2.4	139	1.33	781	7.27	487	4.14	450	4.38	201	2.03	324	3.07	525	5.11	375	3.41	165	1.57	374	3.3	320	2.77	240	2.42	325	2.89	332	2.5	287	2.7	313	3.19	198	1.58	288	2.8
ENSG00000064270	7352	6	0.05	5	0.04	16	0.12	5	0.04	6	0.04	21	0.14	7	0.06	2	0.02	5	0.04	5	0.04	2	0.02	6	0.05	7	0.06	2	0.02	3	0.02	3	0.02	2	0.01	7	0.06	5	0.04	9	0.06	8	0.06	9	0.08	7	0.05	1	0.01
ENSG00000064300	4141	119	1.73	15	0.22	875	11.22	138	1.97	253	3.13	186	2.21	260	3.77	141	1.99	315	4.06	440	6.51	32	0.49	105	1.51	163	2.41	68	0.94	10	0.14	55	0.74	123	1.62	97	1.48	62	0.84	100	1.15	496	7.1	130	2.01	318	3.86	19	0.28
ENSG00000064309	19924	61	0.18	46	0.14	215	0.57	277	0.82	91	0.23	730	1.8	56	0.17	11	0.03	110	0.29	59	0.18	36	0.11	72	0.22	53	0.16	40	0.11	46	0.14	24	0.07	50	0.14	40	0.13	43	0.12	40	0.1	109	0.32	40	0.13	239	0.6	41	0.13
ENSG00000064313	6526	206	1.9	144	1.34	341	2.77	335	3.03	268	2.1	551	4.16	192	1.77	226	2.03	223	1.83	197	1.85	155	1.51	211	1.93	208	1.95	146	1.28	183	1.67	196	1.67	188	1.57	160	1.55	150	1.28	281	2.04	290	2.63	195	1.91	284	2.19	121	1.13
ENSG00000064393	15622	1324	5.1	1453	5.66	1373	4.67	1229	4.65	1755	5.75	510	1.61	2220	8.53	1625	6.09	1259	4.31	1012	3.97	1682	6.83	1466	5.6	1697	6.65	1237	4.53	1251	4.78	2091	7.43	1972	6.88	1475	5.97	1219	4.36	1173	3.56	953	3.61	1136	4.66	1631	5.25	1037	4.06
ENSG00000064419	4676	692	8.9	685	8.91	826	9.38	743	9.39	853	9.34	933	9.83	734	9.42	1039	13	575	6.57	542	7.1	688	9.34	900	11.48	624	8.16	637	7.79	738	9.42	941	11.17	812	9.47	824	11.15	550	6.57	1336	13.55	559	7.08	866	11.86	882	9.49	474	6.2
ENSG00000064489	1929	0	0	0	0	4	0.11	3	0.09	1	0.03	0	0	2	0.06	0	0	0	0	0	0	0	0	1	0.03	1	0.03	0	0	0	0	0	0	2	0.06	0	0	0	0	1	0.02	2	0.06	1	0.03	1	0.03	0	0
ENSG00000064490	2503	314	7.55	174	4.23	355	7.53	362	8.55	270	5.53	492	9.68	280	6.71	251	5.87	378	8.07	351	8.59	167	4.23	240	5.72	225	5.5	254	5.81	210	5.01	275	6.1	216	4.71	227	5.74	324	7.23	404	7.65	421	9.97	254	6.5	335	6.74	138	3.37
ENSG00000064545	3281	437	8.01	265	4.91	286	4.63	358	6.45	215	3.36	229	3.44	214	3.91	381	6.8	269	4.38	348	6.5	128	2.48	291	5.29	417	7.78	444	7.74	220	4	282	4.77	286	4.75	388	7.48	420	7.15	903	13.05	283	5.11	387	7.56	397	6.09	285	5.31
ENSG00000064547	2975	22	0.44	9	0.18	62	1.11	24	0.48	23	0.4	106	1.76	14	0.28	9	0.18	26	0.47	29	0.6	9	0.19	16	0.32	21	0.43	6	0.12	4	0.08	2	0.04	12	0.22	4	0.09	12	0.23	11	0.18	49	0.98	2	0.04	32	0.54	11	0.23
ENSG00000064601	8633	1041	7.25	639	4.5	1727	10.62	1646	11.27	1275	7.57	2802	15.99	930	6.46	1029	6.98	1328	8.22	1029	7.3	592	4.35	1074	7.42	893	6.33	923	6.12	612	4.23	816	5.25	890	5.62	664	4.87	963	6.23	1412	7.76	1234	8.47	1038	7.7	1505	8.77	637	4.51
ENSG00000064607	8468	1179	8.38	1605	11.52	1766	11.07	1498	10.46	1898	11.48	1800	10.47	1405	9.95	1606	11.1	1148	7.24	1320	9.55	1140	8.54	1081	7.62	1775	12.82	1159	7.83	1138	8.02	1539	10.09	1995	12.85	1577	11.78	1086	7.16	2384	13.35	1088	7.61	1330	10.06	1498	8.9	1069	7.72
ENSG00000064651	10653	146	0.82	381	2.17	336	1.67	162	0.9	192	0.92	303	1.4	230	1.3	304	1.67	213	1.07	218	1.25	236	1.41	191	1.07	193	1.11	240	1.29	347	1.94	240	1.25	289	1.48	185	1.1	257	1.35	457	2.03	237	1.32	373	2.24	248	1.17	159	0.91
ENSG00000064652	3474	184	3.19	141	2.47	193	2.95	234	3.98	177	2.61	325	4.61	186	3.21	187	3.15	192	2.95	156	2.75	138	2.52	180	3.09	146	2.57	167	2.75	180	3.09	144	2.3	208	3.26	178	3.24	167	2.68	186	2.54	186	3.17	165	3.04	197	2.85	149	2.62
ENSG00000064655	3618	49	0.81	16	0.27	235	3.45	133	2.17	121	1.71	167	2.27	70	1.16	52	0.84	112	1.65	160	2.71	18	0.32	101	1.67	76	1.29	20	0.32	11	0.18	21	0.32	41	0.62	59	1.03	80	1.23	31	0.41	161	2.64	46	0.81	66	0.92	16	0.27
ENSG00000064666	3640	207	3.42	43	0.72	615	8.97	699	11.35	289	4.07	1300	17.59	266	4.38	117	1.88	386	5.67	485	8.16	45	0.78	299	4.9	303	5.09	84	1.32	29	0.48	82	1.25	106	1.59	96	1.67	258	3.96	123	1.6	666	10.84	136	2.39	503	6.95	83	1.4
ENSG00000064687	9591	285	1.79	220	1.39	389	2.15	274	1.69	346	1.85	178	0.91	226	1.41	521	3.18	176	0.98	321	2.05	146	0.97	295	1.83	232	1.48	239	1.43	257	1.6	205	1.19	212	1.21	179	1.18	220	1.28	1311	6.48	317	1.96	600	4.01	336	1.76	211	1.35
ENSG00000064692	7266	62	0.51	7	0.06	518	3.78	246	2	164	1.16	583	3.95	164	1.35	34	0.27	197	1.45	268	2.26	26	0.23	51	0.42	172	1.45	32	0.25	13	0.11	42	0.32	79	0.59	21	0.18	58	0.45	49	0.32	383	3.12	30	0.26	157	1.09	28	0.24
ENSG00000064703	8778	186	1.27	201	1.39	224	1.35	233	1.57	219	1.28	289	1.62	180	1.23	208	1.39	214	1.3	163	1.14	149	1.08	227	1.54	188	1.31	178	1.16	163	1.11	203	1.28	209	1.3	203	1.46	181	1.15	305	1.65	189	1.28	204	1.49	234	1.34	146	1.02
ENSG00000064726	4066	6532	96.64	10021	149.86	4809	62.78	3844	55.88	5242	66.04	1392	16.86	6323	93.29	4733	68.12	5957	78.27	4971	74.89	5969	93.14	5506	80.78	4659	70.1	7576	106.61	7526	110.5	7315	99.85	7911	106.08	6284	97.79	5728	78.67	8320	97.02	3929	57.25	5443	85.74	6565	81.25	5871	88.34
ENSG00000064763	5411	61	0.68	38	0.43	220	2.16	183	2	95	0.9	427	3.89	110	1.22	58	0.63	97	0.96	100	1.13	29	0.34	78	0.86	84	0.95	41	0.43	33	0.36	44	0.45	84	0.85	34	0.4	46	0.47	91	0.8	113	1.24	27	0.32	99	0.92	26	0.29
ENSG00000064787	8186	4	0.03	3	0.02	3	0.02	3	0.02	2	0.01	2	0.01	6	0.04	3	0.02	9	0.06	1	0.01	2	0.02	12	0.09	17	0.13	5	0.03	2	0.01	4	0.03	9	0.06	1	0.01	1	0.01	9	0.05	5	0.04	1	0.01	6	0.04	1	0.01
ENSG00000064835	1566	4	0.15	6	0.23	1	0.03	2	0.08	0	0	7	0.22	8	0.31	3	0.11	8	0.27	0	0	3	0.12	3	0.11	0	0	2	0.07	4	0.15	4	0.14	1	0.03	5	0.2	3	0.11	2	0.06	3	0.11	1	0.04	2	0.06	0	0
ENSG00000064886	3295	19	0.35	1	0.02	255	4.11	158	2.83	25	0.39	231	3.45	31	0.56	198	3.52	47	0.76	29	0.54	8	0.15	229	4.15	45	0.84	9	0.16	2	0.04	41	0.69	22	0.36	14	0.27	84	1.42	57	0.82	28	0.5	82	1.59	85	1.3	6	0.11
ENSG00000064932	6610	304	2.77	248	2.28	523	4.2	531	4.75	658	5.1	589	4.39	335	3.04	1830	16.2	481	3.89	279	2.59	155	1.49	411	3.71	316	2.92	204	1.77	196	1.77	265	2.23	265	2.19	499	4.78	506	4.27	629	4.51	452	4.05	386	3.74	576	4.39	207	1.92
ENSG00000064933	5454	186	2.05	170	1.9	417	4.06	336	3.64	221	2.08	450	4.06	178	1.96	236	2.53	236	2.31	251	2.82	151	1.76	255	2.79	190	2.13	222	2.33	203	2.22	207	2.11	202	2.02	200	2.32	210	2.15	420	3.65	278	3.02	248	2.91	212	1.96	136	1.53
ENSG00000064961	3857	416	6.49	216	3.41	882	12.14	751	11.51	523	6.95	1202	15.35	505	7.85	366	5.55	566	7.84	521	8.27	189	3.11	467	7.22	443	7.03	338	5.01	230	3.56	348	5.01	365	5.16	293	4.81	437	6.33	598	7.35	795	12.21	464	7.71	721	9.41	220	3.49
ENSG00000064989	7309	336	2.77	160	1.33	773	5.61	1212	9.8	586	4.11	1905	12.84	299	2.45	257	2.06	685	5.01	256	2.15	164	1.42	630	5.14	365	3.06	330	2.58	115	0.94	159	1.21	255	1.9	178	1.54	298	2.28	478	3.1	904	7.33	210	1.84	681	4.69	146	1.22
ENSG00000064995	1989	450	13.61	278	8.5	577	15.4	536	15.93	444	11.44	589	14.59	329	9.92	349	10.27	526	14.13	466	14.35	215	6.86	313	9.39	366	11.26	358	10.3	226	6.78	441	12.31	396	10.86	332	10.56	430	12.07	622	14.83	557	16.59	364	11.72	450	11.38	237	7.29
ENSG00000064999	8498	426	3.02	511	3.66	1162	7.26	878	6.11	641	3.86	1254	7.27	548	3.87	382	2.63	481	3.02	468	3.37	293	2.19	572	4.02	459	3.3	527	3.55	621	4.36	426	2.78	546	3.5	408	3.04	426	2.8	621	3.46	630	4.39	375	2.83	648	3.84	643	4.63
ENSG00000065000	8613	1743	12.17	1402	9.9	2098	12.93	2182	14.97	2168	12.89	1742	9.96	1962	13.67	2087	14.18	1684	10.45	1643	11.69	1082	7.97	2221	15.38	1548	11	1435	9.53	1291	8.95	1633	10.52	1602	10.14	1607	11.81	1707	11.07	2916	16.05	1430	9.84	1984	14.75	1798	10.5	1092	7.76
ENSG00000065029	6782	654	5.8	1088	9.75	786	6.15	638	5.56	776	5.86	646	4.69	608	5.38	507	4.38	619	4.88	773	6.98	711	6.65	493	4.34	602	5.43	672	5.67	788	6.94	643	5.26	939	7.55	684	6.38	631	5.2	753	5.26	569	4.97	454	4.29	804	5.97	626	5.65
ENSG00000065054	3516	907	15.52	796	13.77	1950	29.44	1426	23.97	934	13.61	1546	21.66	872	14.88	785	13.07	1147	17.43	1253	21.83	530	9.56	958	16.25	1065	18.53	1133	18.44	502	8.52	761	12.01	766	11.88	557	10.02	1046	16.61	562	7.58	1492	25.14	756	13.77	966	13.83	545	9.48
ENSG00000065057	2430	116	2.87	47	1.18	204	4.46	133	3.24	94	1.98	212	4.3	47	1.16	55	1.32	103	2.26	78	1.97	38	0.99	81	1.99	73	1.84	103	2.43	44	1.08	49	1.12	82	1.84	56	1.46	112	2.57	69	1.35	151	3.68	45	1.19	93	1.93	53	1.33
ENSG00000065060	9908	342	2.08	558	3.42	519	2.78	315	1.88	353	1.83	310	1.54	332	2.01	346	2.04	522	2.81	294	1.82	611	3.91	359	2.16	356	2.2	434	2.51	463	2.79	607	3.4	705	3.88	634	4.05	304	1.71	576	2.76	214	1.28	471	3.04	356	1.81	330	2.04
ENSG00000065135	9044	296	1.97	160	1.08	887	5.21	825	5.39	432	2.45	1521	8.28	350	2.32	378	2.45	569	3.36	396	2.68	162	1.14	360	2.37	283	1.91	263	1.66	131	0.86	240	1.47	233	1.4	255	1.78	409	2.53	475	2.49	668	4.38	270	1.91	548	3.05	179	1.21
ENSG00000065150	9664	3129	19.48	3238	20.37	2883	15.84	2770	16.94	2984	15.82	2664	13.58	2887	17.92	3578	21.67	2751	15.21	2452	15.54	2749	18.05	3029	18.7	2801	17.73	2535	15.01	2901	17.92	3828	21.98	3527	19.9	2866	18.77	2764	15.97	5584	27.4	2369	14.52	3361	22.28	3018	15.72	2069	13.1
ENSG00000065154	3388	826	14.67	1088	19.53	1205	18.88	1365	23.81	822	12.43	2801	40.72	866	15.33	679	11.73	1181	18.62	728	13.16	489	9.16	660	11.62	609	11	699	11.81	773	13.62	614	10.06	642	10.33	688	12.85	1078	17.77	1468	20.55	1214	21.23	612	11.57	1272	18.89	629	11.36
ENSG00000065183	10276	220	1.29	257	1.52	345	1.78	265	1.52	252	1.26	314	1.51	205	1.2	474	2.7	244	1.27	191	1.14	186	1.15	249	1.45	266	1.58	205	1.14	218	1.27	250	1.35	265	1.41	393	2.42	170	0.92	418	1.93	262	1.51	295	1.84	236	1.16	164	0.98
ENSG00000065243	6897	347	3.03	440	3.88	629	4.84	539	4.62	414	3.07	1026	7.33	360	3.13	326	2.77	514	3.98	326	2.9	339	3.12	462	4	341	3.02	300	2.49	366	3.17	345	2.78	435	3.44	326	2.99	281	2.28	498	3.42	487	4.18	344	3.19	463	3.38	261	2.32
ENSG00000065268	2283	337	8.88	148	3.94	312	7.25	291	7.53	348	7.81	271	5.85	220	5.78	318	8.15	266	6.22	245	6.57	113	3.14	244	6.38	322	8.63	315	7.89	177	4.63	228	5.54	309	7.38	181	5.02	306	7.48	220	4.57	305	7.92	243	6.82	251	5.53	155	4.15
ENSG00000065308	7047	244	2.08	139	1.2	890	6.7	733	6.15	418	3.04	2177	15.22	295	2.51	219	1.82	465	3.53	337	2.93	128	1.15	294	2.49	421	3.65	242	1.96	116	0.98	193	1.52	295	2.28	290	2.6	274	2.17	296	1.99	482	4.05	210	1.91	487	3.48	158	1.37
ENSG00000065320	6415	121	1.13	72	0.68	304	2.52	450	4.15	171	1.37	1522	11.69	132	1.23	98	0.89	180	1.5	128	1.22	55	0.54	141	1.31	143	1.36	84	0.75	38	0.35	75	0.65	85	0.72	94	0.93	179	1.56	54	0.4	223	2.06	63	0.63	423	3.32	75	0.72
ENSG00000065325	5696	3	0.03	5	0.05	13	0.12	1	0.01	4	0.04	12	0.1	2	0.02	1	0.01	2	0.02	0	0	0	0	5	0.05	3	0.03	4	0.04	0	0	0	0	2	0.02	2	0.02	1	0.01	0	0	7	0.07	1	0.01	7	0.06	2	0.02
ENSG00000065328	5456	3	0.03	2	0.02	15	0.15	18	0.2	1	0.01	5	0.05	6	0.07	3	0.03	8	0.08	13	0.15	6	0.07	5	0.05	19	0.21	4	0.04	13	0.14	3	0.03	6	0.06	5	0.06	4	0.04	10	0.09	15	0.16	11	0.13	6	0.06	4	0.04
ENSG00000065357	10098	90	0.54	38	0.23	298	1.57	267	1.56	149	0.76	510	2.49	69	0.41	53	0.31	131	0.69	86	0.52	25	0.16	105	0.62	73	0.44	50	0.28	15	0.09	36	0.2	57	0.31	55	0.34	80	0.44	86	0.4	174	1.02	46	0.29	179	0.89	37	0.22
ENSG00000065361	11711	32	0.16	32	0.17	30	0.14	35	0.18	43	0.19	26	0.11	26	0.13	60	0.3	22	0.1	77	0.4	13	0.07	20	0.1	58	0.3	21	0.1	29	0.15	27	0.13	20	0.09	11	0.06	28	0.13	313	1.27	41	0.21	124	0.68	41	0.18	16	0.08
ENSG00000065371	4518	1	0.01	0	0	1	0.01	2	0.03	0	0	0	0	0	0	0	0	0	0	0	0	0	0	0	0	0	0	0	0	0	0	0	0	0	0	4	0.06	1	0.01	0	0	1	0.01	0	0	1	0.01	0	0
ENSG00000065413	12826	87	0.41	92	0.44	268	1.11	147	0.68	138	0.55	317	1.22	112	0.52	52	0.24	151	0.63	129	0.62	94	0.46	105	0.49	94	0.45	71	0.32	69	0.32	93	0.4	126	0.54	49	0.24	72	0.31	103	0.38	158	0.73	70	0.35	150	0.59	43	0.21
ENSG00000065427	4051	2505	37.2	2244	33.68	2134	27.96	2063	30.1	2354	29.77	1947	23.68	1809	26.79	2734	39.5	2073	27.34	2486	37.59	2104	32.95	2474	36.43	1672	25.25	2777	39.22	1992	29.36	2502	34.28	2345	31.56	2345	36.63	2267	31.25	3664	42.89	1789	26.16	2818	44.56	2334	28.99	1794	27.09
ENSG00000065457	6118	95	0.93	86	0.85	253	2.2	229	2.21	181	1.52	381	3.07	162	1.59	156	1.49	109	0.95	137	1.37	83	0.86	140	1.37	207	2.07	109	1.02	93	0.91	147	1.33	147	1.31	127	1.31	89	0.81	263	2.04	156	1.51	148	1.55	161	1.32	90	0.9
ENSG00000065485	4067	80	1.18	30	0.45	509	6.64	365	5.3	201	2.53	1090	13.2	178	2.63	65	0.94	172	2.26	113	1.7	26	0.41	238	3.49	126	1.9	97	1.36	18	0.26	51	0.7	63	0.84	67	1.04	123	1.69	84	0.98	412	6	59	0.93	240	2.97	36	0.54
ENSG00000065491	3462	117	2.03	176	3.09	207	3.17	185	3.16	196	2.9	248	3.53	146	2.53	210	3.55	179	2.76	145	2.57	114	2.09	187	3.22	216	3.82	167	2.76	138	2.38	166	2.66	153	2.41	198	3.62	131	2.11	258	3.53	162	2.77	204	3.77	167	2.43	127	2.24
ENSG00000065518	1877	2964	94.99	2419	78.36	2101	59.42	1582	49.82	2906	79.31	1321	34.67	2051	65.55	2349	73.24	2720	77.42	2373	77.45	2324	78.55	2085	66.27	1971	64.24	3083	93.98	2615	83.17	3078	91.01	2683	77.94	2844	95.88	2347	69.82	3016	76.19	1999	63.1	2334	79.65	2538	68.04	2673	87.13
ENSG00000065526	14336	730	3.06	746	3.16	1092	4.04	1155	4.76	1105	3.95	1365	4.69	708	2.96	1019	4.16	621	2.31	683	2.92	475	2.1	1224	5.09	911	3.89	539	2.15	551	2.29	960	3.72	749	2.85	960	4.24	656	2.56	1246	4.12	687	2.84	746	3.33	984	3.45	564	2.41
ENSG00000065534	22167	215	0.58	153	0.42	1134	2.72	945	2.52	467	1.08	2529	5.62	313	0.85	157	0.41	281	0.68	301	0.83	113	0.32	469	1.26	551	1.52	192	0.5	98	0.26	147	0.37	234	0.58	548	1.56	315	0.79	252	0.54	897	2.4	200	0.58	888	2.02	117	0.32
ENSG00000065548	3026	840	16.7	712	14.31	982	17.23	945	18.46	878	14.86	931	15.16	955	18.93	925	17.89	1056	18.64	754	15.26	593	12.43	941	18.55	732	14.8	718	13.58	550	10.85	883	16.2	736	13.26	763	15.96	839	15.48	1513	23.71	852	16.68	972	20.57	1075	17.88	581	11.75
ENSG00000065559	5709	540	5.69	728	7.75	663	6.16	502	5.2	633	5.68	587	5.06	710	7.46	694	7.11	572	5.35	488	5.24	550	6.11	541	5.65	598	6.41	455	4.56	579	6.05	626	6.09	707	6.75	691	7.66	494	4.83	1102	9.15	563	5.84	592	6.64	669	5.9	504	5.4
ENSG00000065600	2917	41	0.85	31	0.65	60	1.09	59	1.2	36	0.63	89	1.5	22	0.45	41	0.82	45	0.82	24	0.5	13	0.28	30	0.61	24	0.5	46	0.9	20	0.41	32	0.61	21	0.39	27	0.59	43	0.82	32	0.52	60	1.22	27	0.59	47	0.81	38	0.8
ENSG00000065609	6651	19	0.17	4	0.04	21	0.17	18	0.16	37	0.28	2	0.01	16	0.14	9	0.08	15	0.12	6	0.06	4	0.04	9	0.08	7	0.06	14	0.12	13	0.12	4	0.03	6	0.05	14	0.13	15	0.13	37	0.26	25	0.22	19	0.18	14	0.11	3	0.03
ENSG00000065613	8107	946	7.02	768	5.76	1277	8.36	1279	9.33	1106	6.99	2010	12.21	1073	7.94	1357	9.8	1160	7.64	882	6.66	763	5.97	1149	8.45	1127	8.5	790	5.58	885	6.52	1210	8.28	1082	7.28	819	6.39	885	6.1	2039	11.93	991	7.24	969	7.66	1128	7	557	4.2
ENSG00000065615	9621	192	1.2	215	1.36	274	1.51	255	1.57	230	1.22	327	1.67	258	1.61	186	1.13	218	1.21	130	0.83	130	0.86	240	1.49	142	0.9	188	1.12	208	1.29	234	1.35	201	1.14	205	1.35	204	1.18	269	1.33	180	1.11	177	1.18	322	1.68	140	0.89
ENSG00000065618	6989	2	0.02	0	0	10	0.08	8	0.07	2	0.01	30	0.21	2	0.02	15	0.13	2	0.02	3	0.03	7	0.06	0	0	5	0.04	0	0	0	0	6	0.05	0	0	6	0.05	2	0.02	1	0.01	3	0.03	2	0.02	4	0.03	2	0.02
ENSG00000065621	9926	24	0.15	7	0.04	20	0.11	24	0.14	30	0.15	9	0.04	10	0.06	14	0.08	26	0.14	13	0.08	24	0.15	21	0.13	34	0.21	27	0.16	10	0.06	27	0.15	15	0.08	19	0.12	14	0.08	46	0.22	20	0.12	24	0.15	7	0.04	9	0.06
ENSG00000065665	3916	129	1.98	101	1.57	205	2.78	133	2.01	203	2.66	146	1.84	141	2.16	166	2.48	169	2.31	141	2.21	120	1.94	157	2.39	195	3.05	131	1.91	92	1.4	151	2.14	177	2.46	126	2.04	141	2.01	180	2.18	154	2.33	131	2.14	165	2.12	88	1.37
ENSG00000065675	3295	1399	25.54	2190	40.41	691	11.13	908	16.29	1578	24.53	30	0.45	1020	18.57	1007	17.89	1192	19.33	1420	26.4	1944	37.43	947	17.15	1224	22.73	1608	27.92	2030	36.78	1571	26.46	2289	37.88	1428	27.42	1376	23.32	2208	31.77	588	10.57	1346	26.16	1173	17.91	1392	25.85
ENSG00000065717	4150	825	11.96	915	13.41	1027	13.14	1093	15.57	959	11.84	833	9.89	585	8.46	700	9.87	882	11.35	703	10.38	623	9.52	812	11.67	540	7.96	809	11.15	884	12.72	744	9.95	825	10.84	724	11.04	907	12.2	501	5.72	806	11.51	632	9.75	878	10.65	843	12.43
ENSG00000065802	7407	748	6.07	708	5.81	1017	7.29	886	7.07	1004	6.94	617	4.1	937	7.59	935	7.39	811	5.85	744	6.15	633	5.42	886	7.14	1023	8.45	767	5.93	669	5.39	1190	8.92	996	7.33	685	5.85	744	5.61	1841	11.79	703	5.62	831	7.19	885	6.01	582	4.81
ENSG00000065809	7019	237	2.03	85	0.74	752	5.69	823	6.93	397	2.9	2208	15.5	290	2.48	123	1.03	651	4.95	272	2.37	51	0.46	179	1.52	250	2.18	101	0.82	47	0.4	64	0.51	142	1.1	113	1.02	307	2.44	140	0.95	697	5.88	159	1.45	616	4.42	86	0.75
ENSG00000065833	3338	706	12.72	797	14.52	1073	17.06	558	9.88	1042	15.99	548	8.09	1182	21.24	847	14.85	1134	18.15	874	16.04	929	17.66	855	15.28	1059	19.41	1013	17.36	837	14.97	1082	17.99	971	15.86	1129	21.4	746	12.48	2348	33.35	944	16.76	1198	22.99	1178	17.76	545	9.99
ENSG00000065882	9035	1343	8.94	3001	20.2	1996	11.73	1068	6.99	1624	9.21	793	4.32	1922	12.76	721	4.67	1281	7.57	1089	7.38	1192	8.37	1139	7.52	1530	10.36	1359	8.61	2994	19.78	1529	9.39	1992	12.02	2842	19.9	744	4.6	2459	12.9	1230	8.07	1271	9.01	2671	14.88	1502	10.17
ENSG00000065883	24618	472	1.15	497	1.23	829	1.79	680	1.63	560	1.17	1067	2.14	477	1.16	472	1.12	502	1.09	476	1.18	381	0.98	616	1.49	500	1.24	423	0.98	469	1.14	591	1.33	535	1.18	482	1.24	345	0.78	795	1.53	670	1.61	432	1.12	615	1.26	350	0.87
ENSG00000065911	11443	470	2.47	600	3.19	716	3.32	468	2.42	342	1.53	325	1.4	826	4.33	937	4.79	491	2.29	762	4.08	242	1.34	459	2.39	403	2.15	374	1.87	402	2.1	276	1.34	282	1.34	1194	6.6	570	2.78	736	3.05	687	3.56	391	2.19	565	2.48	333	1.78
ENSG00000065923	9980	192	1.16	389	2.37	194	1.03	110	0.65	227	1.17	63	0.31	228	1.37	256	1.5	216	1.16	197	1.21	255	1.62	194	1.16	163	1	308	1.77	344	2.06	251	1.4	315	1.72	303	1.92	179	1	874	4.15	208	1.23	378	2.43	240	1.21	170	1.04
ENSG00000065970	6297	560	5.35	834	8.05	656	5.53	641	6.02	836	6.8	804	6.29	561	5.34	1119	10.4	546	4.63	611	5.94	580	5.84	518	4.91	586	5.69	601	5.46	475	4.5	566	4.99	672	5.82	744	7.48	513	4.55	1091	8.22	518	4.87	521	5.3	663	5.3	487	4.73
ENSG00000065978	3395	16551	293.26	15552	278.54	12240	191.38	12719	221.44	18112	273.29	11235	163.01	14585	257.73	13705	236.25	17397	273.75	15795	285	13494	252.17	17427	306.22	12399	223.43	15917	268.26	15058	264.8	16645	272.11	16459	264.33	14403	268.45	15865	260.94	21551	300.99	10620	185.33	16471	310.75	18093	268.18	12827	231.16
ENSG00000065989	6762	604	5.37	530	4.77	608	4.77	690	6.03	712	5.39	849	6.18	329	2.92	413	3.57	535	4.23	514	4.66	544	5.1	583	5.14	522	4.72	706	5.97	522	4.61	620	5.09	828	6.68	404	3.78	650	5.37	565	3.96	388	3.4	419	3.97	600	4.47	732	6.62
ENSG00000066027	3942	974	14.86	853	13.16	1592	21.44	1301	19.51	1065	13.84	2111	26.38	1134	17.26	834	12.38	1024	13.88	781	12.14	688	11.07	972	14.71	913	14.17	986	14.31	734	11.12	853	12.01	825	11.41	1071	17.19	742	10.51	935	11.25	1147	17.24	845	13.73	1441	18.4	711	11.04
ENSG00000066032	7535	5	0.04	3	0.02	2	0.01	4	0.03	3	0.02	0	0	2	0.02	5	0.04	3	0.02	5	0.04	7	0.06	4	0.03	0	0	6	0.05	9	0.07	3	0.02	2	0.01	5	0.04	9	0.07	2	0.01	3	0.02	4	0.03	3	0.02	0	0
ENSG00000066044	6962	636	5.5	495	4.32	836	6.37	761	6.46	807	5.94	1051	7.44	740	6.38	774	6.51	768	5.89	631	5.55	398	3.63	619	5.3	662	5.82	605	4.97	434	3.72	577	4.6	598	4.68	629	5.72	651	5.22	1115	7.59	779	6.63	633	5.82	763	5.52	423	3.72
ENSG00000066056	6705	272	2.44	127	1.15	1088	8.61	775	6.83	486	3.71	1707	12.54	235	2.1	276	2.41	235	1.87	233	2.13	101	0.96	540	4.8	333	3.04	203	1.73	94	0.84	232	1.92	223	1.81	195	1.84	265	2.21	268	1.9	659	5.82	247	2.36	412	3.09	170	1.55
ENSG00000066084	10351	209	1.21	187	1.1	305	1.56	326	1.86	316	1.56	535	2.55	247	1.43	239	1.35	282	1.46	224	1.33	202	1.24	280	1.61	397	2.35	165	0.91	205	1.18	244	1.31	337	1.78	184	1.12	180	0.97	472	2.16	280	1.6	290	1.79	257	1.25	147	0.87
ENSG00000066117	4903	311	3.82	336	4.17	659	7.13	578	6.97	470	4.91	869	8.73	451	5.52	353	4.21	366	3.99	356	4.45	203	2.63	378	4.6	402	5.02	250	2.92	215	2.62	315	3.57	321	3.57	258	3.33	362	4.12	601	5.81	415	5.01	350	4.57	640	6.57	240	2.99
ENSG00000066135	5184	176	2.04	219	2.57	325	3.33	320	3.65	269	2.66	457	4.34	244	2.82	210	2.37	222	2.29	232	2.74	155	1.9	225	2.59	204	2.41	155	1.71	195	2.25	204	2.18	255	2.68	168	2.05	193	2.08	530	4.85	216	2.47	313	3.87	305	2.96	111	1.31
ENSG00000066136	5990	738	7.41	676	6.86	854	7.57	693	6.84	1111	9.5	758	6.23	689	6.9	748	7.31	1005	8.96	882	9.02	716	7.58	845	8.42	871	8.9	809	7.73	817	8.14	828	7.67	913	8.31	621	6.56	707	6.59	1209	9.57	683	6.76	857	9.16	924	7.76	868	8.87
ENSG00000066185	2181	39	1.08	15	0.42	28	0.68	23	0.62	39	0.92	14	0.32	10	0.28	4	0.11	32	0.78	27	0.76	10	0.29	41	1.12	35	0.98	35	0.92	26	0.71	19	0.48	45	1.12	8	0.23	19	0.49	47	1.02	42	1.14	24	0.7	20	0.46	17	0.48
ENSG00000066230	5754	39	0.41	61	0.64	66	0.61	72	0.74	81	0.72	64	0.55	59	0.62	36	0.37	39	0.36	62	0.66	59	0.65	48	0.5	76	0.81	36	0.36	61	0.63	33	0.32	79	0.75	60	0.66	40	0.39	87	0.72	53	0.55	40	0.45	102	0.89	44	0.47
ENSG00000066248	4647	52	0.67	11	0.14	224	2.56	208	2.65	28	0.31	127	1.35	84	1.08	24	0.3	115	1.32	51	0.67	14	0.19	23	0.3	33	0.43	44	0.54	8	0.1	18	0.21	59	0.69	25	0.34	63	0.76	33	0.34	104	1.33	34	0.47	64	0.69	52	0.68
ENSG00000066279	11994	2	0.01	3	0.02	12	0.05	15	0.07	5	0.02	16	0.07	21	0.11	3	0.01	18	0.08	6	0.03	3	0.02	3	0.01	13	0.07	8	0.04	6	0.03	4	0.02	2	0.01	2	0.01	2	0.01	4	0.02	22	0.11	4	0.02	7	0.03	3	0.02
ENSG00000066294	9255	11	0.07	16	0.11	49	0.28	94	0.6	50	0.28	131	0.7	13	0.08	4	0.03	54	0.31	13	0.09	12	0.08	19	0.12	25	0.17	23	0.14	17	0.11	10	0.06	13	0.08	11	0.08	4	0.02	8	0.04	10	0.06	10	0.07	30	0.16	7	0.05
ENSG00000066322	2506	263	6.31	156	3.79	741	15.7	712	16.79	351	7.18	1373	26.99	336	8.04	396	9.25	354	7.55	286	6.99	92	2.33	308	7.33	279	6.81	203	4.64	112	2.67	205	4.54	234	5.09	278	7.02	263	5.86	384	7.27	514	12.15	214	5.47	583	11.71	151	3.69
ENSG00000066336	2040	60	1.77	46	1.37	149	3.88	280	8.11	128	3.21	489	11.81	65	1.91	41	1.18	179	4.69	52	1.56	32	1	39	1.14	79	2.37	58	1.63	21	0.61	37	1.01	47	1.26	57	1.77	55	1.51	42	0.98	104	3.02	22	0.69	163	4.02	31	0.93
ENSG00000066379	3672	83	1.36	48	0.79	173	2.5	116	1.87	106	1.48	190	2.55	50	0.82	125	1.99	110	1.6	119	1.99	27	0.47	116	1.88	80	1.33	92	1.43	59	0.96	117	1.77	97	1.44	85	1.46	73	1.11	176	2.27	131	2.11	96	1.67	93	1.27	46	0.77
ENSG00000066382	8114	78	0.58	116	0.87	159	1.04	101	0.74	205	1.29	104	0.63	79	0.58	73	0.53	169	1.11	238	1.8	227	1.77	81	0.6	117	0.88	236	1.66	105	0.77	197	1.35	139	0.93	87	0.68	96	0.66	92	0.54	162	1.18	133	1.05	99	0.61	75	0.57
ENSG00000066405	3715	1	0.02	0	0	4	0.06	4	0.06	2	0.03	8	0.11	0	0	0	0	3	0.04	2	0.03	1	0.02	0	0	1	0.02	0	0	0	0	0	0	3	0.04	0	0	0	0	1	0.01	1	0.02	3	0.05	0	0	0	0
ENSG00000066422	7053	243	2.07	307	2.65	368	2.77	342	2.87	289	2.1	552	3.86	212	1.8	341	2.83	255	1.93	215	1.87	270	2.43	365	3.09	255	2.21	237	1.92	301	2.55	352	2.77	332	2.57	290	2.6	213	1.69	551	3.7	280	2.35	302	2.74	264	1.88	192	1.67
ENSG00000066427	9661	194	1.21	104	0.65	475	2.61	346	2.12	266	1.41	682	3.48	168	1.04	135	0.82	225	1.24	203	1.29	88	0.58	260	1.61	211	1.34	175	1.04	94	0.58	162	0.93	199	1.12	149	0.98	164	0.95	223	1.09	313	1.92	163	1.08	238	1.24	86	0.54
ENSG00000066455	3205	421	7.9	377	7.15	658	10.9	667	12.3	454	7.26	999	15.35	587	10.99	449	8.2	556	9.27	387	7.4	279	5.52	512	9.53	435	8.3	310	5.53	269	5.01	392	6.79	411	6.99	378	7.46	411	7.16	602	8.91	541	10	437	8.73	657	10.32	266	5.08
ENSG00000066468	18813	7	0.02	9	0.03	26	0.07	37	0.12	5	0.01	48	0.13	12	0.04	3	0.01	26	0.07	1	0	2	0.01	32	0.1	20	0.07	3	0.01	1	0	1	0	5	0.01	7	0.02	20	0.06	3	0.01	56	0.18	6	0.02	69	0.18	5	0.02
ENSG00000066557	2843	174	3.68	190	4.06	288	5.38	291	6.05	274	4.94	446	7.73	208	4.39	206	4.24	234	4.4	191	4.12	112	2.5	194	4.07	197	4.24	143	2.88	139	2.92	189	3.69	209	4.01	166	3.69	195	3.83	260	4.34	235	4.9	167	3.76	265	4.69	131	2.82
ENSG00000066583	1942	214	6.63	127	3.98	385	10.52	285	8.67	311	8.2	331	8.4	284	8.77	154	4.64	504	13.86	305	9.62	143	4.67	202	6.21	350	11.03	254	7.48	131	4.03	223	6.37	225	6.32	171	5.57	222	6.38	347	8.47	372	11.35	228	7.52	262	6.79	150	4.73
ENSG00000066629	8930	490	3.3	736	5.01	857	5.09	872	5.77	714	4.1	1365	7.53	707	4.75	345	2.26	743	4.44	494	3.39	510	3.62	396	2.65	461	3.16	533	3.42	685	4.58	379	2.36	730	4.46	334	2.37	670	4.19	390	2.07	634	4.21	353	2.53	926	5.22	464	3.18
ENSG00000066651	5722	187	1.97	145	1.54	231	2.14	233	2.41	269	2.41	316	2.72	158	1.66	161	1.65	235	2.19	215	2.3	107	1.19	226	2.36	215	2.3	157	1.57	84	0.88	183	1.78	158	1.51	113	1.25	160	1.56	346	2.87	201	2.08	203	2.27	227	2	129	1.38
ENSG00000066654	6501	501	4.64	548	5.13	762	6.22	657	5.97	662	5.22	1064	8.06	537	4.96	568	5.11	643	5.28	455	4.29	442	4.31	717	6.58	532	5.01	587	5.17	441	4.05	624	5.33	539	4.52	511	4.97	407	3.5	806	5.88	585	5.33	549	5.41	657	5.09	361	3.4
ENSG00000066697	3289	311	5.69	193	3.57	352	5.68	436	7.84	476	7.41	397	5.95	371	6.77	475	8.45	587	9.53	321	5.98	234	4.51	367	6.66	430	8	351	6.11	236	4.28	417	7.04	292	4.84	261	5.02	363	6.16	618	8.91	415	7.48	419	8.16	388	5.94	217	4.04
ENSG00000066735	6892	121	1.06	65	0.57	417	3.21	199	1.71	154	1.14	336	2.4	84	0.73	92	0.78	152	1.18	128	1.14	34	0.31	168	1.45	162	1.44	70	0.58	44	0.38	94	0.76	93	0.74	33	0.3	149	1.21	72	0.5	228	1.96	98	0.91	191	1.39	60	0.53
ENSG00000066739	14256	534	2.25	620	2.64	822	3.06	603	2.5	629	2.26	1068	3.69	515	2.17	577	2.37	577	2.16	501	2.15	579	2.58	564	2.36	532	2.28	544	2.18	599	2.51	570	2.22	636	2.43	489	2.17	398	1.56	928	3.09	562	2.34	518	2.33	617	2.18	338	1.45
ENSG00000066777	11059	406	2.21	521	2.86	663	3.18	470	2.51	474	2.2	666	2.97	435	2.36	504	2.67	526	2.54	371	2.06	440	2.52	425	2.29	444	2.46	429	2.22	417	2.25	587	2.95	526	2.59	370	2.12	359	1.81	945	4.05	473	2.53	505	2.92	511	2.33	279	1.54
ENSG00000066813	8158	2	0.01	0	0	5	0.03	5	0.04	1	0.01	27	0.16	1	0.01	0	0	3	0.02	0	0	1	0.01	5	0.04	1	0.01	2	0.01	0	0	0	0	0	0	0	0	2	0.01	0	0	4	0.03	2	0.02	2	0.01	0	0
ENSG00000066827	8900	342	2.31	162	1.11	312	1.86	306	2.03	321	1.85	108	0.6	503	3.39	307	2.02	265	1.59	280	1.93	130	0.93	595	3.99	271	1.86	179	1.15	249	1.67	283	1.76	276	1.69	105	0.75	170	1.07	998	5.32	159	1.06	336	2.42	480	2.71	158	1.09
ENSG00000066855	4629	265	3.44	256	3.36	381	4.37	353	4.51	250	2.77	421	4.48	248	3.21	223	2.82	311	3.59	198	2.62	229	3.14	178	2.29	268	3.54	236	2.92	211	2.72	218	2.61	278	3.27	234	3.2	262	3.16	310	3.18	262	3.35	211	2.92	241	2.62	158	2.09
ENSG00000066923	8736	124	0.85	502	3.49	251	1.53	128	0.87	345	2.02	89	0.5	211	1.45	297	1.99	78	0.48	137	0.96	181	1.31	270	1.84	135	0.95	184	1.21	387	2.64	604	3.84	383	2.39	399	2.89	74	0.47	1131	6.14	125	0.85	420	3.08	302	1.74	164	1.15
ENSG00000066926	11128	831	4.49	754	4.12	789	3.76	794	4.22	796	3.66	617	2.73	743	4.01	913	4.8	1004	4.82	692	3.81	666	3.8	799	4.28	776	4.27	892	4.59	699	3.75	896	4.47	884	4.33	697	3.96	883	4.43	1223	5.21	618	3.29	641	3.69	915	4.14	651	3.58
ENSG00000066933	20320	429	1.27	411	1.23	588	1.54	587	1.71	561	1.41	996	2.41	359	1.06	408	1.18	452	1.19	454	1.37	349	1.09	480	1.41	442	1.33	353	0.99	371	1.09	470	1.28	489	1.31	368	1.15	365	1	570	1.33	455	1.33	308	0.97	454	1.12	261	0.79
ENSG00000067048	5720	0	0	613	6.52	1009	9.36	1	0.01	0	0	0	0	532	5.58	0	0	0	0	0	0	0	0	1	0.01	2	0.02	0	0	480	5.01	0	0	0	0	519	5.74	1	0.01	1104	9.15	790	8.18	2	0.02	845	7.43	408	4.36
ENSG00000067057	7728	259	2.02	72	0.57	1120	7.69	1224	9.36	572	3.79	2341	14.92	403	3.13	341	2.58	379	2.62	622	4.93	156	1.28	380	2.93	472	3.74	220	1.63	150	1.16	367	2.64	336	2.37	365	2.99	377	2.72	673	4.13	554	4.25	282	2.34	642	4.18	193	1.53
ENSG00000067064	4294	2078	29.11	1239	17.54	1310	16.19	1132	15.58	1582	18.87	568	6.52	1174	16.4	924	12.59	1771	22.03	919	13.11	1583	23.39	1536	21.34	1358	19.35	1758	23.43	1339	18.62	1814	23.45	1441	18.3	1554	22.9	1423	18.51	1400	15.46	1002	13.83	1057	15.77	1222	14.32	1673	23.84
ENSG00000067066	14134	634	2.7	292	1.26	1100	4.13	1104	4.62	750	2.72	1732	6.04	410	1.74	554	2.29	745	2.82	474	2.05	270	1.21	922	3.89	475	2.06	503	2.04	402	1.7	507	1.99	363	1.4	423	1.89	559	2.21	1586	5.32	820	3.44	785	3.56	844	3	296	1.28
ENSG00000067082	6139	1302	12.76	676	6.7	2923	25.27	2480	23.88	2389	19.94	4916	39.45	1436	14.03	2893	27.58	3039	26.45	1373	13.7	487	5.03	1071	10.41	1498	14.93	1149	10.71	666	6.48	632	5.71	862	7.66	1119	11.53	1641	14.93	2178	16.82	2082	20.09	1670	17.42	2582	21.16	1206	12.02
ENSG00000067113	1935	1019	31.68	621	19.51	1383	37.94	1420	43.38	1323	35.03	3296	83.91	1298	40.24	937	28.34	1371	37.85	1041	32.96	538	17.64	582	17.94	946	29.91	764	22.59	735	22.68	562	16.12	644	18.15	716	23.41	1082	31.22	842	20.63	1131	34.63	644	21.32	1409	36.64	550	17.39
ENSG00000067141	8137	499	3.69	1048	7.83	751	4.9	725	5.27	638	4.02	971	5.88	710	5.23	601	4.32	704	4.62	658	4.95	983	7.66	503	3.69	715	5.38	851	5.98	853	6.26	546	3.72	901	6.04	764	5.94	533	3.66	829	4.83	693	5.05	704	5.54	781	4.83	515	3.87
ENSG00000067167	4131	1064	15.49	677	9.96	2778	35.7	3422	48.96	1545	19.16	7173	85.53	1338	19.43	967	13.7	1734	22.42	1121	16.62	466	7.16	1381	19.94	1268	18.78	735	10.18	539	7.79	611	8.21	927	12.24	801	12.27	1198	16.19	1074	12.33	2061	29.56	775	12.02	2006	24.44	667	9.88
ENSG00000067177	6350	1809	17.14	3376	32.33	1776	14.85	929	8.65	1342	10.83	216	1.68	1679	15.86	1295	11.94	738	6.21	887	8.56	1876	18.74	1694	15.91	905	8.72	1513	13.63	3353	31.52	1105	9.66	1494	12.83	2904	28.94	1262	11.1	2007	14.99	1605	14.98	799	8.06	2489	19.72	1819	17.53
ENSG00000067182	4005	907	13.62	854	12.97	1840	24.39	1807	26.67	1326	16.96	2701	33.22	1095	16.4	2669	39	1219	16.26	946	14.47	549	8.7	1273	18.96	941	14.37	790	11.29	738	11	784	10.86	663	9.03	1693	26.75	1018	14.19	1652	19.56	1559	23.06	1311	20.97	2208	27.74	632	9.65
ENSG00000067191	7097	5734	48.6	5940	50.89	3550	26.55	3735	31.11	5699	41.14	397	2.76	7465	63.1	7169	59.12	4549	34.24	5814	50.18	3963	35.43	4135	34.76	4318	37.22	4703	37.92	5243	44.11	4667	36.5	5329	40.94	5121	45.66	5739	45.16	7935	53.01	3658	30.54	5096	45.99	6986	49.53	3973	34.25
ENSG00000067208	8277	157	1.14	111	0.82	338	2.17	382	2.73	266	1.65	741	4.41	160	1.16	121	0.86	197	1.27	137	1.01	130	1	141	1.02	192	1.42	121	0.84	114	0.82	127	0.85	178	1.17	161	1.23	118	0.8	196	1.12	256	1.83	109	0.84	209	1.27	84	0.62
ENSG00000067221	10458	178	1.02	126	0.73	222	1.13	217	1.23	182	0.89	239	1.13	149	0.85	346	1.94	222	1.13	260	1.52	116	0.7	141	0.8	198	1.16	201	1.1	129	0.74	202	1.07	173	0.9	187	1.13	227	1.21	348	1.58	234	1.33	222	1.36	159	0.77	89	0.52
ENSG00000067225	8571	18917	132.77	36208	256.87	12908	79.94	14643	100.98	20750	124.02	9809	56.37	15814	110.69	20601	140.67	11625	72.46	16221	115.93	21810	161.45	9464	65.87	11110	79.3	20064	133.94	49337	343.66	12592	81.54	20927	133.12	25632	189.23	21631	140.93	31422	173.83	14280	98.71	14256	106.54	25614	150.38	34036	242.96
ENSG00000067248	4896	478	5.87	620	7.7	661	7.17	477	5.76	548	5.73	699	7.03	570	6.98	659	7.88	521	5.68	409	5.12	474	6.14	509	6.2	431	5.39	507	5.93	525	6.4	539	6.11	606	6.75	647	8.36	466	5.31	1079	10.45	493	5.97	616	8.06	616	6.33	291	3.64
ENSG00000067334	7518	842	6.74	623	5.04	778	5.49	810	6.37	889	6.06	890	5.83	908	7.25	1148	8.94	927	6.59	721	5.87	580	4.89	903	7.17	665	5.41	706	5.37	559	4.44	871	6.43	706	5.12	985	8.29	794	5.9	1583	9.98	763	6.01	807	6.88	991	6.63	525	4.27
ENSG00000067365	8254	501	3.65	394	2.9	487	3.13	359	2.57	522	3.24	205	1.22	546	3.97	677	4.8	523	3.39	434	3.22	556	4.27	545	3.94	415	3.08	446	3.09	381	2.76	558	3.75	515	3.4	527	4.04	447	3.02	486	2.79	448	3.22	557	4.32	570	3.48	320	2.37
ENSG00000067369	12976	220	1.02	292	1.37	467	1.91	446	2.03	382	1.51	637	2.42	265	1.23	273	1.23	238	0.98	234	1.1	231	1.13	361	1.66	445	2.1	263	1.16	324	1.49	397	1.7	405	1.7	213	1.04	285	1.23	682	2.49	320	1.46	349	1.72	335	1.3	191	0.9
ENSG00000067445	6716	216	1.93	768	6.95	328	2.59	293	2.58	366	2.79	450	3.3	269	2.4	132	1.15	201	1.6	340	3.1	370	3.5	223	1.98	224	2.04	234	1.99	570	5.07	259	2.14	439	3.56	273	2.57	213	1.77	327	2.31	356	3.14	199	1.9	430	3.22	350	3.19
ENSG00000067533	7877	618	4.72	460	3.55	453	3.05	489	3.67	533	3.47	399	2.5	510	3.88	938	6.97	597	4.05	439	3.41	486	3.91	610	4.62	472	3.67	507	3.68	463	3.51	890	6.27	510	3.53	542	4.35	615	4.36	1293	7.78	421	3.17	694	5.64	555	3.55	362	2.81
ENSG00000067560	4805	5230	65.47	3703	46.86	8734	96.49	9541	117.37	5933	63.25	15463	158.52	6506	81.23	5012	61.04	7731	85.95	5907	75.31	2531	33.42	4786	59.42	4990	63.53	3884	46.25	2910	36.16	4150	47.94	4397	49.89	3568	46.99	5986	69.56	10072	99.39	7633	94.12	4722	62.95	7897	82.7	2819	35.89
ENSG00000067596	10439	254	1.46	271	1.58	464	2.36	409	2.32	377	1.85	668	3.15	328	1.89	414	2.32	266	1.36	243	1.43	193	1.17	296	1.69	343	2.01	249	1.36	291	1.66	351	1.87	326	1.7	363	2.2	263	1.41	649	2.95	337	1.91	361	2.22	367	1.77	187	1.1
ENSG00000067601	844	12	0.86	15	1.08	37	2.33	34	2.38	41	2.49	38	2.22	62	4.41	9	0.62	12	0.76	22	1.6	8	0.6	18	1.27	41	2.97	14	0.95	9	0.64	26	1.71	25	1.62	2	0.15	19	1.26	49	2.75	48	3.37	12	0.91	53	3.16	25	1.81
ENSG00000067606	7695	23	0.18	5	0.04	35	0.24	30	0.23	16	0.11	77	0.49	9	0.07	3	0.02	6	0.04	8	0.06	19	0.16	20	0.16	15	0.12	5	0.04	0	0	6	0.04	15	0.11	5	0.04	15	0.11	9	0.06	26	0.2	9	0.07	26	0.17	6	0.05
ENSG00000067646	5557	0	0	191	2.09	278	2.66	0	0	0	0	0	0	260	2.81	0	0	0	0	0	0	0	0	1	0.01	0	0	0	0	194	2.08	0	0	1	0.01	157	1.79	1	0.01	295	2.52	259	2.76	1	0.01	220	1.99	137	1.51
ENSG00000067704	4135	1589	23.12	1572	23.12	1778	22.82	1783	25.49	1554	19.25	2138	25.47	1384	20.08	1664	23.55	1759	22.73	1199	17.76	1432	21.97	1387	20.01	1582	23.41	1657	22.93	1590	22.96	1686	22.63	1945	25.65	1358	20.78	1483	20.03	3169	36.34	1300	18.63	1760	27.26	1572	19.13	1269	18.78
ENSG00000067715	6389	26	0.24	2	0.02	68	0.56	45	0.42	18	0.14	183	1.41	12	0.11	3	0.03	25	0.21	6	0.06	3	0.03	36	0.34	10	0.1	12	0.11	1	0.01	2	0.02	3	0.03	2	0.02	20	0.17	22	0.16	35	0.32	8	0.08	9	0.07	4	0.04
ENSG00000067798	13278	51	0.23	118	0.54	137	0.55	75	0.33	110	0.42	97	0.36	165	0.75	41	0.18	129	0.52	85	0.39	51	0.24	67	0.3	77	0.35	63	0.27	87	0.39	40	0.17	59	0.24	35	0.17	112	0.47	74	0.26	139	0.62	45	0.22	193	0.73	29	0.13
ENSG00000067829	2717	1024	22.67	689	15.42	1051	20.53	843	18.34	1024	19.31	1018	18.46	988	21.82	973	20.96	997	19.6	1142	25.75	623	14.55	916	20.11	851	19.16	890	18.74	744	16.35	882	18.02	942	18.9	812	18.91	968	19.89	1839	32.09	1020	22.24	1047	24.68	1219	22.58	734	16.53
ENSG00000067836	3613	288	4.79	368	6.19	313	4.6	226	3.7	363	5.15	174	2.37	279	4.63	202	3.27	277	4.1	357	6.05	367	6.44	289	4.77	379	6.42	348	5.51	393	6.49	346	5.32	381	5.75	299	5.24	270	4.17	267	3.5	335	5.49	323	5.73	431	6	279	4.72
ENSG00000067840	4341	444	6.15	56	0.78	635	7.76	451	6.14	251	2.96	218	2.47	667	9.22	87	1.17	306	3.77	431	6.08	70	1.02	298	4.1	406	5.72	103	1.36	51	0.7	255	3.26	282	3.54	49	0.71	185	2.38	181	1.98	525	7.17	88	1.3	366	4.24	86	1.21
ENSG00000067842	10071	1	0.01	1	0.01	0	0	1	0.01	3	0.02	0	0	0	0	0	0	0	0	1	0.01	1	0.01	0	0	0	0	0	0	0	0	0	0	3	0.02	1	0.01	1	0.01	2	0.01	4	0.02	0	0	1	0	1	0.01
ENSG00000067900	11075	495	2.69	393	2.16	1131	5.42	898	4.79	543	2.51	1813	8.06	353	1.91	373	1.97	505	2.44	369	2.04	304	1.74	577	3.11	469	2.59	287	1.48	287	1.55	350	1.75	412	2.03	308	1.76	372	1.88	489	2.09	663	3.55	351	2.03	652	2.96	231	1.28
ENSG00000067955	4652	530	6.85	344	4.5	784	8.95	676	8.59	573	6.31	759	8.04	764	9.85	906	11.4	705	8.1	534	7.03	194	2.65	645	8.27	472	6.21	371	4.56	258	3.31	547	6.53	387	4.54	697	9.48	396	4.75	1086	11.07	761	9.69	588	8.1	584	6.32	287	3.77
ENSG00000067992	13506	116	0.52	99	0.45	488	1.92	381	1.67	195	0.74	1386	5.06	165	0.73	75	0.32	277	1.1	167	0.76	61	0.29	182	0.8	118	0.53	110	0.47	74	0.33	141	0.58	211	0.85	161	0.75	146	0.6	171	0.6	407	1.79	79	0.37	261	0.97	95	0.43
ENSG00000068001	4421	143	1.95	94	1.29	786	9.44	474	6.34	339	3.93	777	8.66	325	4.41	336	4.45	218	2.63	242	3.35	53	0.76	464	6.26	203	2.81	207	2.68	107	1.44	180	2.26	123	1.52	169	2.42	211	2.67	290	3.11	533	7.14	177	2.56	410	4.67	120	1.66
ENSG00000068024	13377	735	3.31	1034	4.7	813	3.23	651	2.88	1090	4.17	915	3.37	290	1.3	2166	9.48	683	2.73	563	2.58	703	3.33	2818	12.57	601	2.75	826	3.53	965	4.31	3522	14.61	1364	5.56	1390	6.58	562	2.35	4276	15.16	505	2.24	2051	9.82	816	3.07	672	3.07
ENSG00000068028	3683	226	3.69	98	1.62	500	7.21	565	9.07	319	4.44	869	11.62	238	3.88	283	4.5	288	4.18	251	4.17	96	1.65	271	4.39	177	2.94	223	3.46	95	1.54	186	2.8	219	3.24	199	3.42	283	4.29	282	3.63	434	6.98	148	2.57	357	4.88	114	1.89
ENSG00000068078	4848	26	0.32	5	0.06	103	1.13	41	0.5	16	0.17	41	0.42	14	0.17	22	0.27	36	0.4	17	0.21	7	0.09	47	0.58	15	0.19	6	0.07	2	0.02	5	0.06	20	0.22	9	0.12	14	0.16	7	0.07	46	0.56	6	0.08	25	0.26	17	0.21
ENSG00000068079	1958	106	3.26	40	1.24	276	7.48	252	7.61	129	3.38	401	10.09	74	2.27	96	2.87	149	4.07	96	3	29	0.94	144	4.39	83	2.59	65	1.9	38	1.16	48	1.36	74	2.06	61	1.97	106	3.02	116	2.81	219	6.63	69	2.26	134	3.44	37	1.16
ENSG00000068097	7045	207	1.77	223	1.92	259	1.95	205	1.72	238	1.73	357	2.5	131	1.12	171	1.42	173	1.31	156	1.36	197	1.77	165	1.4	192	1.67	225	1.83	218	1.85	185	1.46	233	1.8	203	1.82	160	1.27	311	2.09	190	1.6	193	1.75	203	1.45	176	1.53
ENSG00000068120	4032	477	7.12	367	5.53	723	9.52	642	9.41	566	7.19	755	9.22	469	6.98	568	8.24	510	6.76	593	9.01	307	4.83	512	7.58	459	6.96	438	6.22	424	6.28	382	5.26	477	6.45	450	7.06	579	8.02	796	9.36	568	8.35	457	7.26	605	7.55	334	5.07
ENSG00000068137	4803	380	4.76	600	7.6	591	6.53	440	5.41	487	5.19	609	6.25	262	3.27	416	5.07	617	6.86	695	8.86	450	5.94	340	4.22	469	5.97	645	7.68	429	5.33	391	4.52	455	5.17	583	7.68	568	6.6	730	7.21	554	6.83	587	7.83	483	5.06	406	5.17
ENSG00000068305	6925	1434	12.46	2598	22.81	2224	17.05	1733	14.79	1929	14.27	1988	14.14	2552	22.11	1502	12.69	1606	12.39	1624	14.37	1716	15.72	1519	13.09	2258	19.95	1336	11.04	2097	18.08	2012	16.13	2435	19.17	1755	16.04	1150	9.27	3180	21.77	1896	16.22	1697	15.7	2354	17.11	1379	12.18
ENSG00000068308	3596	682	11.41	545	9.22	1079	15.93	999	16.42	884	12.59	1298	17.78	830	13.85	895	14.57	858	12.75	811	13.82	396	6.99	862	14.3	683	11.62	526	8.37	416	6.91	625	9.65	655	9.93	685	12.05	763	11.85	1066	14.06	972	16.01	680	12.11	1192	16.68	532	9.05
ENSG00000068323	4207	512	7.32	347	5.02	956	12.06	1152	16.19	667	8.12	1652	19.34	650	9.27	917	12.76	661	8.39	585	8.52	255	3.85	706	10.01	509	7.4	488	6.64	267	3.79	458	6.04	420	5.44	540	8.12	687	9.12	861	9.7	747	10.52	528	8.04	929	11.11	283	4.12
ENSG00000068354	3966	181	2.75	152	2.33	352	4.71	316	4.71	223	2.88	360	4.47	248	3.75	246	3.63	231	3.11	208	3.21	120	1.92	193	2.9	198	3.05	165	2.38	165	2.48	191	2.67	176	2.42	175	2.79	209	2.94	421	5.03	211	3.15	255	4.12	315	4	187	2.88
ENSG00000068366	9971	380	2.29	384	2.34	820	4.37	645	3.82	516	2.65	1292	6.38	650	3.91	378	2.22	503	2.69	385	2.37	260	1.65	516	3.09	456	2.8	260	1.49	367	2.2	297	1.65	360	1.97	347	2.2	337	1.89	412	1.96	618	3.67	374	2.4	662	3.34	225	1.38
ENSG00000068383	3739	1109	17.84	914	14.86	991	14.07	878	13.88	1416	19.4	581	7.65	872	13.99	1151	18.02	1128	16.12	894	14.65	825	14	900	14.36	766	12.53	1285	19.66	1008	16.09	890	13.21	1157	16.87	914	15.47	1325	19.79	1130	14.33	800	12.68	884	15.14	1154	15.53	798	13.06
ENSG00000068394	1658	500	18.14	293	10.75	461	14.76	449	16.01	461	14.24	420	12.48	354	12.81	438	15.46	517	16.66	504	18.62	278	10.64	370	13.31	381	14.06	347	11.98	310	11.16	453	15.16	398	13.09	362	13.82	418	14.08	690	19.73	422	15.08	406	15.68	455	13.81	293	10.81
ENSG00000068400	6841	372	3.27	406	3.61	622	4.83	572	4.94	601	4.5	809	5.83	403	3.53	483	4.13	399	3.12	469	4.2	247	2.29	565	4.93	462	4.13	416	3.48	305	2.66	485	3.93	440	3.51	389	3.6	409	3.34	919	6.37	470	4.07	495	4.63	566	4.16	300	2.68
ENSG00000068438	2872	306	6.41	223	4.72	472	8.72	508	10.45	410	7.31	584	10.02	377	7.88	342	6.97	424	7.89	365	7.79	173	3.82	313	6.5	283	6.03	197	3.92	147	3.06	280	5.41	277	5.26	236	5.2	342	6.65	448	7.4	380	7.84	272	6.07	426	7.46	201	4.28
ENSG00000068489	6743	13	0.12	20	0.18	33	0.26	32	0.28	22	0.17	47	0.34	25	0.22	7	0.06	15	0.12	11	0.1	2	0.02	19	0.17	14	0.13	18	0.15	9	0.08	7	0.06	9	0.07	7	0.07	13	0.11	14	0.1	42	0.37	20	0.19	27	0.2	21	0.19
ENSG00000068615	5846	491	5.05	480	4.99	576	5.23	350	3.54	577	5.06	122	1.03	693	7.11	673	6.74	491	4.49	602	6.31	494	5.36	367	3.75	591	6.18	552	5.4	404	4.13	529	5.02	652	6.08	543	5.88	441	4.21	803	6.51	509	5.16	522	5.72	562	4.84	313	3.28
ENSG00000068650	14024	270	1.16	630	2.73	478	1.81	447	1.88	367	1.34	868	3.05	439	1.88	388	1.62	322	1.23	248	1.08	332	1.5	297	1.26	363	1.58	230	0.94	385	1.64	313	1.24	510	1.98	432	1.95	274	1.09	448	1.51	347	1.47	235	1.07	446	1.6	241	1.05
ENSG00000068654	19694	343	1.05	522	1.61	480	1.29	509	1.53	500	1.3	393	0.98	405	1.23	661	1.96	388	1.05	357	1.11	330	1.06	331	1	675	2.1	308	0.89	507	1.54	451	1.27	540	1.5	778	2.5	286	0.81	825	1.99	364	1.1	525	1.71	394	1.01	428	1.33
ENSG00000068697	1546	2678	104.2	1740	68.44	5032	172.78	6336	242.24	3091	102.42	12439	396.34	2334	90.57	1980	74.95	4163	143.85	2619	103.77	1047	42.97	2633	101.6	2257	89.31	2232	82.61	1263	48.77	1483	53.24	1971	69.51	1731	70.85	2796	100.99	3478	106.67	4199	160.92	1994	82.61	4275	139.15	1564	61.89
ENSG00000068724	7180	244	2.04	131	1.11	641	4.74	727	5.98	343	2.45	1053	7.22	200	1.67	181	1.48	348	2.59	253	2.16	61	0.54	246	2.04	226	1.93	220	1.75	99	0.82	168	1.3	176	1.34	188	1.66	202	1.57	410	2.71	338	2.79	172	1.53	435	3.05	107	0.91
ENSG00000068745	5624	635	6.79	497	5.37	1358	12.82	1094	11.5	1098	10	1011	8.86	648	6.91	533	5.55	777	7.38	1093	11.91	515	5.81	892	9.46	815	8.87	739	7.52	498	5.29	775	7.65	778	7.54	630	7.09	599	5.95	1354	11.42	826	8.7	940	10.71	892	7.98	512	5.57
ENSG00000068781	4294	1	0.01	0	0	1	0.01	0	0	0	0	4	0.05	0	0	0	0	0	0	1	0.01	0	0	0	0	1	0.01	0	0	0	0	1	0.01	0	0	0	0	3	0.04	0	0	3	0.04	0	0	0	0	0	0
ENSG00000068784	5045	84	1	47	0.57	178	1.87	144	1.69	109	1.11	303	2.96	85	1.01	102	1.18	120	1.27	104	1.26	56	0.7	121	1.43	106	1.29	115	1.3	65	0.77	59	0.65	104	1.12	76	0.95	79	0.87	133	1.25	172	2.02	110	1.4	98	0.98	73	0.89
ENSG00000068796	13050	196	0.9	119	0.55	353	1.44	341	1.54	249	0.98	578	2.18	224	1.03	259	1.16	252	1.03	161	0.76	112	0.54	224	1.02	201	0.94	156	0.68	164	0.75	221	0.94	165	0.69	115	0.56	237	1.01	696	2.53	298	1.35	195	0.96	267	1.03	132	0.62
ENSG00000068831	6084	136	1.34	117	1.17	195	1.7	176	1.71	164	1.38	200	1.62	59	0.58	87	0.84	158	1.39	138	1.39	64	0.67	113	1.11	121	1.22	138	1.3	71	0.7	97	0.88	117	1.05	126	1.31	139	1.28	77	0.6	182	1.77	60	0.63	156	1.29	145	1.46
ENSG00000068878	10392	1955	11.32	2137	12.5	1821	9.3	1572	8.94	2263	11.16	681	3.23	1939	11.19	1964	11.06	1844	9.48	1489	8.78	2158	13.18	2353	13.51	2571	15.14	1891	10.41	2559	14.7	2661	14.21	2549	13.37	2600	15.83	1667	8.96	4343	19.82	1582	9.02	2022	12.46	1859	9	1334	7.85
ENSG00000068885	7080	151	1.28	113	0.97	218	1.63	248	2.07	152	1.1	398	2.77	89	0.75	78	0.64	186	1.4	139	1.2	63	0.56	160	1.35	135	1.17	98	0.79	91	0.77	122	0.96	124	0.95	90	0.8	102	0.8	130	0.87	218	1.82	96	0.87	145	1.03	76	0.66
ENSG00000068903	6224	4248	41.06	4515	44.11	2388	20.37	2771	26.32	4050	33.33	1580	12.5	2117	20.41	2821	26.53	3407	29.24	2914	28.68	3768	38.41	3633	34.82	2239	22.01	5518	50.73	3633	34.85	4232	37.74	3763	32.96	3856	39.2	4432	39.76	4959	37.78	2637	25.1	3149	32.41	2851	23.05	4093	40.23
ENSG00000068912	2592	724	16.8	527	12.36	1017	20.83	1035	23.6	639	12.63	1408	26.76	859	19.88	501	11.31	917	18.9	603	14.25	416	10.18	547	12.59	851	20.09	560	12.36	440	10.13	609	13.04	586	12.33	500	12.21	700	15.08	818	14.96	945	21.6	510	12.6	869	16.87	414	9.77
ENSG00000068971	3360	283	5.07	273	4.94	543	8.58	470	8.27	374	5.7	413	6.05	461	8.23	357	6.22	381	6.06	370	6.75	232	4.38	352	6.25	330	6.01	286	4.87	263	4.67	310	5.12	315	5.11	260	4.9	316	5.25	421	5.94	397	7	253	4.82	448	6.71	285	5.19
ENSG00000068976	4658	48116	621.37	95812	1250.72	25430	289.8	18598	236	41704	458.65	656	6.94	47623	613.36	50402	633.25	31791	364.61	56853	747.68	81772	1113.8	48343	619.13	24663	323.92	81974	1006.96	85948	1101.59	53289	634.95	77121	902.73	77598	1054.13	69411	832.1	37724	384.01	30723	390.78	29369	403.85	66541	718.86	79223	1040.59
ENSG00000068985	659	0	0	1	0.09	0	0	1	0.09	0	0	0	0	0	0	0	0	1	0.08	0	0	0	0	0	0	0	0	0	0	1	0.09	1	0.08	0	0	0	0	0	0	0	0	1	0.09	2	0.19	0	0	0	0
ENSG00000069011	3442	1158	20.24	515	9.1	1115	17.2	854	14.67	1227	18.26	3	0.04	1045	18.21	1534	26.08	1019	15.82	866	15.41	731	13.47	745	12.91	747	13.28	837	13.91	727	12.61	1008	16.25	959	15.19	793	14.58	789	12.8	1384	19.07	604	10.4	748	13.92	691	10.1	539	9.58
ENSG00000069018	3768	1	0.02	1	0.02	0	0	0	0	0	0	0	0	1	0.02	0	0	0	0	0	0	0	0	0	0	0	0	1	0.02	2	0.03	0	0	0	0	0	0	0	0	0	0	4	0.06	0	0	0	0	0	0
ENSG00000069020	14675	376	1.54	171	0.71	734	2.66	630	2.54	456	1.59	768	2.58	517	2.11	421	1.68	426	1.55	276	1.15	197	0.85	554	2.25	466	1.94	371	1.45	233	0.95	436	1.65	383	1.42	335	1.44	228	0.87	625	2.02	454	1.83	569	2.48	582	2	185	0.77
ENSG00000069122	6601	528	4.81	402	3.7	1163	9.35	885	7.92	1228	9.53	1527	11.4	499	4.54	627	5.56	871	7.05	529	4.91	277	2.66	885	8	770	7.14	550	4.77	327	2.96	601	5.05	565	4.67	381	3.65	493	4.17	450	3.23	948	8.51	519	5.04	583	4.44	373	3.46
ENSG00000069188	11963	12	0.06	4	0.02	147	0.65	44	0.22	42	0.18	15	0.06	96	0.48	15	0.07	29	0.13	31	0.16	5	0.03	10	0.05	27	0.14	12	0.06	4	0.02	9	0.04	25	0.11	7	0.04	22	0.1	6	0.02	94	0.47	8	0.04	39	0.16	10	0.05
ENSG00000069206	4483	0	0	0	0	0	0	0	0	1	0.01	0	0	1	0.01	0	0	2	0.02	0	0	0	0	0	0	0	0	0	0	0	0	0	0	1	0.01	0	0	1	0.01	0	0	5	0.07	0	0	0	0	0	0
ENSG00000069248	6081	607	6	538	5.38	688	6.01	620	6.03	600	5.05	932	7.55	564	5.56	612	5.89	528	4.64	502	5.06	438	4.57	525	5.15	575	5.78	560	5.27	491	4.82	488	4.45	613	5.5	499	5.19	437	4.01	1075	8.38	532	5.18	563	5.93	594	4.92	328	3.3
ENSG00000069275	6449	4313	40.23	4056	38.24	4551	37.46	4336	39.74	4652	36.95	6731	51.41	3754	34.92	3837	34.82	5078	42.07	3793	36.03	4166	40.99	3767	34.85	4155	39.42	3634	32.24	3699	34.24	4727	40.68	5567	47.07	3155	30.96	4232	36.64	5558	40.86	3962	36.4	3237	32.15	4067	31.73	3002	28.48
ENSG00000069329	9733	706	4.36	681	4.25	893	4.87	1086	6.6	825	4.34	1618	8.19	648	3.99	893	5.37	742	4.07	546	3.44	538	3.51	779	4.77	790	4.97	786	4.62	665	4.08	764	4.36	805	4.51	668	4.34	671	3.85	1395	6.8	695	4.23	802	5.28	786	4.06	509	3.2
ENSG00000069345	4951	1689	20.52	1275	15.66	1481	15.88	1388	16.57	1592	16.47	1161	11.55	1434	17.38	1528	18.06	1761	19	1483	18.35	1140	14.61	1603	19.31	1518	18.76	1546	17.87	1192	14.37	1617	18.13	1465	16.13	1571	20.08	1506	16.99	2135	20.45	1423	17.03	1370	17.72	1673	17	1133	14
ENSG00000069399	3094	133	2.59	71	1.4	257	4.41	232	4.43	406	6.72	556	8.85	126	2.44	469	8.87	463	7.99	166	3.29	46	0.94	175	3.37	213	4.21	92	1.7	26	0.5	136	2.44	48	0.85	151	3.09	695	12.54	425	6.51	335	6.41	182	3.77	599	9.74	191	3.78
ENSG00000069424	17329	248	0.86	79	0.28	383	1.17	293	1	276	0.82	296	0.84	153	0.53	120	0.41	231	0.71	179	0.63	82	0.3	204	0.7	407	1.44	101	0.33	66	0.23	118	0.38	218	0.69	136	0.5	118	0.38	84	0.23	235	0.8	67	0.25	284	0.82	172	0.61
ENSG00000069431	17483	783	2.69	1418	4.93	726	2.2	690	2.33	1134	3.32	1569	4.42	738	2.53	1004	3.36	930	2.84	730	2.56	1160	4.21	787	2.69	867	3.03	1268	4.15	1163	3.97	872	2.77	1183	3.69	999	3.62	792	2.53	1563	4.24	879	2.98	1146	4.2	950	2.73	638	2.23
ENSG00000069482	1300	2	0.09	4	0.19	6	0.24	3	0.14	4	0.16	6	0.23	1	0.05	99	4.46	10	0.41	0	0	0	0	5	0.23	4	0.19	1	0.04	4	0.18	3	0.13	0	0	1	0.05	2	0.09	2	0.07	3	0.14	18	0.89	1	0.04	0	0
ENSG00000069493	6955	167	1.44	92	0.8	333	2.54	225	1.91	182	1.34	429	3.04	89	0.77	61	0.51	139	1.07	169	1.49	82	0.75	186	1.6	165	1.45	126	1.04	75	0.64	123	0.98	170	1.33	110	1	107	0.86	133	0.91	219	1.87	77	0.71	183	1.32	71	0.62
ENSG00000069509	1257	151	7.23	99	4.79	143	6.04	132	6.21	179	7.29	190	7.45	99	4.72	95	4.42	190	8.07	117	5.7	104	5.25	98	4.65	111	5.4	134	6.1	82	3.89	132	5.83	93	4.03	99	4.98	154	6.84	182	6.87	142	6.69	113	5.76	143	5.72	87	4.23
ENSG00000069535	2895	2009	41.74	2113	44.38	1074	19.69	1244	25.4	1856	32.84	1555	26.46	818	16.95	1072	21.67	1613	29.77	782	16.55	2140	46.9	1326	27.32	1133	23.94	2395	47.34	1905	39.29	1406	26.96	1869	35.2	1660	36.28	1506	29.05	995	16.3	752	15.39	1370	30.31	1396	24.27	1861	39.33
ENSG00000069667	17023	658	2.33	1063	3.8	874	2.73	834	2.9	908	2.73	1292	3.74	578	2.04	1236	4.25	810	2.54	742	2.67	995	3.71	1142	4	514	1.85	1027	3.45	1378	4.83	1070	3.49	820	2.63	1145	4.26	712	2.34	2226	6.2	564	1.96	1359	5.11	918	2.71	558	2.01
ENSG00000069696	1501	36	1.44	8	0.32	38	1.34	42	1.65	35	1.19	24	0.79	11	0.44	32	1.25	29	1.03	76	3.1	16	0.68	23	0.91	31	1.26	32	1.22	10	0.4	13	0.48	22	0.8	11	0.46	22	0.82	31	0.98	28	1.11	15	0.64	13	0.44	10	0.41
ENSG00000069702	8577	1043	7.31	327	2.32	1774	10.98	2584	17.81	1406	8.4	5848	33.59	521	3.64	696	4.75	1328	8.27	662	4.73	247	1.83	1173	8.16	502	3.58	446	2.98	260	1.81	402	2.6	475	3.02	461	3.4	920	5.99	684	3.78	1327	9.17	446	3.33	1135	6.66	377	2.69
ENSG00000069764	752	2	0.16	2	0.16	0	0	4	0.31	2	0.14	1	0.07	2	0.16	2	0.16	1	0.07	1	0.08	0	0	2	0.16	0	0	1	0.08	6	0.48	3	0.22	1	0.07	0	0	0	0	1	0.06	0	0	0	0	1	0.07	0	0
ENSG00000069812	5407	2	0.02	0	0	1	0.01	1	0.01	0	0	0	0	1	0.01	1	0.01	1	0.01	0	0	2	0.02	0	0	0	0	0	0	1	0.01	0	0	0	0	0	0	2	0.02	0	0	1	0.01	0	0	3	0.03	1	0.01
ENSG00000069849	2617	378	8.69	233	5.41	891	18.07	847	19.13	473	9.26	1639	30.85	507	11.62	543	12.14	627	12.8	301	7.05	174	4.22	350	7.98	416	9.72	323	7.06	223	5.09	329	6.98	328	6.83	497	12.02	532	11.35	549	9.95	775	17.55	278	6.8	596	11.46	250	5.84
ENSG00000069869	9036	783	5.21	1664	11.2	898	5.28	610	3.99	809	4.59	635	3.46	1516	10.07	1080	6.99	684	4.04	751	5.09	1151	8.08	1044	6.89	550	3.72	570	3.61	1865	12.32	1427	8.77	1386	8.36	1225	8.58	743	4.59	1455	7.64	1004	6.58	789	5.59	1234	6.87	756	5.12
ENSG00000069943	4542	68	0.9	59	0.79	181	2.12	158	2.06	121	1.36	278	3.02	74	0.98	56	0.72	150	1.76	55	0.74	39	0.54	70	0.92	70	0.94	56	0.71	38	0.5	54	0.66	88	1.06	59	0.82	100	1.23	123	1.28	108	1.41	92	1.3	197	2.18	55	0.74
ENSG00000069956	6397	451	4.24	1200	11.41	677	5.62	460	4.25	548	4.39	643	4.95	1064	9.98	701	6.41	411	3.43	398	3.81	467	4.63	502	4.68	472	4.51	449	4.02	735	6.86	748	6.49	662	5.64	1045	10.34	459	4.01	1281	9.5	715	6.62	603	6.04	894	7.03	527	5.04
ENSG00000069966	13330	71	0.32	22	0.1	243	0.97	204	0.9	72	0.28	438	1.62	59	0.27	25	0.11	109	0.44	85	0.39	22	0.1	85	0.38	66	0.3	38	0.16	18	0.08	24	0.1	34	0.14	24	0.11	64	0.27	53	0.19	144	0.64	30	0.14	118	0.45	40	0.18
ENSG00000069974	5603	87	0.93	36	0.39	305	2.89	236	2.49	157	1.44	585	5.14	83	0.89	162	1.69	142	1.35	81	0.89	32	0.36	168	1.79	91	0.99	58	0.59	50	0.53	89	0.88	67	0.65	74	0.84	85	0.85	79	0.67	150	1.59	100	1.14	187	1.68	63	0.69
ENSG00000069998	4936	569	6.93	422	5.2	481	5.17	458	5.48	596	6.19	284	2.83	347	4.22	554	6.57	559	6.05	407	5.05	418	5.37	343	4.15	509	6.31	450	5.22	404	4.89	419	4.71	559	6.17	487	6.24	553	6.26	460	4.42	403	4.84	398	5.16	401	4.09	357	4.43
ENSG00000070010	8722	793	5.47	698	4.87	1018	6.2	951	6.44	837	4.92	978	5.52	950	6.53	887	5.95	803	4.92	759	5.33	649	4.72	875	5.98	511	3.58	719	4.72	443	3.03	853	5.43	736	4.6	642	4.66	739	4.73	1138	6.19	1096	7.44	739	5.43	1004	5.79	442	3.1
ENSG00000070018	10369	452	2.62	513	3.01	721	3.69	616	3.51	523	2.58	1339	6.36	416	2.41	426	2.4	524	2.7	407	2.4	630	3.85	439	2.53	532	3.14	491	2.71	610	3.51	495	2.65	675	3.55	505	3.08	510	2.75	549	2.51	606	3.46	364	2.25	500	2.43	317	1.87
ENSG00000070019	4191	3	0.04	5	0.07	3	0.04	10	0.14	11	0.13	18	0.21	5	0.07	1	0.01	9	0.11	4	0.06	5	0.08	3	0.04	6	0.09	2	0.03	5	0.07	10	0.13	10	0.13	4	0.06	4	0.05	2	0.02	1	0.01	5	0.08	4	0.05	8	0.12
ENSG00000070031	526	101	11.55	13	1.5	172	17.36	150	16.86	66	6.43	4	0.37	211	24.07	8	0.89	93	9.45	192	22.36	38	4.58	47	5.33	82	9.54	31	3.37	25	2.84	94	9.92	103	10.68	7	0.84	31	3.29	173	15.59	323	36.38	29	3.53	202	19.33	17	1.98
ENSG00000070047	5785	556	5.78	557	5.85	883	8.1	830	8.48	715	6.33	774	6.59	645	6.69	719	7.27	566	5.23	661	7	406	4.45	870	8.97	521	5.51	531	5.25	426	4.4	631	6.05	606	5.71	620	6.78	717	6.92	937	7.68	703	7.2	566	6.27	1009	8.78	377	3.99
ENSG00000070061	24261	482	1.2	378	0.95	696	1.52	609	1.48	548	1.16	1092	2.22	344	0.85	498	1.2	439	0.97	398	1	417	1.09	486	1.2	450	1.13	520	1.23	472	1.16	513	1.17	647	1.45	348	0.91	469	1.08	780	1.52	483	1.18	519	1.37	383	0.79	287	0.72
ENSG00000070081	9025	561	3.74	445	3	852	5.01	974	6.38	538	3.05	2275	12.42	813	5.4	431	2.79	800	4.74	539	3.66	369	2.59	614	4.06	485	3.29	456	2.89	343	2.27	416	2.56	468	2.83	473	3.32	809	5.01	762	4	1138	7.47	724	5.14	1078	6.01	277	1.88
ENSG00000070087	3709	4604	74.67	3705	60.74	3737	53.48	3696	58.9	4709	65.04	1073	14.25	7827	126.6	4401	69.44	5051	72.75	4836	79.87	3727	63.75	4897	78.76	5742	94.71	4349	67.09	2559	41.19	7950	118.96	5801	85.28	3496	59.64	3517	52.95	16210	207.23	3789	60.52	7038	121.54	4750	64.45	2464	40.65
ENSG00000070159	9995	2238	13.47	1554	9.45	2164	11.49	1970	11.65	2018	10.34	247	1.22	1661	9.97	1494	8.75	2468	13.19	1669	10.23	1388	8.81	2221	13.26	1863	11.4	2276	13.03	2726	16.28	2570	14.27	2180	11.89	1452	9.19	1811	10.12	1614	7.66	650	3.85	727	4.66	893	4.5	1863	11.4
ENSG00000070182	14796	2069	8.41	3998	16.43	1607	5.77	2278	9.1	3822	13.23	64	0.21	3014	12.22	9968	39.43	1724	6.22	2184	9.04	2506	10.75	1527	6.16	2311	9.56	2920	11.29	3534	14.26	2576	9.66	3569	13.15	3872	16.56	1974	7.45	5247	16.81	832	3.33	5065	21.93	2457	8.36	1991	8.23
ENSG00000070190	4590	8	0.1	18	0.24	24	0.28	22	0.28	27	0.3	47	0.5	26	0.34	14	0.18	35	0.41	20	0.27	25	0.35	26	0.34	26	0.35	47	0.59	26	0.34	12	0.15	54	0.64	14	0.19	14	0.17	35	0.36	15	0.19	13	0.18	39	0.43	13	0.17
ENSG00000070193	6399	39	0.37	24	0.23	95	0.79	41	0.38	44	0.35	201	1.55	58	0.54	37	0.34	55	0.46	40	0.38	42	0.42	38	0.35	36	0.34	39	0.35	36	0.34	35	0.3	55	0.47	22	0.22	42	0.37	40	0.3	92	0.85	39	0.39	163	1.28	10	0.1
ENSG00000070214	12172	551	2.72	483	2.41	1489	6.49	1241	6.03	932	3.92	2369	9.59	808	3.98	275	1.32	832	3.65	797	4.01	262	1.37	707	3.47	792	3.98	407	1.91	339	1.66	425	1.94	598	2.68	279	1.45	564	2.59	912	3.55	1426	6.94	533	2.8	952	3.94	292	1.47
ENSG00000070269	8072	91	0.68	87	0.66	263	1.73	231	1.69	162	1.03	441	2.69	109	0.81	115	0.83	130	0.86	163	1.24	77	0.61	192	1.42	111	0.84	116	0.82	82	0.61	128	0.88	153	1.03	116	0.91	95	0.66	170	1	178	1.31	114	0.9	149	0.93	84	0.64
ENSG00000070366	10568	123	0.7	231	1.33	247	1.24	355	1.99	300	1.45	392	1.83	165	0.94	194	1.07	127	0.64	96	0.56	230	1.38	193	1.09	274	1.59	173	0.94	240	1.36	239	1.26	249	1.28	185	1.11	109	0.58	462	2.07	145	0.81	210	1.27	235	1.12	137	0.79
ENSG00000070367	12472	580	2.8	476	2.32	842	3.58	718	3.4	583	2.39	1161	4.59	622	2.99	683	3.2	637	2.73	434	2.13	457	2.32	548	2.62	564	2.77	451	2.07	512	2.45	570	2.54	625	2.73	545	2.77	464	2.08	860	3.27	678	3.22	493	2.53	665	2.68	363	1.78
ENSG00000070371	10052	1620	9.69	2275	13.76	1028	5.43	812	4.77	1912	9.74	156	0.76	1350	8.06	2527	14.71	1137	6.04	2287	13.94	1964	12.4	1272	7.55	1552	9.45	1701	9.68	1741	10.34	1504	8.3	1820	9.87	2474	15.57	1420	7.89	3366	15.88	1078	6.35	2384	15.19	1638	8.2	1324	8.06
ENSG00000070388	2778	20	0.43	4	0.09	19	0.36	6	0.13	6	0.11	10	0.18	4	0.09	7	0.15	6	0.12	4	0.09	5	0.11	12	0.26	0	0	2	0.04	1	0.02	3	0.06	11	0.22	3	0.07	5	0.1	9	0.15	6	0.13	4	0.09	9	0.16	7	0.15
ENSG00000070404	3033	425	8.43	92	1.84	1217	21.3	737	14.36	673	11.37	826	13.42	620	12.26	201	3.88	784	13.81	513	10.36	94	1.97	308	6.06	418	8.43	252	4.75	104	2.05	167	3.06	277	4.98	196	4.09	527	9.7	219	3.42	691	13.5	170	3.59	833	13.82	111	2.24
ENSG00000070413	5605	684	7.34	588	6.38	1031	9.76	1049	11.06	821	7.5	1175	10.33	596	6.38	572	5.97	653	6.22	758	8.28	378	4.28	576	6.13	638	6.96	358	3.65	413	4.4	420	4.16	527	5.13	469	5.29	665	6.63	1046	8.85	766	8.1	646	7.38	1020	9.16	417	4.55
ENSG00000070423	3452	542	9.44	541	9.53	623	9.58	552	9.45	572	8.49	513	7.32	743	12.91	605	10.26	618	9.56	658	11.68	492	9.04	731	12.63	405	7.18	530	8.79	540	9.34	597	9.6	470	7.42	388	7.11	602	9.74	530	7.28	495	8.5	528	9.8	776	11.31	469	8.31
ENSG00000070444	8701	107	0.74	105	0.73	296	1.81	250	1.7	228	1.34	419	2.37	162	1.12	159	1.07	181	1.11	177	1.25	88	0.64	186	1.28	173	1.22	78	0.51	78	0.54	126	0.8	121	0.76	118	0.86	229	1.47	258	1.41	223	1.52	133	0.98	281	1.63	113	0.79
ENSG00000070476	7329	455	3.73	453	3.76	603	4.37	584	4.71	521	3.64	544	3.66	321	2.63	520	4.15	504	3.67	523	4.37	401	3.47	523	4.26	520	4.34	547	4.27	438	3.57	640	4.85	565	4.2	486	4.2	465	3.54	953	6.17	432	3.49	535	4.68	547	3.76	375	3.13
ENSG00000070495	5969	368	3.71	378	3.85	362	3.22	312	3.09	435	3.73	324	2.67	271	2.72	588	5.77	344	3.08	246	2.52	252	2.68	329	3.29	326	3.34	400	3.83	389	3.89	464	4.31	297	2.71	661	7.01	365	3.41	625	4.96	308	3.06	313	3.36	292	2.46	288	2.95
ENSG00000070501	4106	545	7.98	698	10.34	672	8.69	386	5.56	576	7.19	366	4.39	876	12.8	432	6.16	665	8.65	521	7.77	490	7.57	354	5.14	491	7.32	493	6.87	790	11.49	469	6.34	653	8.67	566	8.72	615	8.36	711	8.21	624	9	434	6.77	1062	13.02	416	6.2
ENSG00000070526	3396	21	0.37	4	0.07	52	0.81	57	0.99	76	1.15	104	1.51	21	0.37	16	0.28	24	0.38	24	0.43	8	0.15	59	1.04	33	0.59	29	0.49	14	0.25	10	0.16	14	0.22	16	0.3	23	0.38	14	0.2	42	0.73	24	0.45	48	0.71	14	0.25
ENSG00000070540	3403	1064	18.81	853	15.24	934	14.57	840	14.59	1189	17.9	488	7.06	1418	25	1798	30.92	937	14.71	631	11.36	715	13.33	773	13.55	1203	21.63	642	10.79	909	15.95	1149	18.74	843	13.51	908	16.88	981	16.1	748	10.42	674	11.73	566	10.65	1028	15.2	824	14.81
ENSG00000070601	5913	39	0.4	51	0.52	10	0.09	5	0.05	57	0.49	2	0.02	19	0.19	11	0.11	57	0.51	17	0.18	79	0.85	21	0.21	49	0.51	96	0.93	90	0.91	29	0.27	38	0.35	16	0.17	32	0.3	55	0.44	23	0.23	46	0.5	23	0.2	34	0.35
ENSG00000070610	4803	693	8.68	932	11.8	990	10.94	857	10.55	1122	11.97	941	9.65	673	8.41	857	10.44	582	6.47	880	11.22	736	9.72	820	10.18	843	10.74	885	10.54	839	10.43	1000	11.56	978	11.1	1111	14.64	724	8.42	1137	11.22	724	8.93	709	9.46	869	9.1	938	11.95
ENSG00000070614	9510	651	4.12	845	5.4	1364	7.61	1266	7.87	1071	5.77	1724	8.93	776	4.9	799	4.92	794	4.46	812	5.23	736	4.91	729	4.57	1357	8.73	585	3.52	612	3.84	872	5.09	1197	6.86	801	5.33	654	3.84	1314	6.55	1022	6.37	761	5.13	1115	5.9	506	3.26
ENSG00000070669	4896	14	0.17	7	0.09	28	0.3	23	0.28	25	0.26	52	0.52	13	0.16	9	0.11	17	0.19	7	0.09	3	0.04	11	0.13	11	0.14	3	0.04	5	0.06	8	0.09	3	0.03	6	0.08	19	0.22	4	0.04	15	0.18	8	0.1	21	0.22	7	0.09
ENSG00000070718	6276	181	1.73	192	1.86	278	2.35	239	2.25	231	1.89	402	3.16	120	1.15	169	1.58	172	1.46	159	1.55	144	1.46	207	1.97	257	2.51	146	1.33	179	1.7	251	2.22	290	2.52	243	2.45	138	1.23	325	2.46	175	1.65	197	2.01	185	1.48	136	1.33
ENSG00000070729	7310	1	0.01	0	0	0	0	0	0	1	0.01	0	0	0	0	0	0	0	0	0	0	1	0.01	0	0	1	0.01	1	0.01	0	0	0	0	0	0	0	0	0	0	0	0	2	0.02	0	0	0	0	1	0.01
ENSG00000070731	3002	101	2.02	103	2.09	94	1.66	80	1.58	122	2.08	36	0.59	102	2.04	108	2.11	84	1.49	104	2.12	78	1.65	177	3.52	88	1.79	91	1.73	71	1.41	181	3.35	85	1.54	102	2.15	65	1.21	144	2.27	64	1.26	100	2.13	112	1.88	76	1.55
ENSG00000070748	6588	0	0	0	0	0	0	0	0	0	0	0	0	0	0	0	0	0	0	0	0	0	0	0	0	0	0	0	0	0	0	0	0	0	0	0	0	0	0	0	0	0	0	1	0.01	0	0	0	0
ENSG00000070756	9546	2719	17.13	1264	8.05	6861	38.15	6695	41.45	3752	20.13	13601	70.18	2936	18.45	2909	17.83	4048	22.65	2361	15.15	962	6.39	4301	26.88	2190	14.04	1917	11.49	1016	6.35	1846	10.73	1544	8.82	2146	14.22	2565	15	2886	14.34	5328	33.07	2556	17.15	5656	29.82	1496	9.59
ENSG00000070759	3319	127	2.3	79	1.45	216	3.45	135	2.4	129	1.99	105	1.56	147	2.66	48	0.85	134	2.16	183	3.38	83	1.59	94	1.69	100	1.84	70	1.21	108	1.94	70	1.17	141	2.32	78	1.49	77	1.3	129	1.84	159	2.84	70	1.35	193	2.93	71	1.31
ENSG00000070761	2302	237	6.19	98	2.59	420	9.68	384	9.86	307	6.83	609	13.03	255	6.65	123	3.13	381	8.84	273	7.26	84	2.32	230	5.96	221	5.87	166	4.13	119	3.09	113	2.72	165	3.91	106	2.91	266	6.45	254	5.23	440	11.32	204	5.68	334	7.3	143	3.8
ENSG00000070770	10363	431	2.5	290	1.7	500	2.56	417	2.38	360	1.78	567	2.7	434	2.51	464	2.62	428	2.21	388	2.29	219	1.34	480	2.76	299	1.77	376	2.08	209	1.2	485	2.6	290	1.53	296	1.81	386	2.08	553	2.53	385	2.2	418	2.58	407	1.98	235	1.39
ENSG00000070778	7670	699	5.48	439	3.48	1226	8.48	1196	9.22	1149	7.67	1545	9.92	1118	8.74	647	4.94	924	6.44	793	6.33	462	3.82	631	4.91	1109	8.85	533	3.98	450	3.5	845	6.11	763	5.42	352	2.9	800	5.82	780	4.82	936	7.23	520	4.34	916	6.01	314	2.5
ENSG00000070785	3411	601	10.6	480	8.56	542	8.43	441	7.64	580	8.71	399	5.76	456	8.02	455	7.81	770	12.06	605	10.87	530	9.86	343	6	524	9.4	638	10.7	512	8.96	576	9.37	646	10.33	536	9.94	558	9.13	749	10.41	519	9.01	585	10.99	576	8.5	444	7.96
ENSG00000070808	9481	4126	26.18	4386	28.13	2421	13.55	2342	14.6	3508	18.95	62	0.32	4861	30.76	1912	11.8	2451	13.81	3447	22.27	2489	16.66	1508	9.49	3351	21.62	2100	12.67	2950	18.58	1953	11.43	4365	25.1	2563	17.11	2721	16.03	3029	15.15	2081	13	1978	13.36	3378	17.93	2679	17.29
ENSG00000070814	11439	402	2.11	381	2.03	582	2.7	611	3.16	558	2.5	799	3.44	453	2.38	759	3.88	401	1.87	450	2.41	347	1.92	601	3.13	491	2.63	374	1.87	329	1.72	483	2.34	411	1.96	528	2.92	423	2.06	850	3.52	384	1.99	598	3.35	505	2.22	290	1.55
ENSG00000070831	16278	2184	8.07	1460	5.45	3231	10.54	3387	12.3	2777	8.74	4598	13.91	2313	8.52	2254	8.1	3049	10.01	2172	8.17	1278	4.98	1749	6.41	2291	8.61	1827	6.42	1142	4.19	1799	6.13	1870	6.26	1474	5.73	2703	9.27	4081	11.89	2816	10.25	1970	7.75	2852	8.82	1266	4.76
ENSG00000070882	8089	104	0.77	306	2.3	178	1.17	277	2.02	163	1.03	650	3.96	80	0.59	154	1.11	171	1.13	88	0.67	75	0.59	204	1.5	100	0.76	258	1.82	162	1.2	213	1.46	156	1.05	192	1.5	85	0.59	190	1.11	87	0.64	177	1.4	71	0.44	119	0.9
ENSG00000070886	5434	1	0.01	0	0	1	0.01	0	0	0	0	0	0	0	0	0	0	2	0.02	1	0.01	0	0	0	0	0	0	1	0.01	1	0.01	2	0.02	1	0.01	0	0	0	0	1	0.01	2	0.02	0	0	0	0	0	0
ENSG00000070915	6180	0	0	0	0	3	0.03	0	0	2	0.02	0	0	0	0	0	0	0	0	0	0	0	0	2	0.02	3	0.03	0	0	0	0	1	0.01	0	0	0	0	0	0	1	0.01	0	0	0	0	2	0.02	0	0
ENSG00000070950	6984	34	0.29	40	0.35	120	0.91	113	0.96	63	0.46	169	1.19	46	0.4	47	0.39	62	0.47	69	0.61	40	0.36	49	0.42	50	0.44	43	0.35	27	0.23	28	0.22	51	0.4	48	0.43	30	0.24	61	0.41	72	0.61	40	0.37	71	0.51	30	0.26
ENSG00000070961	9500	460	2.91	496	3.17	819	4.58	717	4.46	507	2.73	1124	5.83	705	4.45	622	3.83	671	3.77	415	2.68	507	3.39	489	3.07	513	3.3	398	2.4	523	3.29	534	3.12	644	3.7	628	4.18	420	2.47	785	3.92	538	3.36	534	3.6	478	2.53	365	2.35
ENSG00000070985	3962	0	0	0	0	0	0	2	0.03	0	0	0	0	0	0	0	0	0	0	3	0.05	0	0	2	0.03	1	0.02	1	0.01	0	0	2	0.03	1	0.01	1	0.02	0	0	5	0.06	3	0.04	0	0	3	0.04	0	0
ENSG00000071051	2975	604	12.21	606	12.39	1054	18.81	670	13.31	740	12.74	608	10.07	818	16.5	755	14.85	695	12.48	514	10.58	508	10.83	619	12.41	613	12.61	550	10.58	473	9.49	580	10.82	568	10.41	684	14.55	701	13.16	730	11.63	764	15.22	451	9.71	872	14.75	375	7.71
ENSG00000071054	11961	1898	9.55	997	5.07	2834	12.58	2808	13.88	2557	10.95	4284	17.64	2413	12.1	2567	12.56	2350	10.5	1278	6.55	1608	8.53	2632	13.13	2262	11.57	1475	7.06	1421	7.09	2288	10.62	1744	7.95	1569	8.3	1698	7.93	4232	16.78	2334	11.56	2157	11.55	2403	10.11	911	4.66
ENSG00000071073	9636	122	0.76	72	0.45	282	1.55	178	1.09	149	0.79	335	1.71	139	0.87	129	0.78	191	1.06	128	0.81	84	0.55	177	1.1	149	0.95	123	0.73	95	0.59	136	0.78	146	0.83	86	0.56	139	0.81	151	0.74	271	1.67	132	0.88	164	0.86	82	0.52
ENSG00000071082	5277	4425	50.44	2079	23.96	6578	66.17	5073	56.82	3520	34.17	9861	92.05	3309	37.62	4264	47.29	5768	58.39	4484	52.05	1875	22.54	3842	43.43	2539	29.44	4077	44.21	2045	23.14	4048	42.58	3061	31.63	2803	33.61	4806	50.86	5543	49.81	5584	62.69	4067	49.36	4436	42.3	2332	27.04
ENSG00000071127	7827	1644	12.63	1225	9.52	2819	19.12	2551	19.26	2207	14.44	3137	19.74	2559	19.61	1665	12.45	2088	14.25	2120	16.59	1130	9.16	1134	8.64	2284	17.85	1094	8	1073	8.18	1207	8.56	1729	12.04	1451	11.73	1849	13.19	1543	9.35	2103	15.92	1093	8.94	2161	13.89	1093	8.54
ENSG00000071189	16418	675	2.47	780	2.89	835	2.7	641	2.31	728	2.27	889	2.67	773	2.82	715	2.55	673	2.19	536	2	740	2.86	628	2.28	687	2.56	648	2.26	877	3.19	759	2.57	967	3.21	770	2.97	524	1.78	1210	3.49	601	2.17	656	2.56	687	2.11	493	1.84
ENSG00000071203	1839	0	0	0	0	0	0	0	0	0	0	0	0	0	0	0	0	0	0	0	0	1	0.03	0	0	0	0	0	0	0	0	0	0	0	0	0	0	0	0	0	0	0	0	0	0	0	0	0	0
ENSG00000071205	10755	468	2.62	483	2.73	595	2.94	427	2.35	574	2.73	443	2.03	373	2.08	600	3.26	575	2.86	422	2.4	507	2.99	420	2.33	377	2.14	555	2.95	454	2.52	443	2.29	522	2.65	526	3.09	476	2.47	643	2.83	398	2.19	542	3.23	589	2.76	388	2.21
ENSG00000071242	8251	465	3.39	608	4.48	887	5.71	867	6.21	743	4.61	1552	9.27	516	3.75	426	3.02	444	2.87	403	2.99	491	3.78	558	4.03	1025	7.6	409	2.84	519	3.76	469	3.15	578	3.82	311	2.39	474	3.21	801	4.6	427	3.07	394	3.06	757	4.62	468	3.47
ENSG00000071243	5200	162	1.87	152	1.78	232	2.37	247	2.81	216	2.13	439	4.16	178	2.05	176	1.98	234	2.4	166	1.96	100	1.22	230	2.64	153	1.8	145	1.6	100	1.15	146	1.56	174	1.82	129	1.57	177	1.9	275	2.51	240	2.73	203	2.5	245	2.37	134	1.58
ENSG00000071246	7223	215	1.79	107	0.9	923	6.78	695	5.69	362	2.57	1075	7.33	252	2.09	158	1.28	279	2.06	267	2.26	73	0.64	288	2.38	427	3.62	183	1.45	76	0.63	253	1.94	264	1.99	152	1.33	246	1.9	170	1.12	414	3.4	120	1.06	398	2.77	133	1.13
ENSG00000071282	9025	6181	41.2	4578	30.84	3371	19.83	3867	25.33	6025	34.2	1723	9.4	5848	38.87	3151	20.43	5751	34.04	7127	48.38	4100	28.82	2456	16.23	3977	26.96	4833	30.64	3459	22.88	4327	26.61	8058	48.68	3927	27.53	6948	42.99	922	4.84	3198	20.99	1613	11.45	4708	26.25	4852	32.89
ENSG00000071462	7943	1073	8.13	720	5.51	942	6.3	886	6.59	907	5.85	857	5.31	739	5.58	1232	9.08	1124	7.56	854	6.59	580	4.63	701	5.26	701	5.4	924	6.66	609	4.58	897	6.27	895	6.14	873	6.95	1078	7.58	1570	9.37	930	6.94	928	7.48	923	5.85	514	3.96
ENSG00000071537	9553	930	5.86	1030	6.56	1414	7.86	1294	8.01	1194	6.4	2227	11.48	1244	7.81	1081	6.62	1257	7.03	836	5.36	958	6.36	1030	6.43	1129	7.23	778	4.66	989	6.18	1086	6.31	1174	6.7	933	6.18	890	5.2	1859	9.23	1219	7.56	970	6.5	1420	7.48	563	3.61
ENSG00000071539	3319	7	0.13	19	0.35	19	0.3	18	0.32	9	0.14	33	0.49	17	0.31	18	0.32	14	0.23	20	0.37	4	0.08	9	0.16	14	0.26	7	0.12	5	0.09	13	0.22	4	0.07	5	0.1	13	0.22	19	0.27	44	0.79	16	0.31	19	0.29	14	0.26
ENSG00000071553	5683	741	7.84	591	6.32	1129	10.55	1086	11.3	872	7.86	1498	12.98	744	7.85	599	6.17	840	7.9	844	9.1	442	4.93	614	6.45	798	8.59	614	6.18	486	5.11	586	5.72	738	7.08	499	5.56	584	5.74	1104	9.21	863	9	668	7.53	914	8.09	483	5.2
ENSG00000071564	6090	330	3.26	278	2.78	652	5.68	648	6.29	480	4.04	820	6.63	453	4.46	335	3.22	415	3.64	409	4.11	210	2.19	391	3.83	332	3.34	299	2.81	209	2.05	332	3.03	292	2.61	217	2.25	383	3.51	356	2.77	528	5.14	327	3.44	504	4.16	216	2.17
ENSG00000071575	4567	350	4.61	141	1.88	1489	17.31	862	11.16	766	8.59	1157	12.48	645	8.47	304	3.9	985	11.52	865	11.6	128	1.78	534	6.98	719	9.63	316	3.96	110	1.44	290	3.52	501	5.98	181	2.51	284	3.47	260	2.7	1293	16.77	216	3.03	543	5.98	167	2.24
ENSG00000071626	9201	1136	7.43	785	5.19	1616	9.32	1489	9.57	1389	7.73	1797	9.62	1238	8.07	1490	9.48	1174	6.82	1424	9.48	725	5	1384	8.97	1110	7.38	1121	6.97	749	4.86	1233	7.44	1056	6.26	1109	7.63	1197	7.26	1826	9.41	1281	8.25	1326	9.23	1494	8.17	783	5.21
ENSG00000071655	7909	1640	12.47	735	5.65	1750	11.75	1452	10.85	1138	7.37	1065	6.63	1637	12.42	1470	10.88	1671	11.29	1675	12.97	712	5.71	1072	8.09	1262	9.76	1077	7.79	937	7.07	1291	9.06	1172	8.08	897	7.18	1383	9.76	1755	10.52	1569	11.75	1082	8.76	1493	9.5	745	5.76
ENSG00000071677	264	0	0	0	0	0	0	0	0	0	0	0	0	0	0	0	0	1	0.2	0	0	0	0	0	0	0	0	0	0	0	0	2	0.42	0	0	0	0	0	0	0	0	0	0	0	0	0	0	0	0
ENSG00000071794	6024	88	0.88	281	2.84	122	1.08	142	1.39	132	1.12	338	2.76	83	0.83	86	0.84	62	0.55	63	0.64	285	3	110	1.09	182	1.85	111	1.05	251	2.49	165	1.52	279	2.53	142	1.49	46	0.43	190	1.5	65	0.64	105	1.12	103	0.86	143	1.45
ENSG00000071859	2552	943	22.23	453	10.79	1211	25.19	1032	23.9	833	16.72	1523	29.4	768	18.05	1105	25.34	1113	23.3	870	20.88	502	12.48	725	16.95	628	15.05	896	20.09	520	12.16	839	18.25	727	15.53	674	16.71	883	19.32	1276	23.71	982	22.8	909	22.81	893	17.61	467	11.2
ENSG00000071889	5098	421	4.97	306	3.65	610	6.35	501	5.81	452	4.54	599	5.79	378	4.45	443	5.09	503	5.27	501	6.02	307	3.82	385	4.51	333	4	459	5.15	292	3.42	363	3.95	445	4.76	377	4.68	449	4.92	563	5.24	463	5.38	386	4.85	513	5.06	319	3.83
ENSG00000071894	6058	615	6.11	849	8.52	1015	8.89	1265	12.34	1032	8.73	1025	8.33	749	7.42	645	6.23	561	4.95	684	6.92	330	3.46	888	8.74	733	7.4	668	6.31	385	3.79	568	5.2	547	4.92	468	4.89	564	5.2	1718	13.45	661	6.46	639	6.76	1127	9.36	390	3.94
ENSG00000071909	8236	0	0	0	0	2	0.01	2	0.01	3	0.02	0	0	1	0.01	1	0.01	1	0.01	0	0	1	0.01	1	0.01	1	0.01	3	0.02	5	0.04	2	0.01	0	0	1	0.01	0	0	0	0	0	0	2	0.02	0	0	1	0.01
ENSG00000071967	5172	3150	36.64	973	11.44	9974	102.37	13490	154.17	3960	39.22	38541	367.08	2470	28.65	1085	12.28	5283	54.57	1769	20.95	668	8.19	5645	65.11	2390	28.27	1799	19.9	883	10.19	1048	11.25	1463	15.42	1313	16.06	4094	44.2	3132	28.71	6169	70.67	1609	19.93	5721	55.66	1722	20.37
ENSG00000071991	6864	23	0.2	3	0.03	31	0.24	16	0.14	26	0.19	0	0	19	0.17	1	0.01	12	0.09	3	0.03	7	0.06	22	0.19	7	0.06	9	0.08	1	0.01	1	0.01	6	0.05	10	0.09	15	0.12	16	0.11	40	0.35	10	0.09	24	0.18	1	0.01
ENSG00000071994	6476	532	4.94	376	3.53	717	5.88	664	6.06	482	3.81	881	6.7	446	4.13	601	5.43	503	4.15	426	4.03	280	2.74	514	4.73	472	4.46	403	3.56	356	3.28	540	4.63	397	3.34	427	4.17	516	4.45	728	5.33	623	5.7	471	4.66	505	3.92	273	2.58
ENSG00000072041	20154	6	0.02	0	0	14	0.04	18	0.05	5	0.01	14	0.03	9	0.03	2	0.01	4	0.01	5	0.02	0	0	14	0.04	0	0	3	0.01	5	0.01	0	0	4	0.01	1	0	9	0.02	8	0.02	5	0.01	2	0.01	14	0.03	3	0.01
ENSG00000072042	5498	213	2.33	115	1.27	513	4.95	543	5.84	237	2.21	1015	9.09	221	2.41	165	1.76	300	2.92	193	2.15	94	1.08	261	2.83	209	2.33	191	1.99	88	0.96	127	1.28	182	1.8	161	1.85	201	2.04	215	1.85	390	4.2	169	1.97	291	2.66	110	1.22
ENSG00000072062	7764	3594	27.85	4432	34.71	3485	23.83	3317	25.25	4024	26.55	1890	11.99	5788	44.72	3828	28.85	3797	26.13	4988	39.36	3763	30.75	4138	31.79	4807	37.88	3493	25.74	4059	31.21	3754	26.84	3982	27.96	2814	22.93	4612	33.17	5344	32.64	3670	28.01	4159	34.31	5716	37.05	3749	29.54
ENSG00000072071	8487	151	1.07	58	0.42	500	3.13	452	3.15	194	1.17	636	3.69	350	2.47	67	0.46	289	1.82	426	3.07	38	0.28	179	1.26	240	1.73	101	0.68	38	0.27	61	0.4	141	0.91	74	0.55	187	1.23	122	0.68	530	3.7	80	0.6	551	3.27	60	0.43
ENSG00000072080	1265	0	0	0	0	0	0	0	0	0	0	0	0	0	0	0	0	0	0	0	0	0	0	0	0	0	0	0	0	0	0	0	0	0	0	0	0	0	0	0	0	0	0	0	0	0	0	0	0
ENSG00000072110	14320	383	1.61	142	0.6	1874	6.95	1344	5.55	885	3.17	3308	11.38	845	3.54	592	2.42	597	2.23	654	2.8	100	0.44	757	3.15	838	3.58	336	1.34	115	0.48	225	0.87	265	1.01	685	3.03	473	1.84	403	1.33	1327	5.49	283	1.27	1261	4.43	227	0.97
ENSG00000072121	15884	314	1.19	425	1.63	402	1.34	331	1.23	482	1.55	489	1.52	263	0.99	384	1.41	290	0.98	335	1.29	454	1.81	335	1.26	370	1.43	333	1.2	436	1.64	431	1.51	486	1.67	369	1.47	293	1.03	733	2.19	285	1.06	465	1.88	366	1.16	234	0.9
ENSG00000072133	8794	40	0.27	12	0.08	66	0.4	81	0.54	58	0.34	69	0.39	17	0.12	25	0.17	45	0.27	90	0.63	51	0.37	40	0.27	152	1.06	48	0.31	32	0.22	59	0.37	70	0.43	26	0.19	39	0.25	60	0.32	71	0.48	24	0.17	25	0.14	11	0.08
ENSG00000072134	8517	167	1.18	228	1.63	322	2.01	433	3	352	2.12	379	2.19	243	1.71	291	2	140	0.88	168	1.21	131	0.98	330	2.31	250	1.8	189	1.27	191	1.34	223	1.45	216	1.38	182	1.35	200	1.31	348	1.94	170	1.18	220	1.65	337	1.99	207	1.49
ENSG00000072135	5732	379	3.98	200	2.12	1047	9.7	1270	13.1	585	5.23	2293	19.71	356	3.73	231	2.36	473	4.41	370	3.95	172	1.9	528	5.5	345	3.68	408	4.07	178	1.85	232	2.25	345	3.28	305	3.37	372	3.62	321	2.66	688	7.11	330	3.69	752	6.6	262	2.8
ENSG00000072163	8731	713	4.91	336	2.34	2022	12.29	1494	10.11	1238	7.26	2171	12.25	597	4.1	334	2.24	794	4.86	784	5.5	254	1.85	858	5.86	638	4.47	541	3.55	203	1.39	375	2.38	470	2.94	336	2.44	661	4.23	369	2	1170	7.94	320	2.35	1119	6.45	294	2.06
ENSG00000072182	5250	2	0.02	1	0.01	5	0.05	1	0.01	4	0.04	0	0	0	0	0	0	2	0.02	8	0.09	6	0.07	2	0.02	2	0.02	0	0	2	0.02	3	0.03	3	0.03	1	0.01	1	0.01	4	0.04	1	0.01	1	0.01	2	0.02	1	0.01
ENSG00000072195	17066	6737	23.75	9367	33.37	4148	12.9	4880	16.9	7576	22.74	560	1.62	5617	19.75	6567	22.52	4544	14.22	5824	20.91	6811	25.32	7453	26.05	4146	14.86	6843	22.94	6638	23.22	6590	21.43	6620	21.15	7707	28.58	8553	27.99	6478	18	3587	12.45	4636	17.4	7179	21.17	6873	24.64
ENSG00000072201	5624	58	0.62	35	0.38	121	1.14	127	1.33	105	0.96	335	2.93	87	0.93	47	0.49	79	0.75	54	0.59	35	0.39	75	0.8	88	0.96	63	0.64	52	0.55	61	0.6	64	0.62	56	0.63	63	0.63	64	0.54	108	1.14	44	0.5	72	0.64	55	0.6
ENSG00000072210	15331	1423	5.58	757	3	2236	7.74	2345	9.04	1739	5.81	3207	10.3	1224	4.79	2363	9.02	1564	5.45	1322	5.28	904	3.74	1688	6.57	1950	7.78	1148	4.28	857	3.34	2321	8.4	1505	5.35	1533	6.33	1279	4.66	5731	17.72	1424	5.5	2263	9.45	1574	5.17	810	3.23
ENSG00000072274	7794	1132	8.74	1426	11.12	311	2.12	589	4.47	1078	7.09	323	2.04	486	3.74	616	4.63	920	6.31	300	2.36	453	3.69	382	2.92	1263	9.91	523	3.84	1217	9.32	895	6.37	2268	15.87	382	3.1	1146	8.21	374	2.28	497	3.78	295	2.42	234	1.51	1574	12.36
ENSG00000072310	8234	823	6.01	691	5.1	703	4.53	1194	8.57	1013	6.3	1277	7.64	616	4.49	903	6.42	594	3.85	572	4.26	311	2.4	752	5.45	571	4.24	326	2.27	427	3.1	308	2.08	358	2.37	253	1.94	741	5.03	905	5.21	864	6.22	318	2.47	745	4.55	552	4.1
ENSG00000072315	12143	0	0	1	0.01	12	0.05	3	0.01	2	0.01	2	0.01	2	0.01	0	0	11	0.05	1	0.01	0	0	0	0	2	0.01	0	0	0	0	0	0	0	0	0	0	0	0	7	0.03	6	0.03	2	0.01	6	0.02	0	0
ENSG00000072364	11281	683	3.64	757	4.08	1184	5.57	928	4.86	991	4.5	1762	7.69	849	4.51	1013	5.26	949	4.49	821	4.46	731	4.11	1004	5.31	996	5.4	548	2.78	692	3.66	1007	4.95	839	4.06	792	4.44	620	3.07	1758	7.39	1022	5.37	964	5.47	986	4.4	515	2.79
ENSG00000072401	3480	1936	33.46	2798	48.89	1190	18.15	983	16.7	1597	23.51	460	6.51	1355	23.36	1652	27.78	1959	30.07	1398	24.61	1759	32.07	1484	25.44	863	15.17	2175	35.76	2064	35.41	2145	34.21	2286	35.82	2997	54.49	2194	35.2	1714	23.35	1030	17.54	1287	23.69	1729	25	1874	32.95
ENSG00000072415	14825	342	1.39	545	2.24	478	1.71	370	1.48	399	1.38	452	1.5	311	1.26	294	1.16	368	1.33	310	1.28	387	1.66	302	1.22	298	1.23	325	1.25	540	2.17	421	1.58	513	1.89	400	1.71	275	1.04	887	2.84	387	1.55	388	1.68	393	1.33	317	1.31
ENSG00000072422	4779	1623	20.43	4490	57.13	1259	13.98	938	11.6	1645	17.63	641	6.61	1554	19.51	1479	18.11	1531	17.11	1668	21.38	3321	44.09	1929	24.08	965	12.35	3026	36.23	3343	41.76	2720	31.59	3001	34.24	1472	19.49	1696	19.82	2951	29.28	1560	19.34	2913	39.04	2737	28.82	1536	19.66
ENSG00000072501	10830	543	3.02	623	3.5	744	3.65	886	4.84	727	3.44	1224	5.57	598	3.31	1237	6.68	623	3.07	625	3.54	670	3.93	704	3.88	803	4.54	578	3.05	693	3.82	682	3.5	684	3.44	620	3.62	517	2.67	1055	4.62	530	2.9	890	5.26	621	2.89	355	2.01
ENSG00000072506	2822	510	10.87	326	7.02	625	11.76	608	12.73	461	8.37	708	12.36	450	9.57	568	11.78	634	12	422	9.16	227	5.1	383	8.1	388	8.41	430	8.72	296	6.26	438	8.61	413	7.98	398	8.92	582	11.52	863	14.5	552	11.59	452	10.26	525	9.36	272	5.9
ENSG00000072518	12010	379	1.9	453	2.29	483	2.13	526	2.59	521	2.22	596	2.44	482	2.41	646	3.15	357	1.59	465	2.37	245	1.29	476	2.36	433	2.21	340	1.62	322	1.6	408	1.89	413	1.87	414	2.18	394	1.83	644	2.54	364	1.8	464	2.47	565	2.37	323	1.65
ENSG00000072571	3932	7	0.11	26	0.4	11	0.15	10	0.15	10	0.13	3	0.04	15	0.23	11	0.16	14	0.19	12	0.19	6	0.1	14	0.21	10	0.16	6	0.09	39	0.59	14	0.2	18	0.25	10	0.16	6	0.09	42	0.51	23	0.35	13	0.21	20	0.26	6	0.09
ENSG00000072609	17113	207	0.73	53	0.19	423	1.31	313	1.08	331	0.99	509	1.47	195	0.68	290	0.99	286	0.89	234	0.84	104	0.39	242	0.84	244	0.87	162	0.54	84	0.29	277	0.9	259	0.83	241	0.89	195	0.64	424	1.17	300	1.04	188	0.7	292	0.86	107	0.38
ENSG00000072657	12264	4	0.02	20	0.1	22	0.1	32	0.15	10	0.04	109	0.44	8	0.04	4	0.02	23	0.1	5	0.02	4	0.02	17	0.08	5	0.02	16	0.07	7	0.03	4	0.02	7	0.03	13	0.07	8	0.04	2	0.01	18	0.09	8	0.04	23	0.09	2	0.01
ENSG00000072682	10128	230	1.37	153	0.92	312	1.64	576	3.36	291	1.47	1453	7.07	196	1.16	470	2.72	345	1.82	203	1.23	112	0.7	197	1.16	252	1.52	233	1.32	145	0.85	155	0.85	218	1.17	291	1.82	217	1.2	240	1.12	270	1.58	158	1	208	1.03	128	0.77
ENSG00000072694	6651	47	0.43	18	0.16	183	1.46	402	3.57	107	0.82	498	3.69	36	0.32	23	0.2	141	1.13	34	0.31	20	0.19	62	0.56	50	0.46	96	0.83	29	0.26	35	0.29	59	0.48	63	0.6	38	0.32	21	0.15	83	0.74	34	0.33	98	0.74	13	0.12
ENSG00000072736	8806	148	1.01	314	2.17	245	1.48	161	1.08	210	1.22	384	2.15	132	0.9	179	1.19	192	1.16	141	0.98	386	2.78	224	1.52	199	1.38	222	1.44	501	3.4	209	1.32	295	1.83	325	2.34	72	0.46	401	2.16	191	1.29	198	1.44	173	0.99	121	0.84
ENSG00000072756	5802	113	1.17	99	1.04	200	1.83	170	1.73	157	1.39	264	2.24	125	1.29	199	2.01	122	1.12	94	0.99	101	1.1	152	1.56	127	1.34	123	1.21	94	0.97	175	1.67	110	1.03	178	1.94	110	1.06	190	1.55	158	1.61	145	1.6	148	1.28	95	1
ENSG00000072778	4820	11256	140.48	9505	119.91	10322	113.68	8491	104.12	18182	193.24	5927	60.57	9254	115.18	13870	168.41	16673	184.8	14106	179.28	16027	210.96	10457	129.42	16000	203.08	18729	222.33	11055	136.93	15165	174.62	12397	140.23	14856	195.03	17818	206.42	20896	205.56	8800	108.17	13230	175.81	9738	101.67	8903	113.01
ENSG00000072786	8915	79	0.53	72	0.49	282	1.68	248	1.64	166	0.95	392	2.17	99	0.67	87	0.57	136	0.81	111	0.76	44	0.31	118	0.79	164	1.13	82	0.53	36	0.24	76	0.47	100	0.61	77	0.55	88	0.55	69	0.37	200	1.33	47	0.34	182	1.03	46	0.32
ENSG00000072803	5577	864	9.32	923	10.06	1014	9.65	834	8.84	811	7.45	719	6.35	876	9.42	877	9.2	852	8.16	704	7.73	707	8.04	879	9.4	947	10.39	794	8.15	844	9.03	828	8.24	992	9.7	835	9.47	727	7.28	1596	13.57	632	6.71	804	9.23	796	7.18	634	6.96
ENSG00000072818	7420	112	0.91	133	1.09	156	1.12	157	1.25	153	1.06	187	1.24	133	1.08	63	0.5	133	0.96	208	1.72	70	0.6	112	0.9	155	1.28	102	0.79	103	0.83	103	0.77	192	1.41	90	0.77	100	0.75	178	1.14	146	1.17	91	0.79	177	1.2	141	1.16
ENSG00000072832	5851	118	1.21	34	0.35	339	3.08	413	4.17	206	1.8	603	5.08	82	0.84	30	0.3	154	1.41	143	1.5	27	0.29	103	1.05	120	1.25	60	0.59	32	0.33	47	0.45	129	1.2	64	0.69	82	0.78	116	0.94	250	2.53	41	0.45	236	2.03	46	0.48
ENSG00000072840	7144	52	0.44	42	0.36	244	1.81	324	2.68	167	1.2	435	3	114	0.96	38	0.31	80	0.6	114	0.98	39	0.35	62	0.52	157	1.34	27	0.22	66	0.55	20	0.16	61	0.47	37	0.33	63	0.49	85	0.56	92	0.76	40	0.36	150	1.06	40	0.34
ENSG00000072849	6383	284	2.68	198	1.89	499	4.15	493	4.57	382	3.07	814	6.28	300	2.82	397	3.64	386	3.23	310	2.98	177	1.76	297	2.78	303	2.9	278	2.49	173	1.62	292	2.54	293	2.5	269	2.67	315	2.76	463	3.44	460	4.27	289	2.9	434	3.42	150	1.44
ENSG00000072858	7798	15	0.12	12	0.09	27	0.18	30	0.23	32	0.21	38	0.24	18	0.14	4	0.03	27	0.18	22	0.17	9	0.07	20	0.15	31	0.24	20	0.15	18	0.14	14	0.1	22	0.15	4	0.03	15	0.11	43	0.26	26	0.2	27	0.22	31	0.2	19	0.15
ENSG00000072864	8217	77	0.56	83	0.61	174	1.12	191	1.37	144	0.9	206	1.23	87	0.64	79	0.56	85	0.55	68	0.51	66	0.51	141	1.02	94	0.7	76	0.53	63	0.46	93	0.63	107	0.71	81	0.62	114	0.77	132	0.76	89	0.64	50	0.39	157	0.96	65	0.48
ENSG00000072952	7700	623	4.87	135	1.07	807	5.56	555	4.26	584	3.89	366	2.34	237	1.85	539	4.1	300	2.08	243	1.93	75	0.62	448	3.47	343	2.73	388	2.88	172	1.33	242	1.74	242	1.71	245	2.01	469	3.4	307	1.89	321	2.47	221	1.84	429	2.8	168	1.33
ENSG00000072954	2987	3846	77.45	8768	178.49	2839	50.45	2215	43.83	4141	71.02	111	1.83	2627	52.76	2812	55.09	3158	56.48	3928	80.56	4876	103.57	2345	46.83	2938	60.17	4447	85.19	5897	117.86	3631	67.47	5138	93.79	6317	133.82	4402	82.29	4397	69.8	2083	41.32	2494	53.48	3168	53.37	4570	93.61
ENSG00000072958	14094	523	2.23	430	1.86	795	2.99	1042	4.37	622	2.26	1189	4.16	501	2.13	696	2.89	586	2.22	647	2.81	310	1.4	530	2.24	588	2.55	471	1.91	373	1.58	468	1.84	453	1.75	529	2.38	537	2.13	933	3.14	617	2.59	550	2.5	741	2.65	362	1.57
ENSG00000073008	6098	339	3.34	402	4.01	377	3.28	278	2.69	493	4.14	402	3.25	299	2.94	1144	10.98	219	1.92	227	2.28	158	1.64	248	2.43	286	2.87	276	2.59	255	2.5	310	2.82	373	3.34	881	9.14	292	2.67	623	4.84	208	2.02	473	4.97	301	2.48	245	2.46
ENSG00000073050	2745	246	5.39	188	4.16	392	7.58	401	8.63	307	5.73	538	9.65	233	5.09	243	5.18	281	5.47	377	8.41	161	3.72	337	7.32	213	4.75	260	5.42	154	3.35	185	3.74	248	4.93	174	4.01	258	5.25	360	6.22	330	7.12	274	6.39	351	6.43	195	4.35
ENSG00000073060	14887	287	1.16	171	0.7	807	2.88	779	3.09	546	1.88	1182	3.91	275	1.11	243	0.96	297	1.07	285	1.17	167	0.71	635	2.54	288	1.18	335	1.29	150	0.6	243	0.91	313	1.15	194	0.82	234	0.88	382	1.22	382	1.52	200	0.86	537	1.82	167	0.69
ENSG00000073067	2791	1	0.02	0	0	7	0.13	0	0	1	0.02	0	0	0	0	1	0.02	1	0.02	0	0	0	0	0	0	0	0	1	0.02	0	0	0	0	0	0	0	0	3	0.06	1	0.02	2	0.04	1	0.02	0	0	1	0.02
ENSG00000073111	4715	82	1.05	185	2.39	91	1.02	92	1.15	129	1.4	78	0.81	61	0.78	84	1.04	78	0.88	92	1.2	109	1.47	69	0.87	109	1.41	88	1.07	134	1.7	94	1.11	115	1.33	73	0.98	109	1.29	150	1.51	73	0.92	111	1.51	105	1.12	114	1.48
ENSG00000073146	6872	1	0.01	0	0	11	0.08	1	0.01	2	0.01	22	0.16	0	0	1	0.01	3	0.02	0	0	0	0	1	0.01	5	0.04	1	0.01	0	0	0	0	3	0.02	0	0	1	0.01	7	0.05	4	0.03	3	0.03	11	0.08	1	0.01
ENSG00000073150	3103	102	1.98	3	0.06	93	1.59	68	1.3	87	1.44	7	0.11	95	1.84	22	0.41	63	1.08	99	1.95	16	0.33	88	1.69	63	1.24	23	0.42	18	0.35	15	0.27	33	0.58	5	0.1	52	0.94	591	9.03	72	1.37	80	1.65	106	1.72	25	0.49
ENSG00000073169	2363	364	9.27	245	6.3	476	10.69	417	10.43	362	7.85	557	11.61	226	5.74	393	9.73	377	8.52	436	11.3	168	4.51	263	6.64	260	6.73	323	7.82	276	6.97	338	7.94	321	7.41	357	9.56	293	6.92	575	11.54	408	10.23	349	9.46	395	8.41	203	5.26
ENSG00000073282	7479	661	5.32	929	7.55	427	3.03	303	2.39	566	3.88	43	0.28	1155	9.26	445	3.48	429	3.06	863	7.07	301	2.55	682	5.44	718	5.87	471	3.6	438	3.5	903	6.7	486	3.54	549	4.64	399	2.98	1837	11.65	461	3.65	1390	11.9	796	5.36	387	3.17
ENSG00000073331	12326	88	0.43	42	0.21	298	1.28	199	0.95	149	0.62	538	2.15	83	0.4	345	1.64	104	0.45	98	0.49	38	0.2	162	0.78	119	0.59	74	0.34	51	0.25	88	0.4	79	0.35	82	0.42	78	0.35	271	1.04	198	0.95	149	0.77	171	0.7	48	0.24
ENSG00000073350	7939	18	0.14	6	0.05	106	0.71	73	0.54	42	0.27	85	0.53	19	0.14	34	0.25	19	0.13	47	0.36	13	0.1	42	0.32	25	0.19	21	0.15	6	0.05	18	0.13	14	0.1	18	0.14	24	0.17	18	0.11	54	0.4	24	0.19	39	0.25	16	0.12
ENSG00000073417	8004	367	2.76	247	1.88	614	4.07	575	4.25	478	3.06	1086	6.68	322	2.41	288	2.11	410	2.74	317	2.43	173	1.37	469	3.5	376	2.87	246	1.76	213	1.59	400	2.77	398	2.71	190	1.5	253	1.77	604	3.58	466	3.45	299	2.39	527	3.31	252	1.93
ENSG00000073464	7562	1059	8.42	1834	14.75	1104	7.75	600	4.69	1025	6.94	405	2.64	1307	10.37	1102	8.53	809	5.72	713	5.78	1297	10.88	1239	9.77	1003	8.11	1076	8.14	1990	15.71	1340	9.83	1483	10.69	1624	13.59	847	6.25	3861	24.21	823	6.45	1755	14.87	1437	9.56	896	7.25
ENSG00000073536	5475	108	1.19	62	0.69	174	1.69	122	1.32	110	1.03	202	1.82	81	0.89	159	1.7	110	1.07	70	0.78	67	0.78	134	1.46	93	1.04	116	1.21	36	0.39	98	0.99	82	0.82	118	1.36	89	0.91	134	1.16	87	0.94	132	1.54	94	0.86	63	0.7
ENSG00000073578	8765	1944	13.34	1384	9.6	993	6.01	998	6.73	1908	11.15	574	3.23	756	5.17	1424	9.51	1740	10.61	1601	11.19	1410	10.21	1066	7.26	1476	10.3	1758	11.48	1850	12.6	1352	8.56	1859	11.56	1658	11.97	1930	12.3	2000	10.82	997	6.74	1567	11.45	1316	7.56	1694	11.82
ENSG00000073584	18470	156	0.51	185	0.61	268	0.77	280	0.9	214	0.59	442	1.18	171	0.56	184	0.58	197	0.57	185	0.61	147	0.5	231	0.75	166	0.55	169	0.52	156	0.5	188	0.56	161	0.48	146	0.5	155	0.47	249	0.64	224	0.72	152	0.53	297	0.81	161	0.53
ENSG00000073598	1352	0	0	1	0.04	1	0.04	0	0	0	0	2	0.07	0	0	0	0	0	0	0	0	0	0	0	0	1	0.05	1	0.04	0	0	0	0	0	0	0	0	0	0	0	0	0	0	0	0	0	0	1	0.05
ENSG00000073605	5905	89	0.91	66	0.68	268	2.41	186	1.86	152	1.32	333	2.78	90	0.91	77	0.76	125	1.13	166	1.72	55	0.59	110	1.11	132	1.37	159	1.54	61	0.62	98	0.92	128	1.18	74	0.79	73	0.69	141	1.13	138	1.38	94	1.02	190	1.62	49	0.51
ENSG00000073614	12029	252	1.26	170	0.86	404	1.78	318	1.56	246	1.05	623	2.55	180	0.9	282	1.37	273	1.21	200	1.02	233	1.23	273	1.35	266	1.35	217	1.03	264	1.31	247	1.14	276	1.25	203	1.07	227	1.05	441	1.74	277	1.36	207	1.1	271	1.13	130	0.66
ENSG00000073670	4813	20	0.25	7	0.09	39	0.43	31	0.38	35	0.37	26	0.27	10	0.12	2	0.02	12	0.13	24	0.31	4	0.05	26	0.32	22	0.28	8	0.1	3	0.04	10	0.12	20	0.23	8	0.11	24	0.28	11	0.11	29	0.36	7	0.09	28	0.29	10	0.13
ENSG00000073711	7785	3072	23.74	5223	40.79	1993	13.59	2014	15.29	3434	22.6	476	3.01	4482	34.54	1625	12.22	2992	20.53	3832	30.15	4712	38.4	1356	10.39	3256	25.59	2635	19.37	3406	26.12	2602	18.55	5422	37.97	1993	16.2	2942	21.1	2039	12.42	1896	14.43	1473	12.12	2980	19.26	2640	20.75
ENSG00000073712	8463	896	6.37	797	5.73	1980	12.42	2386	16.66	1571	9.51	3657	21.29	1570	11.13	1162	8.04	1395	8.81	876	6.34	666	4.99	1170	8.25	1248	9.02	951	6.43	762	5.38	859	5.63	961	6.19	1018	7.61	1047	6.91	1237	6.93	1586	11.1	807	6.11	1763	10.48	675	4.88
ENSG00000073734	7715	0	0	0	0	0	0	0	0	0	0	0	0	0	0	0	0	1	0.01	0	0	0	0	0	0	2	0.02	0	0	0	0	0	0	0	0	0	0	0	0	0	0	0	0	0	0	1	0.01	0	0
ENSG00000073737	3750	1	0.02	4	0.06	18	0.25	9	0.14	6	0.08	25	0.33	3	0.05	1	0.02	19	0.27	2	0.03	5	0.08	9	0.14	8	0.13	13	0.2	1	0.02	3	0.04	10	0.15	0	0	4	0.06	6	0.08	4	0.06	1	0.02	16	0.21	0	0
ENSG00000073754	2469	0	0	0	0	0	0	0	0	0	0	0	0	0	0	0	0	0	0	0	0	0	0	1	0.02	0	0	0	0	0	0	0	0	0	0	0	0	0	0	0	0	0	0	0	0	0	0	0	0
ENSG00000073756	5484	57	0.63	17	0.19	171	1.66	10	0.11	29	0.27	92	0.83	15	0.16	53	0.57	294	2.86	57	0.64	3	0.03	18	0.2	88	0.98	29	0.3	2	0.02	3	0.03	7	0.07	12	0.14	203	2.07	78	0.67	331	3.58	64	0.75	212	1.95	47	0.52
ENSG00000073792	5330	52	0.59	37	0.42	101	1.01	114	1.26	137	1.32	151	1.4	76	0.86	89	0.98	53	0.53	65	0.75	61	0.73	80	0.9	66	0.76	81	0.87	39	0.44	130	1.35	90	0.92	55	0.65	59	0.62	104	0.93	67	0.74	46	0.55	72	0.68	45	0.52
ENSG00000073803	12604	111	0.53	77	0.37	209	0.88	230	1.08	156	0.63	348	1.36	92	0.44	108	0.5	117	0.5	95	0.46	47	0.24	101	0.48	113	0.55	83	0.38	71	0.34	69	0.3	125	0.54	74	0.37	129	0.57	128	0.48	151	0.71	94	0.48	180	0.72	79	0.38
ENSG00000073849	11142	331	1.79	157	0.86	740	3.53	679	3.6	575	2.64	1048	4.63	464	2.5	415	2.18	398	1.91	298	1.64	205	1.17	388	2.08	674	3.7	385	1.98	153	0.82	370	1.84	451	2.21	467	2.65	335	1.68	523	2.23	346	1.84	329	1.89	326	1.47	178	0.98
ENSG00000073861	2625	4	0.09	2	0.05	3	0.06	7	0.16	4	0.08	10	0.19	1	0.02	5	0.11	4	0.08	3	0.07	2	0.05	7	0.16	0	0	1	0.02	0	0	9	0.19	6	0.12	1	0.02	2	0.04	0	0	3	0.07	4	0.1	5	0.1	3	0.07
ENSG00000073905	848	64	4.54	77	5.52	37	2.32	30	2.09	50	3.02	11	0.64	64	4.53	68	4.69	73	4.6	38	2.75	69	5.16	44	3.1	37	2.67	85	5.74	59	4.15	83	5.43	98	6.3	64	4.78	60	3.95	84	4.7	39	2.72	59	4.46	47	2.79	65	4.69
ENSG00000073910	18852	386	1.23	413	1.33	636	1.79	659	2.07	536	1.46	763	1.99	306	0.97	674	2.09	433	1.23	281	0.91	397	1.34	382	1.21	357	1.16	478	1.45	473	1.5	377	1.11	429	1.24	355	1.19	451	1.34	357	0.9	450	1.41	285	0.97	495	1.32	268	0.87
ENSG00000073921	6342	1341	12.72	1160	11.12	3552	29.73	2376	22.14	1781	14.39	4128	32.06	2077	19.65	1362	12.57	1697	14.29	1659	16.02	830	8.3	1503	14.14	1860	17.94	1060	9.56	919	8.65	1131	9.9	1327	11.41	1056	10.54	1236	10.88	1918	14.34	2279	21.29	1143	11.54	2090	16.58	814	7.85
ENSG00000073969	5005	258	3.1	275	3.34	425	4.51	291	3.44	304	3.11	534	5.26	314	3.76	439	5.13	277	2.96	228	2.79	216	2.74	285	3.4	288	3.52	254	2.9	278	3.32	254	2.82	244	2.66	376	4.75	201	2.24	729	6.91	346	4.1	532	6.81	345	3.47	210	2.57
ENSG00000074047	7720	54	0.42	46	0.36	176	1.21	180	1.38	111	0.74	264	1.68	72	0.56	42	0.32	117	0.81	85	0.67	29	0.24	50	0.39	99	0.78	53	0.39	17	0.13	42	0.3	64	0.45	42	0.34	63	0.46	46	0.28	115	0.88	28	0.23	103	0.67	36	0.29
ENSG00000074054	10941	1083	5.95	1912	10.63	1330	6.45	1074	5.8	1573	7.36	898	4.04	1310	7.18	1138	6.09	1201	5.86	1336	7.48	1685	9.77	1166	6.36	2180	12.19	1281	6.7	2064	11.26	1599	8.11	2054	10.24	1379	7.98	985	5.03	1677	7.27	990	5.36	1276	7.47	1412	6.49	1112	6.22
ENSG00000074071	1092	805	44.34	511	28.45	755	36.7	565	30.58	692	32.46	648	29.23	560	30.77	545	29.21	870	42.56	612	34.33	535	31.08	532	29.06	486	27.23	734	38.46	495	27.06	534	27.14	563	28.11	543	31.46	688	35.18	672	29.18	655	35.54	551	32.32	734	33.82	494	27.68
ENSG00000074181	9408	1033	6.6	856	5.53	3351	18.91	2227	13.99	1983	10.8	2823	14.78	1079	6.88	966	6.01	1085	6.16	1200	7.81	476	3.21	1374	8.71	1897	12.34	774	4.71	412	2.61	613	3.62	1271	7.37	735	4.94	1257	7.46	905	4.56	1636	10.3	939	6.39	2310	12.36	619	4.03
ENSG00000074201	4581	749	9.84	684	9.08	936	10.85	910	11.74	865	9.67	915	9.84	717	9.39	748	9.56	909	10.6	775	10.36	600	8.31	910	11.85	710	9.48	918	11.47	610	7.95	994	12.04	827	9.84	686	9.48	754	9.19	1284	13.29	741	9.58	800	11.19	855	9.39	553	7.39
ENSG00000074211	9366	176	1.13	10	0.06	130	0.74	137	0.86	179	0.98	23	0.12	125	0.8	196	1.22	81	0.46	47	0.31	32	0.22	70	0.45	66	0.43	84	0.51	56	0.36	83	0.49	49	0.29	91	0.61	145	0.86	105	0.53	96	0.61	75	0.51	169	0.91	43	0.28
ENSG00000074219	2980	305	6.16	186	3.8	605	10.78	532	10.55	401	6.89	790	13.06	341	6.86	525	10.31	397	7.12	345	7.09	104	2.21	324	6.49	300	6.16	231	4.44	101	2.02	183	3.41	207	3.79	170	3.61	364	6.82	185	2.94	434	8.63	191	4.11	428	7.23	144	2.96
ENSG00000074266	6807	121	1.07	100	0.89	213	1.66	206	1.79	123	0.93	312	2.26	86	0.76	131	1.13	170	1.33	95	0.85	66	0.62	143	1.25	114	1.02	112	0.94	83	0.73	121	0.99	101	0.81	108	1	108	0.89	175	1.22	198	1.72	103	0.97	129	0.95	65	0.58
ENSG00000074276	5348	2	0.02	3	0.03	1	0.01	1	0.01	0	0	4	0.04	1	0.01	1	0.01	0	0	0	0	0	0	1	0.01	0	0	0	0	0	0	0	0	0	0	2	0.02	0	0	1	0.01	2	0.02	0	0	0	0	1	0.01
ENSG00000074317	2008	13	0.39	7	0.21	3	0.08	1	0.03	37	0.94	0	0	2	0.06	12	0.35	10	0.27	1	0.03	22	0.7	8	0.24	12	0.37	25	0.71	7	0.21	8	0.22	9	0.24	2	0.06	7	0.19	2	0.05	2	0.06	13	0.41	5	0.13	23	0.7
ENSG00000074319	3558	1081	18.28	878	15	1163	17.35	1091	18.12	1146	16.5	1057	14.63	1062	17.91	1018	16.74	1340	20.12	1036	17.84	717	12.79	873	14.64	902	15.51	838	13.48	839	14.08	1084	16.91	988	15.14	931	16.56	1129	17.72	1948	25.96	998	16.62	1016	18.29	1333	18.85	819	14.08
ENSG00000074356	14720	388	1.59	351	1.45	703	2.54	624	2.51	537	1.87	1082	3.62	402	1.64	384	1.53	487	1.77	402	1.67	331	1.43	472	1.91	478	1.99	406	1.58	372	1.51	462	1.74	479	1.77	399	1.72	384	1.46	569	1.83	609	2.45	389	1.69	512	1.75	301	1.25
ENSG00000074370	6893	169	1.47	71	0.63	782	6.02	523	4.48	209	1.55	541	3.87	82	0.71	57	0.48	162	1.26	86	0.76	76	0.7	173	1.5	131	1.16	85	0.71	35	0.3	103	0.83	94	0.74	70	0.64	139	1.13	90	0.62	257	2.21	65	0.6	252	1.84	78	0.69
ENSG00000074410	6998	4	0.03	9	0.08	86	0.65	74	0.63	19	0.14	497	3.5	41	0.35	22	0.18	18	0.14	13	0.11	15	0.14	29	0.25	12	0.1	5	0.04	4	0.03	25	0.2	28	0.22	52	0.47	30	0.24	57	0.39	98	0.83	10	0.09	76	0.55	13	0.11
ENSG00000074416	11849	1600	8.12	1167	5.99	3303	14.8	3618	18.05	2664	11.52	4189	17.41	1817	9.2	1708	8.44	1738	7.84	1661	8.59	1021	5.47	2032	10.23	2453	12.67	1356	6.55	876	4.41	1775	8.31	1537	7.07	1270	6.78	1782	8.4	2613	10.46	1943	9.72	1224	6.62	2818	11.97	955	4.93
ENSG00000074527	4365	443	6.1	444	6.18	979	11.91	1276	17.28	766	8.99	2490	28.1	354	4.87	170	2.28	447	5.47	338	4.74	218	3.17	326	4.46	542	7.6	326	4.27	220	3.01	215	2.73	322	4.02	281	4.07	516	6.6	488	5.3	679	9.22	207	3.04	710	8.19	306	4.29
ENSG00000074582	3379	380	6.76	246	4.43	588	9.24	434	7.59	341	5.17	585	8.53	243	4.31	369	6.39	253	4	324	5.87	217	4.07	373	6.59	365	6.61	365	6.18	221	3.9	316	5.19	344	5.55	335	6.27	290	4.79	457	6.41	406	7.12	303	5.74	320	4.77	215	3.89
ENSG00000074590	5924	493	5.01	519	5.33	951	8.52	722	7.2	753	6.51	1009	8.39	528	5.35	589	5.82	780	7.03	512	5.29	695	7.44	555	5.59	822	8.49	665	6.42	498	5.02	806	7.55	887	8.16	638	6.81	487	4.59	829	6.64	653	6.53	593	6.41	673	5.72	322	3.33
ENSG00000074603	10211	1107	6.52	1367	8.14	1210	6.29	873	5.05	1010	5.07	1067	5.15	1144	6.72	957	5.48	1078	5.64	732	4.39	1222	7.59	732	4.28	958	5.74	811	4.54	1345	7.86	1011	5.5	1303	6.96	1039	6.44	824	4.51	1414	6.57	863	5.01	708	4.44	1289	6.35	755	4.52
ENSG00000074621	9084	30	0.2	18	0.12	146	0.85	107	0.7	80	0.45	430	2.33	55	0.36	31	0.2	54	0.32	33	0.22	33	0.23	71	0.47	62	0.42	29	0.18	24	0.16	26	0.16	34	0.2	28	0.2	28	0.17	67	0.35	111	0.72	35	0.25	80	0.44	24	0.16
ENSG00000074657	11754	1030	5.27	1910	9.88	2086	9.42	1494	7.51	1687	7.35	2074	8.69	1576	8.04	2184	10.87	1431	6.5	1207	6.29	1591	8.59	1373	6.97	1713	8.92	1241	6.04	1767	8.98	2070	9.77	2204	10.22	1496	8.05	893	4.24	1783	7.19	1389	7	1401	7.63	1756	7.52	989	5.15
ENSG00000074660	4958	260	3.15	126	1.55	512	5.48	383	4.57	338	3.49	725	7.2	157	1.9	167	1.97	250	2.69	300	3.71	115	1.47	312	3.75	261	3.22	209	2.41	154	1.85	187	2.09	262	2.88	150	1.91	246	2.77	175	1.67	445	5.32	176	2.27	379	3.85	232	2.86
ENSG00000074695	6070	1085	10.75	1251	12.53	1561	13.65	1422	13.85	1237	10.44	2422	19.66	1118	11.05	1155	11.14	1340	11.79	1045	10.55	1084	11.33	1132	11.13	1163	11.72	1061	10	1102	10.84	1282	11.72	1330	11.95	1054	10.99	831	7.64	2429	18.97	1293	12.62	1346	14.2	1230	10.2	719	7.25
ENSG00000074696	7094	192	1.63	132	1.13	499	3.73	560	4.67	298	2.15	1075	7.46	185	1.56	213	1.76	285	2.15	219	1.89	116	1.04	253	2.13	282	2.43	179	1.44	110	0.93	169	1.32	191	1.47	141	1.26	200	1.57	249	1.66	370	3.09	195	1.76	296	2.1	118	1.02
ENSG00000074706	8474	4	0.03	0	0	6	0.04	3	0.02	7	0.04	32	0.19	2	0.01	2	0.01	6	0.04	2	0.01	2	0.01	6	0.04	3	0.02	4	0.03	0	0	2	0.01	2	0.01	4	0.03	5	0.03	2	0.01	7	0.05	2	0.02	16	0.1	3	0.02
ENSG00000074755	15888	591	2.24	771	2.95	932	3.11	842	3.13	883	2.85	932	2.89	669	2.53	875	3.22	666	2.24	696	2.68	601	2.4	616	2.31	840	3.23	584	2.1	595	2.24	947	3.31	889	3.05	744	2.96	583	2.05	1527	4.56	717	2.67	841	3.39	972	3.08	515	1.98
ENSG00000074771	1980	0	0	0	0	0	0	1	0.03	0	0	0	0	0	0	0	0	0	0	2	0.06	0	0	0	0	0	0	0	0	0	0	0	0	0	0	0	0	0	0	0	0	0	0	0	0	0	0	0	0
ENSG00000074800	5216	2010	23.18	1090	12.71	5060	51.49	5313	60.21	2410	23.67	7738	73.08	2626	30.2	3971	44.55	2969	30.41	2144	25.18	815	9.91	1596	18.25	1860	21.82	1344	14.74	1056	12.09	1658	17.64	1778	18.59	2159	26.19	2518	26.96	4783	43.48	3738	42.46	2413	29.63	3128	30.18	1177	13.81
ENSG00000074803	12838	0	0	4	0.02	2	0.01	2	0.01	6	0.02	7	0.03	1	0	1	0	1	0	0	0	2	0.01	5	0.02	1	0	1	0	1	0	5	0.02	1	0	2	0.01	3	0.01	0	0	3	0.01	2	0.01	0	0	3	0.01
ENSG00000074842	1670	171	6.16	91	3.31	475	15.1	430	15.22	225	6.9	837	24.69	214	7.69	248	8.69	407	13.02	298	10.93	72	2.74	145	5.18	198	7.25	138	4.73	61	2.18	143	4.75	141	4.6	144	5.46	289	9.66	233	6.62	440	15.61	133	5.1	313	9.43	87	3.19
ENSG00000074855	5005	195	2.34	253	3.07	308	3.27	280	3.31	274	2.8	346	3.41	197	2.36	253	2.96	199	2.12	227	2.78	174	2.21	228	2.72	211	2.58	244	2.79	171	2.04	187	2.07	238	2.59	196	2.48	317	3.54	310	2.94	194	2.3	217	2.78	273	2.74	197	2.41
ENSG00000074935	7087	259	2.2	247	2.12	453	3.39	354	2.95	353	2.55	617	4.29	122	1.03	221	1.82	265	2	235	2.03	169	1.51	393	3.31	287	2.48	260	2.1	254	2.14	268	2.1	340	2.62	157	1.4	188	1.48	302	2.02	317	2.65	250	2.26	277	1.97	174	1.5
ENSG00000074964	7954	1252	9.47	1420	10.86	1379	9.2	1194	8.87	1375	8.86	826	5.12	1364	10.29	1252	9.21	1073	7.21	1190	9.16	1020	8.14	963	7.22	1105	8.5	1107	7.96	1361	10.22	1052	7.34	1287	8.82	1505	11.97	1479	10.38	1890	11.27	1171	8.72	1193	9.61	1797	11.37	1367	10.52
ENSG00000074966	3466	1	0.02	4	0.07	3	0.05	10	0.17	4	0.06	5	0.07	5	0.09	5	0.08	3	0.05	3	0.05	6	0.11	3	0.05	5	0.09	2	0.03	5	0.09	3	0.05	6	0.09	1	0.02	4	0.06	6	0.08	2	0.03	3	0.06	3	0.04	2	0.04
ENSG00000075035	6740	62	0.55	12	0.11	177	1.39	444	3.89	48	0.36	1011	7.39	17	0.15	2	0.02	82	0.65	15	0.14	7	0.07	62	0.55	25	0.23	33	0.28	14	0.12	8	0.07	21	0.17	15	0.14	173	1.43	26	0.18	88	0.77	5	0.05	95	0.71	49	0.44
ENSG00000075043	12777	11	0.05	5	0.02	51	0.21	19	0.09	26	0.1	0	0	13	0.06	11	0.05	22	0.09	33	0.16	7	0.03	2	0.01	23	0.11	11	0.05	4	0.02	5	0.02	13	0.06	10	0.05	3	0.01	35	0.13	48	0.22	7	0.04	10	0.04	2	0.01
ENSG00000075073	2922	19	0.39	24	0.5	28	0.51	18	0.36	44	0.77	9	0.15	27	0.55	46	0.92	28	0.51	17	0.36	16	0.35	21	0.43	29	0.61	15	0.29	28	0.57	31	0.59	23	0.43	24	0.52	20	0.38	99	1.61	16	0.32	26	0.57	61	1.05	18	0.38
ENSG00000075089	3813	241	3.8	182	2.9	276	3.84	255	3.95	282	3.79	353	4.56	138	2.17	199	3.05	285	3.99	180	2.89	134	2.23	225	3.52	199	3.19	224	3.36	152	2.38	187	2.72	170	2.43	185	3.07	215	3.15	248	3.08	232	3.6	209	3.51	267	3.52	151	2.42
ENSG00000075131	2739	54	1.19	33	0.73	45	0.87	50	1.08	45	0.84	71	1.28	44	0.96	42	0.9	57	1.11	42	0.94	20	0.46	57	1.24	29	0.65	33	0.69	37	0.81	31	0.63	43	0.86	23	0.53	46	0.94	55	0.95	50	1.08	40	0.94	63	1.16	33	0.74
ENSG00000075142	4226	396	5.64	247	3.55	829	10.41	943	13.19	481	5.83	1887	22	409	5.81	435	6.02	663	8.38	455	6.6	221	3.32	475	6.71	388	5.62	368	4.98	167	2.36	334	4.39	379	4.89	296	4.43	549	7.25	573	6.43	739	10.36	348	5.27	615	7.32	205	2.97
ENSG00000075151	11125	941	5.09	1450	7.93	1348	6.43	975	5.18	1069	4.92	1293	5.73	1619	8.73	1150	6.05	914	4.39	722	3.98	901	5.14	1118	5.99	1126	6.19	827	4.25	1794	9.63	1342	6.7	1014	4.97	1211	6.89	720	3.61	2125	9.06	1159	6.17	1122	6.46	1346	6.09	764	4.2
ENSG00000075188	3488	115	1.98	129	2.25	167	2.54	206	3.49	144	2.11	245	3.46	104	1.79	187	3.14	198	3.03	132	2.32	106	1.93	142	2.43	132	2.32	159	2.61	108	1.85	162	2.58	130	2.03	155	2.81	164	2.63	244	3.32	169	2.87	132	2.42	126	1.82	94	1.65
ENSG00000075213	9259	2	0.01	7	0.05	69	0.4	10	0.06	19	0.11	95	0.51	38	0.25	19	0.12	28	0.16	20	0.13	6	0.04	18	0.12	34	0.22	11	0.07	5	0.03	1	0.01	14	0.08	22	0.15	11	0.07	6	0.03	78	0.5	4	0.03	34	0.18	6	0.04
ENSG00000075218	4113	6	0.09	0	0	14	0.18	9	0.13	2	0.02	8	0.1	15	0.22	9	0.13	4	0.05	5	0.07	0	0	6	0.09	18	0.27	1	0.01	4	0.06	6	0.08	2	0.03	3	0.05	4	0.05	2	0.02	16	0.23	5	0.08	9	0.11	2	0.03
ENSG00000075223	6100	1617	15.95	677	6.75	2219	19.31	3593	34.82	1634	13.72	5604	45.25	1584	15.58	691	6.63	2179	19.08	1242	12.47	852	8.86	1281	12.53	1901	19.07	866	8.12	1041	10.19	2298	20.91	1518	13.57	442	4.58	1502	13.75	2350	18.27	2301	22.35	855	8.98	1554	12.82	641	6.43
ENSG00000075234	3578	182	3.06	179	3.04	289	4.29	281	4.64	270	3.87	379	5.22	175	2.93	240	3.93	246	3.67	200	3.42	161	2.85	227	3.78	199	3.4	186	2.97	156	2.6	198	3.07	199	3.03	211	3.73	200	3.12	355	4.7	195	3.23	199	3.56	237	3.33	157	2.68
ENSG00000075239	5869	5554	56.93	3592	37.21	2943	26.62	3061	30.83	5250	45.82	2315	19.43	1847	18.88	3211	32.02	6464	58.84	3735	38.98	6846	74.01	3696	37.57	3653	38.08	6343	61.84	5265	53.56	4071	38.5	4077	37.88	5623	60.62	5898	56.12	3276	26.47	2740	27.66	2788	30.43	3380	28.98	4407	45.94
ENSG00000075240	4901	369	4.53	329	4.08	662	7.17	478	5.76	390	4.08	469	4.71	319	3.9	503	6.01	348	3.79	457	5.71	188	2.43	337	4.1	385	4.81	314	3.67	251	3.06	335	3.79	316	3.52	357	4.61	319	3.63	544	5.26	430	5.2	439	5.74	496	5.09	254	3.17
ENSG00000075275	16045	24	0.09	10	0.04	156	0.52	84	0.31	42	0.13	368	1.13	16	0.06	12	0.04	43	0.14	16	0.06	4	0.02	58	0.22	36	0.14	15	0.05	4	0.01	9	0.03	11	0.04	6	0.02	23	0.08	36	0.11	77	0.28	13	0.05	80	0.25	22	0.08
ENSG00000075290	2144	2	0.06	2	0.06	1	0.02	0	0	3	0.07	2	0.05	0	0	1	0.03	1	0.02	1	0.03	0	0	1	0.03	1	0.03	2	0.05	5	0.14	7	0.18	5	0.13	1	0.03	0	0	0	0	1	0.03	1	0.03	3	0.07	1	0.03
ENSG00000075292	12474	1299	6.26	1373	6.69	1654	7.04	1400	6.63	1409	5.79	2481	9.8	955	4.59	1034	4.85	1432	6.13	1201	5.9	1324	6.73	1384	6.62	1096	5.38	1289	5.91	1184	5.67	1362	6.06	1643	7.18	1035	5.25	1111	4.97	1755	6.67	1278	6.07	1364	7	1275	5.14	846	4.15
ENSG00000075303	5084	154	1.82	159	1.9	210	2.19	212	2.46	187	1.88	315	3.05	115	1.36	81	0.93	141	1.48	107	1.29	99	1.24	183	2.15	140	1.68	153	1.72	179	2.1	168	1.83	169	1.81	112	1.39	98	1.08	191	1.78	162	1.89	84	1.06	154	1.52	163	1.96
ENSG00000075336	5197	771	8.92	626	7.32	554	5.66	665	7.56	906	8.93	389	3.69	581	6.71	543	6.11	857	8.81	526	6.2	635	7.75	634	7.28	725	8.53	733	8.07	813	9.34	800	8.54	835	8.76	885	10.78	909	9.77	817	7.45	440	5.02	487	6	688	6.66	697	8.21
ENSG00000075340	12673	50	0.24	13	0.06	49	0.21	78	0.36	52	0.21	69	0.27	21	0.1	34	0.16	21	0.09	37	0.18	11	0.06	36	0.17	23	0.11	23	0.1	12	0.06	34	0.15	28	0.12	13	0.06	22	0.1	40	0.15	54	0.25	29	0.15	19	0.08	17	0.08
ENSG00000075388	3165	1	0.02	0	0	2	0.03	2	0.04	2	0.03	0	0	1	0.02	2	0.04	0	0	1	0.02	0	0	2	0.04	2	0.04	0	0	0	0	1	0.02	0	0	0	0	1	0.02	0	0	1	0.02	0	0	0	0	2	0.04
ENSG00000075391	16081	438	1.64	198	0.75	712	2.35	481	1.77	604	1.92	856	2.62	717	2.67	388	1.41	521	1.73	430	1.64	217	0.86	453	1.68	446	1.7	343	1.22	278	1.03	475	1.64	392	1.33	188	0.74	317	1.1	490	1.44	482	1.78	299	1.19	471	1.47	159	0.6
ENSG00000075399	3340	126	2.27	120	2.18	208	3.31	167	2.96	161	2.47	273	4.03	155	2.78	117	2.05	177	2.83	156	2.86	92	1.75	153	2.73	144	2.64	110	1.88	161	2.88	154	2.56	180	2.94	114	2.16	186	3.11	164	2.33	210	3.73	131	2.51	215	3.24	158	2.89
ENSG00000075407	13190	247	1.13	179	0.83	399	1.61	405	1.81	341	1.32	629	2.35	191	0.87	220	0.98	287	1.16	253	1.18	200	0.96	309	1.4	303	1.41	213	0.92	208	0.94	194	0.82	238	0.98	224	1.07	228	0.97	312	1.12	235	1.06	210	1.02	312	1.19	179	0.83
ENSG00000075413	21530	1297	3.62	1241	3.5	1513	3.73	1314	3.61	1356	3.23	1455	3.33	1280	3.57	1286	3.5	1273	3.16	1196	3.4	953	2.81	1254	3.47	1217	3.46	1095	2.91	1051	2.91	1277	3.29	1231	3.12	1234	3.63	1156	3	2003	4.41	1220	3.36	1373	4.08	1366	3.19	821	2.33
ENSG00000075415	8896	10721	72.49	7886	53.9	7440	44.39	6420	42.66	8709	50.15	5697	31.55	6787	45.77	7433	48.9	9832	59.04	7636	52.58	6354	45.32	6307	42.29	7168	49.29	8795	56.57	8467	56.82	8068	50.34	10457	64.09	8588	61.09	10696	67.14	9043	48.2	7043	46.91	6299	45.35	8558	48.41	8740	60.11
ENSG00000075420	13324	530	2.39	385	1.76	1141	4.55	1146	5.08	693	2.66	2663	9.85	639	2.88	1131	4.97	873	3.5	548	2.52	345	1.64	695	3.11	702	3.22	480	2.06	430	1.93	555	2.31	508	2.08	599	2.84	587	2.46	772	2.75	938	4.17	538	2.59	762	2.88	340	1.56
ENSG00000075426	7162	400	3.36	474	4.02	965	7.15	724	5.98	1829	13.08	1049	7.21	577	4.83	1977	16.15	1337	9.97	501	4.29	298	2.64	800	6.66	611	5.22	620	4.95	535	4.46	789	6.11	420	3.2	1015	8.97	1254	9.78	3064	20.29	931	7.7	1246	11.14	1322	9.29	583	4.98
ENSG00000075429	10576	0	0	0	0	0	0	0	0	0	0	0	0	0	0	0	0	0	0	0	0	0	0	0	0	0	0	0	0	0	0	1	0.01	0	0	0	0	0	0	1	0	0	0	0	0	0	0	0	0
ENSG00000075461	3583	14	0.24	0	0	5	0.07	12	0.2	5	0.07	0	0	10	0.17	3	0.05	15	0.22	7	0.12	2	0.04	14	0.23	8	0.14	5	0.08	3	0.05	11	0.17	5	0.08	0	0	19	0.3	6	0.08	1	0.02	3	0.05	8	0.11	1	0.02
ENSG00000075539	18165	283	0.94	248	0.83	573	1.67	425	1.38	235	0.66	809	2.19	256	0.85	279	0.9	327	0.96	290	0.98	214	0.75	341	1.12	266	0.9	219	0.69	223	0.73	272	0.83	293	0.88	225	0.78	173	0.53	418	1.09	421	1.37	311	1.1	306	0.85	171	0.58
ENSG00000075568	13042	801	3.69	1362	6.35	928	3.78	929	4.21	1162	4.56	1014	3.83	850	3.91	741	3.33	829	3.4	934	4.39	1122	5.46	788	3.6	834	3.91	797	3.5	1053	4.82	983	4.18	1258	5.26	682	3.31	739	3.16	1235	4.49	594	2.7	874	4.29	1016	3.92	715	3.35
ENSG00000075618	3699	163	2.65	96	1.58	891	12.79	824	13.17	284	3.93	1655	22.04	518	8.4	133	2.1	455	6.57	738	12.22	95	1.63	256	4.13	510	8.43	113	1.75	83	1.34	168	2.52	277	4.08	103	1.76	310	4.68	217	2.78	1181	18.92	163	2.82	476	6.48	116	1.92
ENSG00000075624	4405	10465	142.91	9747	134.54	24679	297.39	29207	391.91	15791	183.64	65525	732.74	17815	242.63	13076	173.72	21268	257.93	14044	195.3	4556	65.62	8999	121.87	14272	198.21	8451	109.77	4306	58.36	7633	96.17	8523	105.49	12741	183.02	22269	282.29	9578	103.1	27067	364.05	8633	125.53	24458	279.4	8528	118.45
ENSG00000075643	6303	1	0.01	16	0.15	29	0.24	30	0.28	15	0.12	35	0.27	10	0.1	10	0.09	9	0.08	4	0.04	10	0.1	8	0.08	12	0.12	8	0.07	12	0.11	9	0.08	8	0.07	11	0.11	7	0.06	7	0.05	21	0.2	7	0.07	60	0.48	10	0.1
ENSG00000075651	12860	87	0.41	62	0.29	213	0.88	198	0.91	107	0.43	575	2.2	62	0.29	25	0.11	75	0.31	81	0.39	24	0.12	99	0.46	98	0.47	62	0.28	42	0.19	58	0.25	80	0.34	40	0.2	75	0.33	92	0.34	123	0.57	63	0.31	172	0.67	37	0.18
ENSG00000075673	4424	0	0	0	0	0	0	0	0	0	0	0	0	0	0	0	0	0	0	0	0	0	0	0	0	0	0	0	0	0	0	0	0	0	0	0	0	0	0	0	0	0	0	0	0	1	0.01	0	0
ENSG00000075702	12217	2888	14.22	1642	8.17	1183	5.14	1290	6.24	1640	6.88	37	0.15	2462	12.09	621	2.97	1446	6.32	1237	6.2	1266	6.57	628	3.07	1385	6.94	1064	4.98	1677	8.2	451	2.05	1478	6.6	824	4.27	2799	12.79	232	0.9	1809	8.77	304	1.59	2493	10.27	1541	7.72
ENSG00000075711	16552	518	1.88	462	1.7	769	2.47	756	2.7	710	2.2	1439	4.28	673	2.44	645	2.28	622	2.01	522	1.93	579	2.22	869	3.13	719	2.66	671	2.32	532	1.92	727	2.44	705	2.32	467	1.79	583	1.97	912	2.61	633	2.27	589	2.28	570	1.73	377	1.39
ENSG00000075785	7194	3762	31.46	3743	31.64	5130	37.85	4927	40.48	5523	39.33	6785	46.46	4079	34.02	3881	31.57	4779	35.49	4609	39.25	3310	29.19	3954	32.79	4764	40.51	3831	30.47	3955	32.82	3499	26.99	4323	32.76	3895	34.26	3930	30.5	6898	45.46	4152	34.19	3706	33	5629	39.37	3416	29.05
ENSG00000075790	5625	33	0.35	61	0.66	68	0.64	45	0.47	27	0.25	74	0.65	49	0.52	60	0.62	50	0.47	34	0.37	35	0.39	36	0.38	50	0.54	13	0.13	30	0.32	33	0.33	36	0.35	34	0.38	25	0.25	40	0.34	49	0.52	33	0.38	48	0.43	30	0.33
ENSG00000075826	7934	464	3.52	544	4.17	573	3.83	441	3.29	673	4.35	435	2.7	339	2.56	320	2.36	305	2.05	380	2.93	557	4.45	347	2.61	552	4.26	539	3.89	273	2.05	617	4.32	856	5.88	555	4.43	391	2.75	524	3.13	325	2.43	279	2.25	470	2.98	531	4.09
ENSG00000075856	7637	479	3.77	487	3.88	725	5.04	648	5.02	692	4.64	681	4.39	444	3.49	587	4.5	460	3.22	509	4.08	387	3.22	610	4.76	532	4.26	433	3.24	467	3.65	523	3.8	590	4.21	544	4.51	425	3.11	917	5.69	469	3.64	535	4.49	555	3.66	352	2.82
ENSG00000075884	6127	26	0.26	15	0.15	57	0.49	58	0.56	44	0.37	159	1.28	19	0.19	11	0.11	61	0.53	15	0.15	10	0.1	51	0.5	25	0.25	23	0.21	9	0.09	13	0.12	20	0.18	19	0.2	32	0.29	35	0.27	73	0.71	10	0.1	54	0.44	8	0.08
ENSG00000075886	1572	0	0	2	0.08	1	0.03	0	0	2	0.07	2	0.06	0	0	0	0	0	0	0	0	1	0.04	1	0.04	1	0.04	1	0.04	0	0	1	0.04	2	0.07	1	0.04	1	0.04	3	0.09	0	0	0	0	4	0.13	0	0
ENSG00000075891	6582	1	0.01	0	0	0	0	1	0.01	1	0.01	0	0	0	0	0	0	1	0.01	0	0	1	0.01	0	0	0	0	0	0	0	0	0	0	1	0.01	0	0	0	0	0	0	0	0	0	0	0	0	0	0
ENSG00000075914	4429	1057	14.36	234	3.21	612	7.33	701	9.36	798	9.23	375	4.17	287	3.89	540	7.14	1334	16.09	580	8.02	405	5.8	480	6.47	533	7.36	831	10.74	355	4.79	467	5.85	468	5.76	490	7	1053	13.28	656	7.02	359	4.8	435	6.29	297	3.37	265	3.66
ENSG00000075945	4978	511	6.17	450	5.5	662	7.06	675	8.01	509	5.24	1123	11.11	517	6.23	496	5.83	566	6.07	553	6.81	354	4.51	401	4.81	454	5.58	429	4.93	368	4.41	418	4.66	471	5.16	377	4.79	477	5.35	954	9.09	686	8.16	572	7.36	563	5.69	323	3.97
ENSG00000075975	9783	686	4.22	665	4.13	772	4.19	775	4.68	857	4.49	725	3.65	567	3.48	584	3.49	692	3.78	661	4.14	507	3.29	670	4.09	801	5.01	642	3.75	508	3.1	522	2.96	786	4.38	591	3.82	497	2.84	1084	5.25	599	3.63	684	4.48	776	3.99	570	3.56
ENSG00000076003	4135	228	3.32	195	2.87	441	5.66	316	4.52	213	2.64	584	6.96	219	3.18	237	3.35	300	3.88	271	4.01	145	2.22	198	2.86	260	3.85	139	1.92	203	2.93	181	2.43	202	2.66	160	2.45	178	2.4	262	3	324	4.64	231	3.58	273	3.32	179	2.65
ENSG00000076043	3650	650	10.71	300	5	941	13.69	969	15.69	697	9.78	1559	21.04	717	11.78	753	12.07	897	13.13	465	7.8	305	5.3	719	11.75	589	9.87	531	8.32	449	7.34	805	12.24	560	8.37	564	9.78	621	9.5	1095	14.22	855	13.88	611	10.72	799	11.02	359	6.02
ENSG00000076053	7885	238	1.82	149	1.15	341	2.3	312	2.34	279	1.81	616	3.85	149	1.13	269	2	350	2.37	182	1.41	104	0.84	291	2.2	201	1.56	228	1.65	160	1.21	216	1.52	161	1.11	215	1.73	272	1.93	416	2.5	230	1.73	193	1.57	323	2.06	174	1.35
ENSG00000076067	8914	372	2.51	302	2.06	1175	7	1090	7.23	870	5	2158	11.93	368	2.48	192	1.26	465	2.79	430	2.96	199	1.42	738	4.94	478	3.28	312	2	252	1.69	338	2.1	418	2.56	279	1.98	328	2.05	459	2.44	629	4.18	258	1.85	843	4.76	310	2.13
ENSG00000076108	10936	647	3.56	896	4.98	1407	6.83	1138	6.15	1284	6.01	1675	7.54	673	3.69	920	4.92	660	3.22	791	4.43	568	3.3	1053	5.74	1002	5.61	661	3.46	743	4.06	1166	5.92	1061	5.29	894	5.17	588	3	1680	7.28	781	4.23	971	5.69	1111	5.11	588	3.29
ENSG00000076201	6866	404	3.54	454	4.02	759	5.87	725	6.24	643	4.8	813	5.83	661	5.78	763	6.5	350	2.72	610	5.44	320	2.96	619	5.38	505	4.5	362	3.02	348	3.03	428	3.46	443	3.52	487	4.49	492	4	854	5.9	569	4.91	467	4.36	770	5.64	408	3.64
ENSG00000076242	7970	742	5.6	639	4.88	774	5.16	709	5.26	807	5.19	607	3.75	650	4.89	793	5.82	786	5.27	737	5.66	603	4.8	598	4.48	797	6.12	682	4.9	673	5.04	604	4.21	793	5.42	597	4.74	646	4.53	1032	6.14	626	4.65	705	5.67	717	4.53	551	4.23
ENSG00000076248	2544	537	12.7	429	10.25	534	11.14	474	11.01	670	13.49	373	7.22	527	12.43	1028	23.65	788	16.55	520	12.52	497	12.39	504	11.82	605	14.55	669	15.05	438	10.28	735	16.04	649	13.91	480	11.94	738	16.2	1441	26.86	451	10.5	705	17.75	597	11.81	420	10.1
ENSG00000076258	2542	46	1.09	18	0.43	63	1.32	123	2.86	50	1.01	219	4.24	42	0.99	24	0.55	67	1.41	46	1.11	24	0.6	61	1.43	74	1.78	38	0.86	12	0.28	26	0.57	43	0.92	25	0.62	26	0.57	51	0.95	99	2.31	27	0.68	60	1.19	15	0.36
ENSG00000076321	4244	261	3.7	363	5.2	357	4.47	355	4.94	332	4.01	621	7.21	311	4.4	243	3.35	270	3.4	244	3.52	193	2.89	303	4.26	337	4.86	200	2.7	255	3.59	257	3.36	274	3.52	253	3.77	191	2.51	356	3.98	267	3.73	232	3.5	404	4.79	212	3.06
ENSG00000076344	4798	380	4.76	70	0.89	503	5.56	475	5.85	421	4.49	728	7.47	323	4.04	210	2.56	236	2.63	303	3.87	76	1	340	4.23	226	2.88	267	3.18	115	1.43	207	2.39	386	4.39	132	1.74	205	2.39	447	4.42	360	4.45	206	2.75	519	5.44	131	1.67
ENSG00000076351	7954	36	0.27	43	0.33	81	0.54	89	0.66	43	0.28	103	0.64	34	0.26	13	0.1	64	0.43	44	0.34	28	0.22	62	0.46	44	0.34	58	0.42	27	0.2	29	0.2	53	0.36	27	0.21	30	0.21	32	0.19	49	0.36	40	0.32	51	0.32	19	0.15
ENSG00000076356	13845	284	1.23	366	1.61	498	1.91	665	2.84	607	2.25	903	3.21	438	1.9	641	2.71	447	1.72	334	1.48	273	1.25	421	1.81	457	2.02	302	1.25	300	1.29	376	1.51	411	1.62	414	1.89	391	1.58	703	2.41	362	1.55	448	2.07	469	1.7	213	0.94
ENSG00000076382	5218	25	0.29	18	0.21	64	0.65	55	0.62	33	0.32	56	0.53	30	0.34	24	0.27	23	0.24	26	0.31	19	0.23	32	0.37	46	0.54	21	0.23	25	0.29	15	0.16	33	0.34	16	0.19	18	0.19	47	0.43	45	0.51	14	0.17	34	0.33	21	0.25
ENSG00000076513	7350	268	2.19	194	1.6	574	4.15	615	4.95	363	2.53	1080	7.24	287	2.34	256	2.04	313	2.27	379	3.16	209	1.8	451	3.66	367	3.05	217	1.69	197	1.6	353	2.67	363	2.69	236	2.03	256	1.94	378	2.44	465	3.75	225	1.96	472	3.23	200	1.66
ENSG00000076554	8111	168	1.25	251	1.88	242	1.58	218	1.59	197	1.24	106	0.64	257	1.9	157	1.13	124	0.82	128	0.97	136	1.06	154	1.13	184	1.39	185	1.31	248	1.83	168	1.15	180	1.21	203	1.58	159	1.09	325	1.9	218	1.59	220	1.74	313	1.94	187	1.41
ENSG00000076555	14505	1408	5.84	1808	7.58	2566	9.39	2106	8.58	2784	9.83	3424	11.63	1028	4.25	2593	10.46	1404	5.17	926	3.91	2339	10.23	2850	11.72	1317	5.55	3161	12.47	2565	10.56	2520	9.64	1794	6.74	5115	22.31	1382	5.32	4337	14.18	1087	4.44	2969	13.11	2259	7.84	1404	5.92
ENSG00000076604	4573	31	0.41	8	0.11	101	1.17	69	0.89	61	0.68	77	0.83	47	0.62	34	0.44	84	0.98	67	0.9	9	0.12	33	0.43	38	0.51	8	0.1	17	0.22	10	0.12	30	0.36	29	0.4	73	0.89	110	1.14	117	1.52	21	0.29	91	1	18	0.24
ENSG00000076641	11023	80	0.44	30	0.17	93	0.45	97	0.52	77	0.36	138	0.62	43	0.23	45	0.24	85	0.41	50	0.28	27	0.16	48	0.26	100	0.56	44	0.23	25	0.14	43	0.22	51	0.25	42	0.24	46	0.23	229	0.99	98	0.53	69	0.4	78	0.36	20	0.11
ENSG00000076650	4469	121	1.63	77	1.05	177	2.1	162	2.14	143	1.64	222	2.45	93	1.25	96	1.26	111	1.33	105	1.44	123	1.75	164	2.19	113	1.55	145	1.86	90	1.2	158	1.96	139	1.7	115	1.63	87	1.09	232	2.46	154	2.04	154	2.21	200	2.25	93	1.27
ENSG00000076662	2788	0	0	0	0	1	0.02	2	0.04	0	0	8	0.14	1	0.02	0	0	1	0.02	0	0	0	0	1	0.02	0	0	3	0.06	1	0.02	0	0	1	0.02	2	0.05	0	0	1	0.02	2	0.04	0	0	12	0.22	5	0.11
ENSG00000076685	9137	554	3.65	1220	8.12	549	3.19	605	3.91	872	4.89	433	2.33	542	3.56	807	5.17	306	1.79	414	2.78	1506	10.46	720	4.7	1055	7.06	745	4.67	842	5.5	969	5.89	1791	10.69	731	5.06	330	2.02	872	4.53	269	1.74	812	5.69	393	2.16	499	3.34
ENSG00000076706	7422	743	6.02	380	3.11	4055	29	2217	17.66	1443	9.96	3419	22.69	1085	8.77	820	6.47	913	6.57	1030	8.5	240	2.05	1575	12.66	1390	11.46	810	6.24	263	2.12	473	3.54	478	3.51	1345	11.47	915	6.88	740	4.73	2053	16.39	566	4.88	3794	25.72	410	3.38
ENSG00000076716	4959	423	5.13	560	6.87	503	5.38	634	7.56	521	5.38	1709	16.98	465	5.63	1824	21.53	571	6.15	498	6.15	485	6.21	333	4.01	552	6.81	633	7.3	406	4.89	411	4.6	710	7.81	686	8.75	728	8.2	738	7.06	510	6.09	466	6.02	627	6.36	377	4.65
ENSG00000076770	12846	38	0.18	57	0.27	143	0.59	176	0.81	51	0.2	440	1.69	61	0.28	34	0.15	68	0.28	35	0.17	30	0.15	65	0.3	44	0.21	39	0.17	27	0.13	26	0.11	35	0.15	45	0.22	40	0.17	43	0.16	100	0.46	41	0.2	146	0.57	20	0.1
ENSG00000076826	4884	14	0.17	0	0	12	0.13	6	0.07	30	0.31	0	0	7	0.09	9	0.11	9	0.1	13	0.16	4	0.05	4	0.05	6	0.08	5	0.06	11	0.13	4	0.05	7	0.08	3	0.04	13	0.15	45	0.44	19	0.23	8	0.1	14	0.14	2	0.03
ENSG00000076864	5755	7	0.07	0	0	14	0.13	5	0.05	7	0.06	9	0.08	6	0.06	1	0.01	11	0.1	0	0	3	0.03	4	0.04	2	0.02	2	0.02	4	0.04	4	0.04	0	0	1	0.01	6	0.06	14	0.12	16	0.16	4	0.04	8	0.07	1	0.01
ENSG00000076924	4653	633	8.18	435	5.68	882	10.06	839	10.66	707	7.78	979	10.36	424	5.47	533	6.7	604	6.93	772	10.16	351	4.79	771	9.88	509	6.69	574	7.06	400	5.13	531	6.33	556	6.52	499	6.79	615	7.38	1119	11.4	700	8.91	642	8.84	803	8.68	391	5.14
ENSG00000076928	8624	470	3.28	275	1.94	1264	7.78	1143	7.83	773	4.59	1656	9.46	543	3.78	441	2.99	598	3.7	716	5.09	179	1.32	617	4.27	484	3.43	365	2.42	197	1.36	406	2.61	436	2.76	416	3.05	607	3.93	531	2.92	1000	6.87	306	2.27	1007	5.88	303	2.15
ENSG00000076944	6036	14	0.14	11	0.11	19	0.17	44	0.43	12	0.1	86	0.7	8	0.08	3	0.03	61	0.54	9	0.09	4	0.04	7	0.07	15	0.15	10	0.09	5	0.05	10	0.09	14	0.13	20	0.21	8	0.07	4	0.03	32	0.31	6	0.06	24	0.2	11	0.11
ENSG00000076984	5145	1035	12.1	952	11.25	1022	10.54	975	11.2	1194	11.89	783	7.5	909	10.6	1284	14.61	912	9.47	1150	13.69	849	10.47	1569	18.19	880	10.46	927	10.31	787	9.13	1248	13.46	997	10.57	883	10.86	1218	13.22	1881	17.34	805	9.27	1156	14.39	1231	12.04	771	9.17
ENSG00000077009	1141	3311	174.56	1062	56.6	1187	55.22	1809	93.71	3043	136.62	22	0.95	1692	88.96	2606	133.67	4850	227.08	2343	125.79	1126	62.61	2594	135.62	6485	347.71	1629	81.69	5227	273.5	1937	94.22	1570	75.02	1490	82.63	2968	145.25	225	9.35	1594	82.77	1048	58.83	1456	64.21	5093	273.1
ENSG00000077044	9784	1691	10.4	1096	6.81	2192	11.89	1709	10.32	3437	18	357	1.8	2975	18.24	4319	25.83	1941	10.6	2060	12.9	1847	11.98	1550	9.45	3288	20.56	1579	9.23	1620	9.89	2688	15.25	2790	15.55	2229	14.42	2139	12.21	3983	19.3	1948	11.8	2916	19.09	3118	16.04	1475	9.22
ENSG00000077063	6969	41	0.35	9	0.08	145	1.1	100	0.85	59	0.43	86	0.61	46	0.4	32	0.27	66	0.51	43	0.38	10	0.09	84	0.72	38	0.33	32	0.26	10	0.09	26	0.21	27	0.21	21	0.19	46	0.37	29	0.2	126	1.07	38	0.35	107	0.77	14	0.12
ENSG00000077080	2376	0	0	0	0	0	0	1	0.02	0	0	0	0	0	0	0	0	0	0	0	0	0	0	0	0	0	0	1	0.02	0	0	0	0	0	0	0	0	0	0	0	0	0	0	0	0	0	0	0	0
ENSG00000077092	3697	63	1.03	11	0.18	127	1.82	136	2.17	86	1.19	135	1.8	47	0.76	43	0.68	124	1.79	100	1.66	37	0.63	93	1.5	113	1.87	66	1.02	24	0.39	46	0.69	74	1.09	24	0.41	51	0.77	23	0.29	78	1.25	34	0.59	51	0.69	39	0.65
ENSG00000077097	6341	1607	15.24	1896	18.18	2180	18.25	1871	17.44	1861	15.03	2966	23.04	1623	15.36	1453	13.41	1917	16.15	1793	17.32	1652	16.53	1567	14.74	1652	15.94	1294	11.68	1426	13.43	1981	17.34	2015	17.33	1452	14.49	1474	12.98	2494	18.65	1775	16.58	1807	18.25	1984	15.74	1100	10.61
ENSG00000077147	7494	1251	10.04	917	7.44	2479	17.56	2456	19.37	1486	10.16	4833	31.77	1393	11.15	1349	10.53	1846	13.16	1099	8.98	710	6.01	1383	11.01	1428	11.66	943	7.2	730	5.82	904	6.7	1130	8.22	1124	9.49	1189	8.86	1635	10.34	1979	15.65	1061	9.07	1900	12.76	692	5.65
ENSG00000077150	4714	258	3.29	181	2.33	580	6.53	513	6.43	464	5.04	795	8.31	313	3.98	769	9.55	354	4.01	537	6.98	129	1.74	414	5.24	335	4.35	202	2.45	101	1.28	560	6.59	272	3.15	266	3.57	420	4.98	1464	14.73	533	6.7	410	5.57	520	5.55	151	1.96
ENSG00000077152	1652	120	4.37	104	3.83	92	2.96	76	2.72	107	3.32	9	0.27	76	2.76	45	1.59	145	4.69	90	3.34	97	3.73	64	2.31	125	4.63	135	4.68	93	3.36	134	4.5	132	4.36	91	3.49	116	3.92	138	3.96	77	2.76	85	3.3	50	1.52	75	2.78
ENSG00000077157	21069	3065	8.75	4631	13.37	2894	7.29	2854	8.01	4170	10.14	1512	3.54	2538	7.23	2775	7.71	2535	6.43	2582	7.51	4666	14.05	2954	8.36	4230	12.28	4232	11.49	5225	14.81	4511	11.88	4747	12.28	4193	12.59	3417	9.06	7217	16.24	1995	5.61	3719	11.31	3210	7.67	2536	7.36
ENSG00000077232	25053	710	1.7	552	1.34	1483	3.14	1413	3.33	891	1.82	3008	5.91	786	1.88	642	1.5	920	1.96	610	1.49	440	1.11	800	1.9	841	2.05	484	1.11	494	1.18	650	1.44	763	1.66	497	1.26	572	1.27	969	1.83	1125	2.66	612	1.56	1013	2.03	377	0.92
ENSG00000077235	11562	917	4.77	1121	5.9	1352	6.21	1087	5.56	1502	6.65	1034	4.41	1082	5.61	1156	5.85	957	4.42	913	4.84	992	5.44	859	4.43	1657	8.77	1040	5.15	1197	6.18	1173	5.63	1439	6.79	1330	7.28	858	4.14	1733	7.11	992	5.08	1212	6.71	1028	4.47	727	3.85
ENSG00000077238	5884	125	1.28	41	0.42	526	4.75	554	5.57	437	3.8	1101	9.22	243	2.48	202	2.01	339	3.08	186	1.94	41	0.44	178	1.8	184	1.91	119	1.16	46	0.47	105	0.99	170	1.58	164	1.76	179	1.7	211	1.7	358	3.6	79	0.86	495	4.23	65	0.68
ENSG00000077254	6918	507	4.41	559	4.91	893	6.85	725	6.19	542	4.01	1490	10.61	535	4.64	433	3.66	617	4.76	432	3.83	391	3.59	590	5.09	502	4.44	378	3.13	485	4.19	479	3.84	568	4.48	551	5.04	455	3.67	913	6.26	657	5.63	476	4.41	697	5.07	375	3.32
ENSG00000077264	10446	14	0.08	13	0.08	24	0.12	18	0.1	11	0.05	69	0.33	15	0.09	1	0.01	36	0.18	17	0.1	15	0.09	12	0.07	14	0.08	5	0.03	6	0.03	6	0.03	16	0.08	3	0.02	14	0.07	8	0.04	14	0.08	13	0.08	34	0.16	5	0.03
ENSG00000077274	3532	55	0.94	73	1.26	198	2.98	112	1.87	120	1.74	99	1.38	167	2.84	10	0.17	179	2.71	249	4.32	65	1.17	25	0.42	643	11.14	46	0.75	38	0.64	41	0.64	163	2.52	6	0.11	44	0.7	19	0.26	232	3.89	25	0.45	142	2.02	29	0.5
ENSG00000077279	10203	0	0	0	0	24	0.12	2	0.01	5	0.03	4	0.02	6	0.04	1	0.01	15	0.08	14	0.08	1	0.01	0	0	31	0.19	1	0.01	0	0	0	0	3	0.02	0	0	4	0.02	1	0	18	0.1	2	0.01	7	0.03	1	0.01
ENSG00000077312	2353	515	13.17	359	9.28	670	15.11	757	19.02	531	11.56	944	19.76	416	10.61	554	13.78	530	12.03	643	16.74	354	9.55	566	14.35	457	11.88	453	11.02	377	9.57	436	10.28	453	10.5	424	11.4	514	12.2	939	18.92	558	14.05	662	18.02	695	14.86	319	8.29
ENSG00000077327	3876	0	0	0	0	0	0	4	0.06	1	0.01	0	0	6	0.09	0	0	0	0	1	0.02	1	0.02	1	0.02	1	0.02	1	0.01	4	0.06	3	0.04	0	0	0	0	0	0	0	0	0	0	2	0.03	0	0	0	0
ENSG00000077348	1368	170	7.48	127	5.64	152	5.9	119	5.14	194	7.26	77	2.77	139	6.1	218	9.33	161	6.29	149	6.67	121	5.61	127	5.54	124	5.55	128	5.35	124	5.41	165	6.69	159	6.34	145	6.71	169	6.9	340	11.78	151	6.54	179	8.38	141	5.19	113	5.05
ENSG00000077380	6433	696	6.51	622	5.88	1372	11.32	1315	12.08	978	7.79	2061	15.78	850	7.93	903	8.21	863	7.17	739	7.04	479	4.72	857	7.95	886	8.43	654	5.82	511	4.74	694	5.99	796	6.75	683	6.72	823	7.14	1316	9.7	1035	9.53	863	8.59	982	7.68	561	5.34
ENSG00000077420	3843	39	0.61	26	0.41	247	3.41	356	5.48	84	1.12	749	9.6	96	1.5	60	0.91	103	1.43	37	0.59	31	0.51	70	1.09	74	1.18	95	1.41	27	0.42	25	0.36	31	0.44	45	0.74	70	1.02	21	0.26	122	1.88	53	0.88	335	4.39	34	0.54
ENSG00000077454	7117	146	1.23	146	1.25	222	1.66	238	1.98	244	1.76	205	1.42	244	2.06	216	1.78	168	1.26	224	1.93	116	1.03	248	2.08	151	1.3	81	0.65	150	1.26	186	1.45	179	1.37	187	1.66	194	1.52	323	2.15	225	1.87	188	1.69	292	2.06	150	1.29
ENSG00000077458	6031	179	1.79	167	1.68	443	3.9	282	2.76	262	2.23	659	5.38	189	1.88	177	1.72	216	1.91	174	1.77	137	1.44	237	2.34	158	1.6	135	1.28	126	1.25	182	1.67	198	1.79	127	1.33	154	1.43	309	2.43	270	2.65	183	1.94	262	2.19	94	0.95
ENSG00000077463	2749	166	3.63	73	1.61	233	4.5	164	3.53	139	2.59	236	4.23	128	2.79	124	2.64	154	2.99	128	2.85	57	1.32	140	3.04	118	2.63	98	2.04	71	1.54	116	2.34	105	2.08	115	2.65	120	2.44	141	2.43	198	4.27	98	2.28	167	3.06	61	1.36
ENSG00000077498	2593	0	0	0	0	3	0.06	0	0	0	0	8	0.15	1	0.02	0	0	0	0	0	0	0	0	1	0.02	0	0	1	0.02	0	0	0	0	1	0.02	0	0	0	0	0	0	1	0.02	0	0	0	0	1	0.02
ENSG00000077514	5501	92	1.01	73	0.81	206	1.99	198	2.13	156	1.45	411	3.68	77	0.84	154	1.64	117	1.14	111	1.24	63	0.73	108	1.17	113	1.26	74	0.77	74	0.8	91	0.92	87	0.86	115	1.32	84	0.85	131	1.13	162	1.74	123	1.43	135	1.23	67	0.75
ENSG00000077522	17976	76800	257	75765	256.28	46325	136.8	43136	141.84	94210	268.48	1173	3.21	80722	269.4	41011	133.52	72659	215.93	62918	214.41	94765	334.47	41033	136.17	89403	304.27	64568	205.52	57442	190.77	67643	208.85	91364	277.12	63963	225.15	62437	193.95	50198	132.41	37155	122.46	44718	159.34	54226	151.8	56358	191.82
ENSG00000077549	19094	2751	8.67	2379	7.58	3105	8.63	3180	9.84	3207	8.6	3908	10.08	2855	8.97	2937	9	3375	9.44	2984	9.57	1949	6.48	2393	7.48	2640	8.46	2560	7.67	2100	6.57	2619	7.61	2762	7.89	2214	7.34	2806	8.21	4189	10.4	2757	8.55	2549	8.55	3797	10.01	1803	5.78
ENSG00000077585	2307	43	1.12	18	0.47	178	4.1	164	4.2	95	2.11	384	8.2	58	1.51	16	0.41	110	2.55	54	1.43	4	0.11	45	1.16	57	1.51	31	0.77	13	0.34	20	0.48	26	0.61	28	0.77	32	0.77	50	1.03	98	2.52	21	0.58	100	2.18	15	0.4
ENSG00000077616	7168	90	0.76	53	0.45	196	1.45	213	1.76	102	0.73	248	1.7	60	0.5	40	0.33	105	0.78	93	0.79	48	0.42	126	1.05	69	0.59	33	0.26	38	0.32	66	0.51	82	0.62	33	0.29	73	0.57	94	0.62	229	1.89	41	0.37	200	1.4	43	0.37
ENSG00000077684	9052	476	3.16	231	1.55	1133	6.64	621	4.05	510	2.89	910	4.95	392	2.6	458	2.96	631	3.72	526	3.56	346	2.43	670	4.42	446	3.01	546	3.45	404	2.66	390	2.39	409	2.46	409	2.86	423	2.61	880	4.61	605	3.96	495	3.5	557	3.1	275	1.86
ENSG00000077713	2839	90	1.91	63	1.35	315	5.89	439	9.14	131	2.36	741	12.86	78	1.65	52	1.07	158	2.97	97	2.09	27	0.6	129	2.71	117	2.52	45	0.91	37	0.78	38	0.74	66	1.27	75	1.67	102	2.01	120	2	202	4.22	48	1.08	167	2.96	61	1.31
ENSG00000077721	5207	1330	15.36	942	11	1400	14.27	1415	16.06	1556	15.31	1364	12.9	1567	18.05	1261	14.17	1653	16.96	1282	15.08	1049	12.78	1462	16.75	1782	20.94	1156	12.7	869	9.96	1674	17.84	1385	14.5	999	12.14	1306	14.01	2198	20.02	1305	14.85	1071	13.17	1555	15.03	896	10.53
ENSG00000077782	17201	873	3.05	570	2.01	4744	14.64	3455	11.87	1634	4.87	5980	17.13	1885	6.57	454	1.54	2301	7.15	1854	6.6	396	1.46	1009	3.5	1715	6.1	723	2.41	330	1.15	527	1.7	1060	3.36	616	2.27	1112	3.61	930	2.56	3142	10.82	512	1.91	2691	7.87	447	1.59
ENSG00000077800	4746	0	0	0	0	0	0	0	0	0	0	0	0	0	0	1	0.01	1	0.01	1	0.01	0	0	2	0.03	4	0.05	0	0	0	0	0	0	0	0	0	0	0	0	0	0	0	0	0	0	0	0	0	0
ENSG00000077935	4253	1	0.01	1	0.01	7	0.09	1	0.01	3	0.04	15	0.17	0	0	2	0.03	1	0.01	5	0.07	4	0.06	1	0.01	7	0.1	1	0.01	1	0.01	1	0.01	1	0.01	0	0	1	0.01	1	0.01	4	0.06	3	0.05	4	0.05	0	0
ENSG00000077942	7285	2874	23.73	977	8.15	7454	54.31	14424	117.03	3622	25.47	29007	196.14	2192	18.05	1299	10.44	6078	44.57	2246	18.89	661	5.76	4871	39.89	2183	18.33	1754	13.78	555	4.55	885	6.74	1188	8.89	1293	11.23	5788	44.37	1946	12.67	6912	56.21	1459	12.83	9064	62.61	2445	20.53
ENSG00000077943	7320	139	1.14	123	1.02	340	2.47	281	2.27	187	1.31	789	5.31	73	0.6	27	0.22	118	0.86	153	1.28	65	0.56	93	0.76	142	1.19	99	0.77	28	0.23	45	0.34	85	0.63	89	0.77	72	0.55	71	0.46	252	2.04	79	0.69	186	1.28	42	0.35
ENSG00000077984	891	5	0.34	5	0.34	15	0.89	16	1.06	9	0.52	50	2.76	6	0.4	1	0.07	3	0.18	6	0.41	11	0.78	15	1	3	0.21	4	0.26	1	0.07	3	0.19	5	0.31	6	0.43	0	0	0	0	3	0.2	1	0.07	20	1.13	7	0.48
ENSG00000078018	11813	253	1.29	25	0.13	551	2.48	372	1.86	254	1.1	192	0.8	332	1.69	83	0.41	310	1.4	278	1.44	56	0.3	238	1.2	214	1.11	130	0.63	63	0.32	183	0.86	224	1.03	41	0.22	152	0.72	68	0.27	255	1.28	73	0.4	209	0.89	53	0.27
ENSG00000078043	17535	544	1.87	606	2.1	593	1.8	553	1.86	641	1.87	558	1.57	625	2.14	699	2.33	553	1.68	535	1.87	709	2.57	713	2.43	607	2.12	582	1.9	750	2.55	865	2.74	884	2.75	524	1.89	500	1.59	1657	4.48	485	1.64	918	3.35	655	1.88	436	1.52
ENSG00000078053	5489	90	0.99	93	1.03	406	3.93	166	1.79	104	0.97	534	4.79	76	0.83	58	0.62	150	1.46	177	1.98	42	0.49	94	1.02	130	1.45	117	1.22	56	0.61	39	0.39	91	0.9	73	0.84	100	1.02	119	1.03	215	2.32	45	0.53	232	2.13	62	0.69
ENSG00000078061	3409	1734	30.6	1465	26.13	1569	24.43	1375	23.84	1617	24.3	997	14.41	1606	28.26	1687	28.96	1618	25.36	1441	25.89	1367	25.44	1758	30.76	1189	21.34	1280	21.48	1199	21	1451	23.62	1449	23.18	1191	22.11	1709	27.99	1820	25.31	1098	19.08	1376	25.85	1870	27.6	1441	25.86
ENSG00000078070	4311	371	5.18	397	5.6	351	4.32	446	6.12	392	4.66	578	6.6	219	3.05	240	3.26	328	4.06	255	3.62	370	5.45	428	5.92	345	4.9	317	4.21	333	4.61	313	4.03	349	4.41	353	5.18	354	4.59	474	5.21	294	4.04	272	4.04	362	4.23	293	4.16
ENSG00000078081	3785	1	0.02	1	0.02	7	0.1	3	0.05	6	0.08	1	0.01	0	0	0	0	3	0.04	1	0.02	1	0.02	4	0.06	4	0.06	5	0.08	0	0	0	0	1	0.01	0	0	0	0	2	0.03	2	0.03	1	0.02	6	0.08	0	0
ENSG00000078098	6968	205	1.77	108	0.94	635	4.84	1232	10.45	461	3.39	2669	18.87	381	3.28	66	0.55	871	6.68	344	3.02	71	0.65	159	1.36	404	3.55	166	1.36	55	0.47	124	0.99	275	2.15	98	0.89	250	2	254	1.73	596	5.07	70	0.64	437	3.16	63	0.55
ENSG00000078114	17810	51	0.17	27	0.09	180	0.54	101	0.34	68	0.2	144	0.4	30	0.1	25	0.08	55	0.16	46	0.16	25	0.09	68	0.23	33	0.11	33	0.11	16	0.05	24	0.07	33	0.1	23	0.08	56	0.18	25	0.07	84	0.28	27	0.1	74	0.21	33	0.11
ENSG00000078124	23102	144	0.37	75	0.2	292	0.67	255	0.65	183	0.41	678	1.45	145	0.38	142	0.36	151	0.35	142	0.38	81	0.22	139	0.36	183	0.48	89	0.22	65	0.17	91	0.22	94	0.22	96	0.26	103	0.25	153	0.31	280	0.72	112	0.31	205	0.45	74	0.2
ENSG00000078140	5180	764	8.87	787	9.24	1008	10.33	976	11.14	860	8.5	1218	11.58	819	9.49	992	11.21	961	9.91	653	7.72	641	7.85	639	7.36	704	8.31	683	7.54	709	8.17	840	9	800	8.42	830	10.14	718	7.74	1502	13.75	892	10.2	785	9.71	892	8.67	559	6.6
ENSG00000078142	15170	330	1.31	407	1.63	514	1.8	569	2.22	395	1.33	842	2.73	336	1.33	424	1.64	408	1.44	300	1.21	340	1.42	404	1.59	366	1.48	284	1.07	403	1.59	379	1.39	414	1.49	430	1.79	330	1.21	688	2.15	419	1.64	362	1.53	461	1.53	245	0.99
ENSG00000078177	9811	59	0.36	36	0.22	103	0.56	72	0.43	68	0.36	175	0.88	43	0.26	65	0.39	91	0.5	68	0.42	71	0.46	58	0.35	55	0.34	48	0.28	41	0.25	71	0.4	69	0.38	49	0.32	47	0.27	112	0.54	93	0.56	46	0.3	60	0.31	30	0.19
ENSG00000078237	9444	57	0.36	54	0.35	90	0.51	65	0.41	112	0.61	52	0.27	75	0.48	110	0.68	90	0.51	23	0.15	63	0.42	38	0.24	107	0.69	50	0.3	64	0.4	71	0.42	66	0.38	82	0.55	87	0.51	114	0.57	52	0.33	57	0.39	65	0.35	59	0.38
ENSG00000078246	3179	247	4.67	232	4.44	506	8.45	657	12.22	387	6.24	925	14.33	187	3.53	171	3.15	282	4.74	232	4.47	139	2.77	321	6.02	212	4.08	240	4.32	144	2.7	186	3.25	214	3.67	200	3.98	270	4.74	324	4.83	373	6.95	188	3.79	520	8.23	175	3.37
ENSG00000078269	12517	165	0.79	121	0.59	292	1.24	307	1.45	200	0.82	680	2.68	132	0.63	72	0.34	189	0.81	96	0.47	152	0.77	122	0.58	265	1.3	100	0.46	143	0.68	112	0.5	145	0.63	126	0.64	115	0.51	97	0.37	188	0.89	70	0.36	154	0.62	126	0.62
ENSG00000078295	17608	1652	5.64	2894	9.99	1219	3.67	1142	3.83	2369	6.89	275	0.77	1299	4.43	2047	6.8	1554	4.71	1414	4.92	2114	7.62	1510	5.12	1202	4.18	2530	8.22	2074	7.03	2303	7.26	3156	9.77	1993	7.16	1604	5.09	1490	4.01	831	2.8	1928	7.01	1355	3.87	1427	4.96
ENSG00000078304	14289	1173	4.94	1338	5.69	1557	5.78	1625	6.72	1328	4.76	2161	7.45	1284	5.39	986	4.04	1530	5.72	956	4.1	1019	4.52	1172	4.89	1170	5.01	1086	4.35	1164	4.86	1361	5.29	1443	5.51	895	3.96	1190	4.65	2253	7.48	1258	5.22	1337	5.99	1524	5.37	912	3.9
ENSG00000078319	5854	187	1.92	130	1.35	248	2.25	186	1.88	174	1.52	255	2.15	215	2.2	173	1.73	249	2.27	169	1.77	143	1.55	120	1.22	268	2.8	118	1.15	121	1.23	144	1.37	213	1.98	133	1.44	149	1.42	228	1.85	242	2.45	124	1.36	304	2.61	139	1.45
ENSG00000078328	15742	2744	10.49	2404	9.29	2385	8.04	1798	6.75	2417	7.87	24	0.08	3753	14.3	2261	8.41	1909	6.48	2640	10.27	1875	7.56	2969	11.25	2263	8.79	2322	8.44	2037	7.73	3593	12.67	2800	9.7	2533	10.18	1946	6.9	4780	14.4	1664	6.26	2638	10.73	2886	9.23	1760	6.84
ENSG00000078369	6417	1375	12.89	870	8.24	3810	31.52	3897	35.9	2004	16	6157	47.26	1823	17.04	1289	11.76	2091	17.41	1632	15.58	561	5.55	1618	15.04	1674	15.96	1094	9.75	562	5.23	827	7.15	1107	9.41	832	8.2	1644	14.31	1726	12.75	2493	23.02	975	9.73	2510	19.68	914	8.71
ENSG00000078399	3033	444	8.81	584	11.71	287	5.02	217	4.23	369	6.23	335	5.44	207	4.09	251	4.84	332	5.85	356	7.19	341	7.13	491	9.66	213	4.3	627	11.83	356	7.01	454	8.31	401	7.21	703	14.67	423	7.79	560	8.75	209	4.08	434	9.17	342	5.67	313	6.31
ENSG00000078401	2035	76	2.25	26	0.78	363	9.47	261	7.58	296	7.45	509	12.32	59	1.74	43	1.24	61	1.6	29	0.87	14	0.44	86	2.52	73	2.19	57	1.6	18	0.53	32	0.87	22	0.59	49	1.52	26	0.71	49	1.14	137	3.99	44	1.38	170	4.2	22	0.66
ENSG00000078403	9130	344	2.27	356	2.37	613	3.56	456	2.95	460	2.58	825	4.45	233	1.53	340	2.18	410	2.4	333	2.23	320	2.22	517	3.38	391	2.62	372	2.33	429	2.81	341	2.07	424	2.53	328	2.27	316	1.93	441	2.29	433	2.81	389	2.73	459	2.53	320	2.14
ENSG00000078487	3318	117	2.12	85	1.56	187	2.99	165	2.94	126	1.95	190	2.82	88	1.59	122	2.15	108	1.74	115	2.12	70	1.34	133	2.39	94	1.73	94	1.62	106	1.91	79	1.32	121	1.99	70	1.33	101	1.7	181	2.59	140	2.5	138	2.66	158	2.4	59	1.09
ENSG00000078549	6985	24	0.21	31	0.27	76	0.58	70	0.59	36	0.26	16	0.11	29	0.25	28	0.23	50	0.38	54	0.47	26	0.24	45	0.38	50	0.44	25	0.2	24	0.21	42	0.33	32	0.25	29	0.26	70	0.56	38	0.26	93	0.79	26	0.24	86	0.62	19	0.17
ENSG00000078579	1840	0	0	0	0	0	0	0	0	1	0.03	3	0.08	0	0	0	0	0	0	0	0	0	0	0	0	0	0	0	0	0	0	0	0	0	0	0	0	1	0.03	0	0	0	0	0	0	2	0.05	0	0
ENSG00000078589	3576	0	0	3	0.05	8	0.12	4	0.07	9	0.13	3	0.04	1	0.02	1	0.02	5	0.07	2	0.03	0	0	0	0	7	0.12	2	0.03	2	0.03	2	0.03	0	0	0	0	2	0.03	0	0	3	0.05	1	0.02	9	0.13	0	0
ENSG00000078596	2051	831	24.37	249	7.38	5058	130.91	3510	101.15	1900	47.46	6019	144.56	1170	34.22	328	9.36	3080	80.22	2343	69.98	246	7.61	719	20.91	1456	43.43	676	18.86	230	6.69	372	10.07	851	22.62	307	9.47	1297	35.31	516	11.93	2819	81.43	363	11.34	1751	42.96	318	9.49
ENSG00000078618	6773	4874	43.29	5087	45.67	4075	31.94	3361	29.33	4738	35.84	2074	15.08	5203	46.09	5602	48.41	4192	33.06	3893	35.21	4857	45.5	5049	44.47	3991	36.05	4598	38.84	5041	44.43	6409	52.52	5384	43.34	4572	42.71	3783	31.19	12834	89.85	3062	26.78	7861	74.34	4882	36.27	2852	25.76
ENSG00000078668	3181	5349	101.15	3283	62.75	3190	53.23	2843	52.83	4986	80.3	1696	26.26	2704	51	3642	67	5637	94.67	4258	82	4252	84.81	3332	62.49	3605	69.33	5568	100.16	4304	80.78	4368	76.21	5566	95.4	3724	74.08	5448	95.64	5238	78.08	3450	64.26	4018	80.91	3530	55.84	4273	82.19
ENSG00000078674	12476	2860	13.79	2687	13.1	2423	10.31	2136	10.12	2517	10.33	1933	7.63	2733	13.14	2347	11.01	2464	10.55	1983	9.74	3912	19.89	2595	12.41	2600	12.75	2581	11.84	3172	15.18	4080	18.15	3362	14.69	1982	10.05	2227	9.97	5317	20.21	1985	9.43	3370	17.3	2232	9	1372	6.73
ENSG00000078687	11111	288	1.56	362	1.98	496	2.37	467	2.48	409	1.89	718	3.18	203	1.1	226	1.19	328	1.58	295	1.63	293	1.67	301	1.62	292	1.61	255	1.31	298	1.6	331	1.65	372	1.83	220	1.25	234	1.18	522	2.23	329	1.75	356	2.05	360	1.63	195	1.07
ENSG00000078699	9457	215	1.37	314	2.02	467	2.62	303	1.89	317	1.72	451	2.35	216	1.37	212	1.31	381	2.15	268	1.74	199	1.34	235	1.48	296	1.91	274	1.66	272	1.72	290	1.7	333	1.92	236	1.58	286	1.69	532	2.67	262	1.64	261	1.77	268	1.43	202	1.31
ENSG00000078725	3874	53	0.82	1	0.02	80	1.1	25	0.38	63	0.83	3	0.04	67	1.04	33	0.5	61	0.84	34	0.54	8	0.13	27	0.42	60	0.95	30	0.44	9	0.14	30	0.43	43	0.61	3	0.05	62	0.89	18	0.22	42	0.64	38	0.63	32	0.42	23	0.36
ENSG00000078747	10639	468	2.65	507	2.9	694	3.46	606	3.37	528	2.54	955	4.42	497	2.8	657	3.61	593	2.98	449	2.59	430	2.56	492	2.76	491	2.82	439	2.36	492	2.76	597	3.11	523	2.68	530	3.15	483	2.54	834	3.72	590	3.29	506	3.05	563	2.66	320	1.84
ENSG00000078795	4653	35	0.45	18	0.24	19	0.22	12	0.15	18	0.2	8	0.08	9	0.12	20	0.25	39	0.45	16	0.21	15	0.2	7	0.09	28	0.37	9	0.11	30	0.38	15	0.18	13	0.15	15	0.2	13	0.16	6	0.06	5	0.06	30	0.41	8	0.09	45	0.59
ENSG00000078804	4179	1184	17.04	1207	17.56	1107	14.06	1042	14.74	1458	17.87	781	9.21	1521	21.84	749	10.49	1202	15.37	868	12.72	715	10.86	952	13.59	1584	23.19	675	9.24	1362	19.46	899	11.94	1044	13.62	973	14.73	1804	24.11	826	9.37	1191	16.89	491	7.53	1595	19.21	2023	29.62
ENSG00000078808	4744	1820	23.08	964	12.36	2587	28.95	2661	33.15	1890	20.41	3779	39.24	1605	20.3	1635	20.17	2062	23.22	1799	23.23	836	11.18	1531	19.25	1520	19.6	1222	14.74	1057	13.3	1211	14.17	1302	14.96	1272	16.97	1891	22.26	1855	18.54	2167	27.06	1255	16.94	2256	23.93	961	12.39
ENSG00000078814	8247	5335	38.91	5476	40.37	2005	12.91	3365	24.12	6519	40.49	227	1.36	1007	7.33	1353	9.6	5292	34.28	5596	41.57	5953	45.8	1171	8.47	8209	60.9	5282	36.65	3434	24.86	3444	23.18	8185	54.11	1588	12.18	6765	45.81	794	4.57	1384	9.94	1481	11.5	1357	8.28	5598	41.53
ENSG00000078898	1788	0	0	0	0	1	0.03	0	0	0	0	0	0	1	0.03	0	0	0	0	0	0	0	0	0	0	0	0	0	0	0	0	0	0	1	0.03	0	0	2	0.06	0	0	1	0.03	0	0	2	0.06	0	0
ENSG00000078900	6767	7	0.06	3	0.03	1	0.01	6	0.05	8	0.06	0	0	5	0.04	4	0.03	7	0.06	23	0.21	5	0.05	12	0.11	15	0.14	5	0.04	3	0.03	4	0.03	8	0.06	7	0.07	9	0.07	19	0.13	5	0.04	9	0.09	4	0.03	4	0.04
ENSG00000078902	5983	842	8.47	606	6.16	1050	9.32	905	8.94	786	6.73	676	5.57	940	9.43	1201	11.75	985	8.8	882	9.03	589	6.25	921	9.18	741	7.58	756	7.23	671	6.7	848	7.87	824	7.51	764	8.08	970	9.05	1705	13.51	884	8.75	1124	12.03	1163	9.78	581	5.94
ENSG00000078967	4715	1376	17.55	1816	23.42	1001	11.27	958	12.01	1467	15.94	580	6.06	1586	20.18	1096	13.6	1217	13.79	1061	13.78	1384	18.62	1268	16.04	1029	13.35	1360	16.5	1600	20.26	1488	17.52	1630	18.85	1517	20.36	1163	13.77	1539	15.48	1034	12.99	996	13.53	1841	19.65	1131	14.68
ENSG00000079101	3846	0	0	0	0	3	0.04	0	0	1	0.01	2	0.03	0	0	0	0	0	0	0	0	1	0.02	2	0.03	0	0	0	0	1	0.02	0	0	0	0	0	0	0	0	0	0	1	0.02	0	0	0	0	0	0
ENSG00000079102	13535	140	0.62	104	0.47	348	1.36	388	1.69	210	0.79	1057	3.85	95	0.42	91	0.39	238	0.94	157	0.71	109	0.51	172	0.76	201	0.91	117	0.49	83	0.37	80	0.33	147	0.59	79	0.37	170	0.7	148	0.52	258	1.13	125	0.59	290	1.08	84	0.38
ENSG00000079112	3878	2	0.03	0	0	3	0.04	2	0.03	5	0.07	6	0.08	0	0	0	0	7	0.1	2	0.03	1	0.02	2	0.03	5	0.08	3	0.04	0	0	0	0	4	0.06	0	0	4	0.06	3	0.04	0	0	0	0	2	0.03	2	0.03
ENSG00000079134	8102	273	2.03	219	1.64	527	3.45	407	2.97	329	2.08	744	4.52	210	1.55	256	1.85	298	1.96	305	2.31	214	1.68	399	2.94	234	1.77	293	2.07	208	1.53	310	2.12	344	2.31	263	2.05	228	1.57	443	2.59	398	2.91	265	2.09	346	2.15	142	1.07
ENSG00000079150	3080	222	4.34	74	1.46	301	5.19	483	9.27	225	3.74	1059	16.94	176	3.43	108	2.05	222	3.85	169	3.36	83	1.71	241	4.67	165	3.28	118	2.19	80	1.55	91	1.64	127	2.25	94	1.93	210	3.81	193	2.97	330	6.35	126	2.62	336	5.49	124	2.46
ENSG00000079156	11488	583	3.05	1125	5.95	487	2.25	395	2.03	512	2.28	174	0.75	1151	6.01	770	3.92	519	2.41	722	3.85	660	3.65	661	3.43	713	3.8	632	3.15	1023	5.32	968	4.68	824	3.91	1249	6.88	392	1.91	2076	8.57	790	4.07	1093	6.09	940	4.12	473	2.52
ENSG00000079215	21227	265	0.75	147	0.42	403	1.01	384	1.07	340	0.82	467	1.08	159	0.45	543	1.5	431	1.08	328	0.95	420	1.26	621	1.75	456	1.31	401	1.08	181	0.51	937	2.45	612	1.57	369	1.1	239	0.63	843	1.88	337	0.94	555	1.67	229	0.54	176	0.51
ENSG00000079246	5463	1889	20.8	1622	18.05	2339	22.73	2486	26.9	2103	19.72	3357	30.27	1932	21.22	2294	24.57	2152	21.04	1858	20.83	1452	16.86	2020	22.06	1753	19.63	1722	18.04	1380	15.08	1928	19.59	1717	17.14	1843	21.35	1885	19.27	4153	36.05	2036	22.08	2102	24.65	2199	20.26	1237	13.85
ENSG00000079257	1459	69	2.84	15	0.63	209	7.6	193	7.82	86	3.02	585	19.75	57	2.34	102	4.09	152	5.57	81	3.4	10	0.43	200	8.18	81	3.4	51	2	17	0.7	47	1.79	38	1.42	21	0.91	51	1.95	47	1.53	193	7.84	47	2.06	131	4.52	40	1.68
ENSG00000079263	5582	3	0.03	4	0.04	9	0.09	2	0.02	5	0.05	7	0.06	0	0	2	0.02	5	0.05	4	0.04	2	0.02	5	0.05	3	0.03	6	0.06	0	0	2	0.02	0	0	1	0.01	2	0.02	2	0.02	5	0.05	0	0	3	0.03	1	0.01
ENSG00000079277	8071	425	3.17	334	2.52	658	4.33	693	5.08	590	3.74	907	5.54	342	2.54	395	2.86	443	2.93	373	2.83	307	2.41	462	3.41	426	3.23	353	2.5	301	2.23	440	3.03	434	2.93	444	3.48	317	2.19	620	3.64	381	2.8	352	2.79	568	3.54	325	2.46
ENSG00000079308	16281	9402	34.74	6166	23.03	18890	61.59	14129	51.29	16947	53.32	12077	36.54	12174	44.86	11399	40.97	9490	31.14	8611	32.4	3808	14.84	11416	41.83	8716	32.75	8558	30.08	6569	24.09	6431	21.92	7891	26.43	11315	43.98	9609	32.96	7380	21.49	9548	34.75	6981	27.46	17368	53.68	5716	21.48
ENSG00000079313	5579	385	4.15	366	3.99	616	5.86	537	5.69	547	5.02	567	5.01	421	4.53	532	5.58	399	3.82	434	4.77	234	2.66	527	5.64	351	3.85	318	3.26	232	2.48	392	3.9	359	3.51	394	4.47	507	5.07	482	4.1	543	5.77	321	3.69	657	5.93	264	2.9
ENSG00000079332	6914	1276	11.1	957	8.42	2110	16.2	1874	16.02	1481	10.97	3017	21.49	1479	12.83	1642	13.9	1782	13.77	1318	11.68	865	7.94	1383	11.93	1204	10.65	1082	8.95	848	7.32	1434	11.51	1377	10.86	1266	11.59	1308	10.56	2041	14	1853	15.88	1182	10.95	1651	12.02	791	7
ENSG00000079335	6510	54	0.5	46	0.43	158	1.29	115	1.04	86	0.68	238	1.8	33	0.3	47	0.42	68	0.56	49	0.46	40	0.39	99	0.91	59	0.55	49	0.43	40	0.37	48	0.41	45	0.38	42	0.41	51	0.44	116	0.84	86	0.78	61	0.6	93	0.72	49	0.46
ENSG00000079337	12106	526	2.61	270	1.36	2998	13.15	1475	7.2	1123	4.75	2658	10.82	530	2.63	513	2.48	388	1.71	499	2.53	144	0.75	1233	6.08	457	2.31	502	2.37	176	0.87	473	2.17	383	1.72	356	1.86	612	2.82	712	2.79	1102	5.39	369	1.95	855	3.55	234	1.18
ENSG00000079385	5527	19	0.21	27	0.3	23	0.22	29	0.31	49	0.45	49	0.44	12	0.13	21	0.22	15	0.14	21	0.23	29	0.33	34	0.37	33	0.37	32	0.33	21	0.23	36	0.36	26	0.26	26	0.3	10	0.1	6	0.05	30	0.32	29	0.34	40	0.36	35	0.39
ENSG00000079387	6114	83	0.82	118	1.17	148	1.28	167	1.61	132	1.11	293	2.36	88	0.86	116	1.11	122	1.07	105	1.05	85	0.88	105	1.02	117	1.17	76	0.71	89	0.87	116	1.05	108	0.96	90	0.93	87	0.79	165	1.28	128	1.24	98	1.03	136	1.12	56	0.56
ENSG00000079393	2339	3486	89.65	3014	78.35	2469	56.03	2083	52.64	2756	60.36	25	0.53	3150	80.79	3196	79.97	3094	70.67	2331	61.05	2162	58.64	2334	59.53	2361	61.75	2756	67.42	3054	77.95	3350	79.49	2798	65.22	2810	76.02	2722	64.98	2264	45.9	2359	59.75	2013	55.12	3089	66.46	2443	63.9
ENSG00000079432	11031	676	3.69	718	3.96	1521	7.32	1395	7.47	1075	4.99	1826	8.15	934	5.08	1302	6.91	662	3.21	1079	5.99	400	2.3	1099	5.94	849	4.71	442	2.29	410	2.22	658	3.31	596	2.95	410	2.35	915	4.63	995	4.28	891	4.79	739	4.29	1339	6.11	644	3.57
ENSG00000079435	5161	208	2.42	93	1.1	2092	21.52	1511	17.31	532	5.28	2729	26.05	1144	13.3	219	2.48	596	6.17	304	3.61	222	2.73	742	8.58	776	9.2	603	6.69	214	2.48	174	1.87	155	1.64	401	4.92	738	7.98	196	1.8	937	10.76	279	3.46	3390	33.05	246	2.92
ENSG00000079459	5197	1670	19.33	2267	26.52	1744	17.81	1318	14.99	2064	20.35	1156	10.96	1622	18.72	1380	15.54	2372	24.38	1926	22.7	1847	22.55	1492	17.13	1510	17.78	2416	26.6	2021	23.22	1530	16.34	2113	22.17	1543	18.79	1742	18.72	2317	21.14	1659	18.91	1638	20.19	2705	26.19	1527	17.98
ENSG00000079462	1419	34	1.44	12	0.51	48	1.8	47	1.96	41	1.48	43	1.49	27	1.14	40	1.65	34	1.28	42	1.81	25	1.12	27	1.14	17	0.73	36	1.45	25	1.05	27	1.06	44	1.69	13	0.58	38	1.5	33	1.1	51	2.13	26	1.17	38	1.35	29	1.25
ENSG00000079482	20704	142	0.41	135	0.4	232	0.59	241	0.69	182	0.45	378	0.9	90	0.26	71	0.2	139	0.36	108	0.32	109	0.33	117	0.34	104	0.31	97	0.27	156	0.45	91	0.24	128	0.34	94	0.29	135	0.36	129	0.3	135	0.39	120	0.37	203	0.49	64	0.19
ENSG00000079557	2182	0	0	0	0	0	0	0	0	0	0	0	0	0	0	0	0	0	0	0	0	0	0	0	0	0	0	0	0	0	0	0	0	0	0	0	0	0	0	0	0	0	0	0	0	0	0	0	0
ENSG00000079616	4311	343	4.79	314	4.43	421	5.18	336	4.61	297	3.53	385	4.4	207	2.88	225	3.05	407	5.04	329	4.68	262	3.86	262	3.63	285	4.04	324	4.3	282	3.91	300	3.86	359	4.54	240	3.52	342	4.43	475	5.22	361	4.96	302	4.49	381	4.45	243	3.45
ENSG00000079689	1482	1	0.04	0	0	2	0.07	1	0.04	0	0	0	0	0	0	0	0	1	0.04	0	0	0	0	0	0	0	0	0	0	1	0.04	0	0	0	0	0	0	0	0	0	0	2	0.08	0	0	1	0.03	0	0
ENSG00000079691	6853	61	0.54	12	0.11	260	2.01	234	2.02	102	0.76	398	2.86	89	0.78	24	0.2	150	1.17	84	0.75	24	0.22	75	0.65	68	0.61	35	0.29	14	0.12	21	0.17	47	0.37	32	0.3	72	0.59	46	0.32	138	1.19	16	0.15	125	0.92	25	0.22
ENSG00000079739	4077	8062	118.95	15488	230.99	5323	69.31	3757	54.47	6775	85.13	1610	19.45	6480	95.35	10063	144.45	6440	84.39	9051	135.99	9578	149.05	6162	90.16	3970	59.57	11507	161.49	15959	233.7	8725	118.78	10153	135.78	11920	185	8853	121.25	12329	143.39	4845	70.41	7951	124.91	11186	138.07	10745	161.25
ENSG00000079785	10125	2198	13.06	2217	13.31	2016	10.57	1879	10.97	2108	10.67	1808	8.8	2012	11.92	2113	12.21	2453	12.94	1839	11.13	1827	11.45	1860	10.96	1763	10.65	2178	12.31	1844	10.87	2125	11.65	2272	12.23	2041	12.76	1908	10.52	3223	15.09	1840	10.77	1988	12.58	1985	9.87	1570	9.49
ENSG00000079805	17565	1532	5.25	1716	5.94	2010	6.07	1648	5.55	2182	6.36	1631	4.57	1775	6.06	1735	5.78	1423	4.33	1429	4.98	1135	4.1	1526	5.18	1446	5.04	1298	4.23	1459	4.96	1693	5.35	1691	5.25	1493	5.38	1562	4.97	2437	6.58	1498	5.05	1524	5.56	2339	6.7	1273	4.43
ENSG00000079819	10320	1138	6.63	815	4.8	3426	17.62	4264	24.42	2233	11.08	10374	49.52	1334	7.75	640	3.63	2283	11.82	1408	8.36	592	3.64	1510	8.73	1861	11.03	865	4.8	496	2.87	777	4.18	1164	6.15	515	3.16	1320	7.14	955	4.39	2257	12.96	711	4.41	2486	12.12	621	3.68
ENSG00000079841	12788	44	0.21	13	0.06	75	0.31	39	0.18	38	0.15	25	0.1	140	0.66	8	0.04	43	0.18	32	0.15	7	0.03	39	0.18	41	0.2	6	0.03	8	0.04	18	0.08	33	0.14	26	0.13	26	0.11	7	0.03	84	0.39	21	0.11	37	0.15	1	0
ENSG00000079931	5223	14	0.16	3	0.03	24	0.24	20	0.23	35	0.34	2	0.02	21	0.24	2	0.02	19	0.19	13	0.15	0	0	18	0.21	28	0.33	2	0.02	7	0.08	16	0.17	25	0.26	0	0	14	0.15	22	0.2	20	0.23	5	0.06	21	0.2	5	0.06
ENSG00000079950	16387	690	2.53	465	1.73	1174	3.8	1119	4.04	809	2.53	2091	6.29	611	2.24	641	2.29	790	2.58	583	2.18	432	1.67	789	2.87	578	2.16	604	2.11	437	1.59	694	2.35	676	2.25	503	1.94	600	2.04	872	2.52	770	2.78	495	1.93	825	2.53	443	1.65
ENSG00000079974	5869	130	1.33	116	1.2	376	3.4	342	3.44	273	2.38	601	5.04	172	1.76	207	2.06	202	1.84	217	2.26	75	0.81	226	2.3	171	1.78	173	1.69	86	0.87	136	1.29	177	1.64	113	1.22	144	1.37	202	1.63	265	2.68	155	1.69	344	2.95	95	0.99
ENSG00000079999	3573	2417	40.69	1791	30.48	1806	26.83	1482	24.52	1968	28.22	932	12.85	1513	25.4	2624	42.98	2116	31.64	2049	35.13	1571	27.9	2029	33.88	1450	24.83	2356	37.73	1905	31.83	2500	38.83	1924	29.36	2300	40.73	2082	32.54	3708	49.21	1430	23.71	2495	44.73	1988	28	1411	24.16
ENSG00000080007	2724	1	0.02	1	0.02	45	0.88	17	0.37	21	0.39	2	0.04	8	0.18	2	0.04	14	0.27	16	0.36	5	0.12	22	0.48	5	0.11	20	0.42	3	0.07	13	0.26	6	0.12	3	0.07	7	0.14	27	0.47	9	0.2	17	0.4	4	0.07	10	0.22
ENSG00000080031	4345	2	0.03	1	0.01	19	0.23	21	0.29	14	0.17	43	0.49	1	0.01	3	0.04	15	0.18	9	0.13	2	0.03	3	0.04	7	0.1	0	0	2	0.03	1	0.01	5	0.06	3	0.04	6	0.08	6	0.07	8	0.11	4	0.06	4	0.05	2	0.03
ENSG00000080166	7540	10	0.08	9	0.07	14	0.1	13	0.1	16	0.11	8	0.05	7	0.06	6	0.05	5	0.04	8	0.06	5	0.04	15	0.12	21	0.17	15	0.11	13	0.1	7	0.05	16	0.12	5	0.04	8	0.06	9	0.06	6	0.05	12	0.1	6	0.04	6	0.05
ENSG00000080189	7708	305	2.38	202	1.59	615	4.24	516	3.96	398	2.65	826	5.28	325	2.53	364	2.76	420	2.91	434	3.45	165	1.36	290	2.24	350	2.78	301	2.23	186	1.44	223	1.61	290	2.05	230	1.89	353	2.56	537	3.3	457	3.51	332	2.76	504	3.29	198	1.57
ENSG00000080200	10979	93	0.51	216	1.2	229	1.11	140	0.75	138	0.64	307	1.38	136	0.74	292	1.56	64	0.31	61	0.34	262	1.51	128	0.7	155	0.86	92	0.48	231	1.26	249	1.26	211	1.05	145	0.84	46	0.23	233	1.01	132	0.71	126	0.74	95	0.44	70	0.39
ENSG00000080224	6291	0	0	0	0	14	0.12	6	0.06	3	0.02	10	0.08	4	0.04	0	0	7	0.06	6	0.06	1	0.01	1	0.01	4	0.04	0	0	4	0.04	0	0	2	0.02	1	0.01	8	0.07	1	0.01	17	0.16	6	0.06	10	0.08	1	0.01
ENSG00000080293	3415	6	0.11	0	0	12	0.19	17	0.29	15	0.23	10	0.14	4	0.07	4	0.07	8	0.13	9	0.16	4	0.07	9	0.16	20	0.36	7	0.12	10	0.17	10	0.16	4	0.06	1	0.02	4	0.07	1	0.01	10	0.17	1	0.02	7	0.1	1	0.02
ENSG00000080298	11169	82	0.44	66	0.36	156	0.74	143	0.76	113	0.52	322	1.42	87	0.47	156	0.82	133	0.64	101	0.55	85	0.48	125	0.67	107	0.59	98	0.5	81	0.43	96	0.48	89	0.43	41	0.23	63	0.31	89	0.38	146	0.77	101	0.58	139	0.63	73	0.4
ENSG00000080345	18166	1057	3.5	1979	6.62	1244	3.64	1055	3.43	1623	4.58	956	2.59	1605	5.3	983	3.17	1142	3.36	1249	4.21	1955	6.83	1226	4.03	2210	7.44	1002	3.16	1974	6.49	2407	7.35	2273	6.82	1000	3.48	778	2.39	2424	6.33	959	3.13	1297	4.57	1226	3.4	1263	4.25
ENSG00000080371	16048	2022	7.58	1726	6.54	1738	5.75	1509	5.56	2025	6.46	1141	3.5	2028	7.58	2355	8.59	2180	7.26	1994	7.61	1306	5.16	1736	6.45	2020	7.7	1750	6.24	1467	5.46	2199	7.61	1891	6.42	1953	7.7	1690	5.88	3246	9.59	1619	5.98	1864	7.44	1932	6.06	1334	5.09
ENSG00000080493	9153	50	0.33	79	0.52	30	0.17	61	0.39	55	0.31	98	0.53	66	0.43	33	0.21	57	0.33	28	0.19	74	0.51	29	0.19	58	0.39	54	0.34	77	0.5	85	0.52	76	0.45	53	0.37	56	0.34	48	0.25	58	0.38	37	0.26	63	0.35	62	0.41
ENSG00000080503	18595	2233	7.22	2624	8.58	2737	7.81	2804	8.91	2560	7.05	3964	10.5	1783	5.75	1872	5.89	2612	7.5	1922	6.33	2231	7.61	2274	7.3	2401	7.9	2641	8.13	2194	7.04	2177	6.5	2462	7.22	2011	6.84	2215	6.65	3585	9.14	2138	6.81	2290	7.89	2588	7	1615	5.31
ENSG00000080511	2001	0	0	0	0	0	0	0	0	0	0	0	0	0	0	0	0	1	0.03	0	0	0	0	0	0	0	0	0	0	0	0	0	0	0	0	0	0	0	0	0	0	0	0	0	0	0	0	0	0
ENSG00000080546	5121	1474	17.31	1841	21.86	1265	13.11	1211	13.98	1816	18.17	868	8.35	1565	18.33	1384	15.82	1281	13.36	1758	21.03	1053	13.05	2251	26.22	1173	14.01	1718	19.2	2084	24.3	2024	21.94	1338	14.25	1372	16.95	1835	20.01	2093	19.38	979	11.33	979	12.24	1022	10.04	1411	16.86
ENSG00000080561	7554	389	3.1	446	3.59	398	2.8	406	3.18	446	3.02	533	3.48	366	2.91	394	3.05	375	2.65	295	2.39	418	3.51	406	3.21	325	2.63	394	2.98	445	3.52	444	3.26	494	3.57	399	3.34	340	2.51	598	3.75	324	2.54	345	2.93	406	2.7	301	2.44
ENSG00000080572	1956	0	0	0	0	0	0	0	0	0	0	0	0	0	0	0	0	0	0	0	0	0	0	0	0	0	0	0	0	0	0	0	0	0	0	0	0	0	0	0	0	0	0	0	0	0	0	0	0
ENSG00000080573	6783	485	4.3	413	3.7	1574	12.32	1080	9.41	1101	8.32	1902	13.81	473	4.18	226	1.95	708	5.58	765	6.91	342	3.2	663	5.83	835	7.53	944	7.96	177	1.56	412	3.37	841	6.76	596	5.56	768	6.32	416	2.91	992	8.66	325	3.07	810	6.01	273	2.46
ENSG00000080603	13644	38	0.17	140	0.62	80	0.31	69	0.3	138	0.52	118	0.43	61	0.27	86	0.37	40	0.16	43	0.19	69	0.32	66	0.29	83	0.37	45	0.19	75	0.33	67	0.27	77	0.31	64	0.3	46	0.19	92	0.32	34	0.15	48	0.23	98	0.36	74	0.33
ENSG00000080608	2573	136	3.18	85	2.01	238	4.91	208	4.78	178	3.54	336	6.43	203	4.73	306	6.96	200	4.15	138	3.29	66	1.63	207	4.8	141	3.35	131	2.91	109	2.53	124	2.67	119	2.52	173	4.25	189	4.1	229	4.22	227	5.23	180	4.48	226	4.42	83	1.97
ENSG00000080618	6699	0	0	0	0	0	0	1	0.01	0	0	0	0	0	0	0	0	0	0	1	0.01	1	0.01	0	0	0	0	1	0.01	0	0	0	0	2	0.02	0	0	1	0.01	0	0	2	0.02	0	0	1	0.01	0	0
ENSG00000080644	4761	3	0.04	2	0.03	3	0.03	2	0.02	1	0.01	2	0.02	2	0.03	4	0.05	1	0.01	3	0.04	1	0.01	1	0.01	3	0.04	1	0.01	0	0	3	0.03	2	0.02	1	0.01	0	0	2	0.02	3	0.04	0	0	0	0	2	0.03
ENSG00000080709	6108	47	0.46	76	0.76	27	0.23	22	0.21	54	0.45	12	0.1	38	0.37	21	0.2	29	0.25	45	0.45	64	0.66	19	0.19	36	0.36	55	0.52	59	0.58	21	0.19	96	0.86	29	0.3	58	0.53	12	0.09	18	0.17	28	0.29	56	0.46	56	0.56
ENSG00000080802	6999	315	2.71	514	4.47	452	3.43	373	3.15	534	3.91	555	3.91	375	3.21	412	3.45	318	2.43	344	3.01	444	4.02	419	3.57	362	3.16	423	3.46	490	4.18	456	3.62	470	3.66	499	4.51	326	2.6	722	4.89	328	2.78	451	4.13	505	3.63	304	2.66
ENSG00000080815	9947	447	2.7	390	2.38	846	4.51	890	5.29	589	3.03	1543	7.64	484	2.92	494	2.91	546	2.93	475	2.93	270	1.72	544	3.26	447	2.75	411	2.36	346	2.08	437	2.44	444	2.43	491	3.12	403	2.26	672	3.2	592	3.53	428	2.76	757	3.83	295	1.81
ENSG00000080819	3157	203	3.87	121	2.33	276	4.64	302	5.65	213	3.46	377	5.88	141	2.68	196	3.63	244	4.13	158	3.07	126	2.53	199	3.76	177	3.43	207	3.75	176	3.33	175	3.08	202	3.49	277	5.55	170	3.01	258	3.87	211	3.96	202	4.1	191	3.04	142	2.75
ENSG00000080822	5210	658	7.6	566	6.61	1183	12.05	1251	14.19	891	8.76	1999	18.9	671	7.73	755	8.48	807	8.27	613	7.21	434	5.29	815	9.33	646	7.59	642	7.05	412	4.72	592	6.31	619	6.48	690	8.38	683	7.32	828	7.54	899	10.22	524	6.44	894	8.63	448	5.26
ENSG00000080823	10986	114	0.62	40	0.22	237	1.15	211	1.14	152	0.71	283	1.27	81	0.44	71	0.38	134	0.65	84	0.47	35	0.2	79	0.43	66	0.37	39	0.2	31	0.17	46	0.23	57	0.28	23	0.13	88	0.45	80	0.35	173	0.93	68	0.4	132	0.6	47	0.26
ENSG00000080824	5097	11528	136.05	7508	89.57	8862	92.29	9658	112	10461	105.14	8969	86.68	8413	99.02	14854	170.55	9690	101.56	6335	76.14	7233	90.03	9681	113.31	11498	138.01	9479	106.41	8758	102.58	11609	126.41	9213	98.55	11716	145.45	10115	110.81	11597	107.88	7584	88.16	8373	105.22	6945	68.57	7646	91.78
ENSG00000080839	5956	220	2.22	361	3.69	153	1.36	205	2.03	229	1.97	171	1.41	115	1.16	131	1.29	196	1.76	220	2.26	324	3.45	152	1.52	346	3.55	174	1.67	294	2.95	280	2.61	329	3.01	133	1.41	237	2.22	165	1.31	148	1.47	153	1.65	109	0.92	204	2.1
ENSG00000080845	8785	2188	14.98	2559	17.71	2381	14.39	3112	20.94	3067	17.88	2895	16.23	3293	22.49	3073	20.47	1647	10.02	2072	14.45	1392	10.05	2209	15	2415	16.82	1670	10.88	1695	11.52	2310	14.59	2036	12.64	2259	16.27	2313	14.7	2872	15.5	2230	15.04	1710	12.47	3414	19.56	1601	11.15
ENSG00000080854	17862	168	0.57	243	0.83	453	1.35	396	1.31	266	0.76	412	1.14	94	0.32	99	0.32	108	0.32	234	0.8	164	0.58	158	0.53	122	0.42	281	0.9	218	0.73	91	0.28	184	0.56	193	0.68	187	0.58	200	0.53	158	0.52	115	0.41	171	0.48	129	0.44
ENSG00000080910	2750	0	0	0	0	0	0	0	0	0	0	0	0	1	0.02	0	0	0	0	0	0	0	0	0	0	0	0	0	0	0	0	0	0	0	0	0	0	0	0	0	0	0	0	0	0	0	0	0	0
ENSG00000080947	6905	32	0.28	32	0.28	90	0.69	93	0.8	51	0.38	170	1.21	35	0.3	14	0.12	50	0.39	53	0.47	42	0.39	61	0.53	62	0.55	48	0.4	23	0.2	43	0.35	40	0.32	37	0.34	25	0.2	66	0.45	50	0.43	47	0.44	31	0.23	25	0.22
ENSG00000080986	3554	15	0.25	3	0.05	35	0.52	36	0.6	18	0.26	32	0.44	27	0.46	7	0.12	44	0.66	10	0.17	3	0.05	11	0.18	19	0.33	4	0.06	6	0.1	6	0.09	4	0.06	4	0.07	11	0.17	16	0.21	49	0.82	12	0.22	18	0.25	4	0.07
ENSG00000081014	7354	254	2.08	364	3.01	298	2.15	233	1.87	328	2.28	241	1.61	331	2.7	335	2.67	232	1.69	177	1.47	317	2.73	280	2.27	281	2.34	261	2.03	304	2.47	370	2.79	353	2.62	384	3.3	240	1.82	470	3.03	263	2.12	254	2.21	264	1.81	199	1.66
ENSG00000081019	6819	263	2.32	240	2.14	344	2.68	321	2.78	246	1.85	535	3.86	153	1.35	288	2.47	217	1.7	189	1.7	189	1.76	246	2.15	216	1.94	186	1.56	198	1.73	261	2.12	231	1.85	221	2.05	215	1.76	355	2.47	254	2.21	240	2.25	263	1.94	187	1.68
ENSG00000081026	8414	97	0.69	74	0.53	172	1.09	186	1.31	119	0.72	342	2	81	0.58	109	0.76	137	0.87	82	0.6	92	0.69	117	0.83	122	0.89	74	0.5	96	0.68	107	0.71	131	0.85	82	0.62	79	0.52	121	0.68	137	0.96	113	0.86	157	0.94	52	0.38
ENSG00000081041	1398	226	9.72	64	2.78	304	11.54	41	1.73	477	17.48	84	2.96	25	1.07	425	17.79	787	30.07	78	3.42	5	0.23	59	2.52	374	16.37	44	1.8	8	0.34	46	1.83	11	0.43	19	0.86	485	19.37	185	6.27	610	25.85	313	14.34	291	10.47	358	15.67
ENSG00000081051	3201	9	0.17	1	0.02	6	0.1	4	0.07	9	0.14	3	0.05	6	0.11	0	0	15	0.25	3	0.06	0	0	8	0.15	0	0	3	0.05	2	0.04	9	0.16	4	0.07	1	0.02	2	0.03	6	0.09	6	0.11	3	0.06	8	0.13	2	0.04
ENSG00000081052	11820	156	0.79	705	3.63	192	0.86	94	0.47	164	0.71	19	0.08	270	1.37	167	0.83	85	0.38	356	1.85	347	1.86	130	0.66	233	1.21	216	1.05	364	1.84	421	1.98	546	2.52	271	1.45	211	1	584	2.34	252	1.26	359	1.95	436	1.86	151	0.78
ENSG00000081059	10093	13	0.08	4	0.02	34	0.18	39	0.23	26	0.13	64	0.31	29	0.17	16	0.09	10	0.05	9	0.05	19	0.12	24	0.14	24	0.15	6	0.03	5	0.03	11	0.06	9	0.05	9	0.06	7	0.04	23	0.11	18	0.11	19	0.12	25	0.12	13	0.08
ENSG00000081087	5325	353	3.99	314	3.59	567	5.65	537	5.96	376	3.62	925	8.56	459	5.17	414	4.55	459	4.6	286	3.29	215	2.56	371	4.16	334	3.84	268	2.88	270	3.03	395	4.12	293	3	383	4.55	363	3.81	826	7.36	431	4.8	447	5.38	447	4.22	239	2.75
ENSG00000081138	14528	4	0.02	0	0	18	0.07	0	0	4	0.01	0	0	7	0.03	2	0.01	5	0.02	19	0.08	1	0	4	0.02	15	0.06	0	0	0	0	0	0	2	0.01	2	0.01	1	0	0	0	18	0.07	2	0.01	4	0.01	2	0.01
ENSG00000081148	8352	4	0.03	3	0.02	18	0.11	11	0.08	5	0.03	31	0.18	1	0.01	15	0.11	11	0.07	5	0.04	5	0.04	7	0.05	10	0.07	12	0.08	11	0.08	6	0.04	5	0.03	2	0.02	4	0.03	15	0.09	6	0.04	3	0.02	4	0.02	2	0.01
ENSG00000081154	3045	1996	39.43	1620	32.35	2549	44.44	2661	51.65	1920	32.3	3801	61.49	1624	32	1587	30.5	2294	40.25	1531	30.8	1108	23.09	1825	35.75	1516	30.46	1695	31.85	1180	23.14	1681	30.64	1549	27.74	1489	30.94	2113	38.75	1987	30.94	2156	41.95	1332	28.02	2095	34.62	1356	27.25
ENSG00000081177	6263	184	1.77	233	2.26	327	2.77	319	3.01	236	1.93	435	3.42	191	1.83	268	2.5	201	1.71	208	2.03	233	2.36	249	2.37	262	2.56	256	2.34	311	2.96	228	2.02	311	2.71	324	3.27	223	1.99	318	2.41	230	2.18	243	2.49	256	2.06	237	2.32
ENSG00000081181	2284	94	2.48	132	3.51	72	1.67	41	1.06	84	1.88	20	0.43	107	2.81	99	2.54	64	1.5	174	4.67	32	0.89	44	1.15	23	0.62	33	0.83	19	0.5	24	0.58	63	1.5	46	1.27	67	1.64	96	1.99	104	2.7	33	0.93	65	1.43	21	0.56
ENSG00000081189	11755	16891	86.44	10322	53.39	10156	45.86	11199	56.31	15919	69.37	1551	6.5	28904	147.51	10775	53.64	14168	64.39	10228	53.3	9536	51.47	14289	72.51	14847	77.27	9376	45.64	10713	54.41	21144	99.83	17626	81.75	5455	29.36	14117	67.06	22292	89.92	12398	62.49	9975	54.35	18343	78.52	8753	45.56
ENSG00000081237	9168	23	0.15	31	0.21	117	0.68	222	1.43	70	0.39	252	1.35	14	0.09	12	0.08	67	0.39	25	0.17	62	0.43	30	0.2	54	0.36	36	0.22	25	0.16	29	0.18	35	0.21	26	0.18	33	0.2	27	0.14	75	0.48	23	0.16	104	0.57	43	0.29
ENSG00000081248	7266	7039	58.27	12021	100.6	5603	40.93	3933	31.99	8581	60.5	64	0.43	8868	73.22	4544	36.6	7006	51.51	9104	76.75	8523	74.42	5111	41.96	8380	70.56	6068	47.78	8421	69.19	6022	46	11287	84.7	6549	57.03	6079	46.72	9271	60.5	4204	34.28	7190	63.38	6584	45.6	5945	50.06
ENSG00000081277	6211	12	0.12	9	0.09	70	0.6	83	0.79	20	0.16	39	0.31	48	0.46	39	0.37	23	0.2	47	0.46	10	0.1	52	0.5	36	0.35	27	0.25	12	0.12	57	0.51	18	0.16	17	0.17	23	0.21	23	0.18	109	1.04	24	0.25	44	0.36	23	0.23
ENSG00000081307	8072	651	4.85	546	4.11	840	5.52	653	4.78	711	4.51	850	5.19	664	4.93	509	3.69	739	4.89	556	4.22	495	3.89	517	3.82	706	5.35	531	3.76	517	3.82	623	4.28	725	4.9	474	3.72	605	4.19	837	4.92	753	5.53	532	4.22	675	4.21	474	3.59
ENSG00000081320	6566	88	0.81	62	0.57	246	1.99	216	1.94	122	0.95	561	4.21	115	1.05	54	0.48	209	1.7	96	0.9	40	0.39	90	0.82	99	0.92	50	0.44	43	0.39	50	0.42	59	0.49	40	0.39	97	0.82	101	0.73	271	2.45	70	0.68	238	1.82	39	0.36
ENSG00000081377	10475	129	0.74	68	0.39	323	1.64	404	2.28	136	0.67	964	4.53	113	0.65	117	0.65	187	0.95	99	0.58	42	0.25	234	1.33	99	0.58	92	0.5	45	0.26	94	0.5	86	0.45	80	0.48	144	0.77	230	1.04	175	0.99	85	0.52	272	1.31	53	0.31
ENSG00000081386	7233	180	1.5	197	1.66	253	1.86	260	2.12	254	1.8	413	2.81	140	1.16	176	1.42	178	1.31	202	1.71	185	1.62	220	1.81	209	1.77	158	1.25	193	1.59	195	1.5	246	1.85	169	1.48	153	1.18	291	1.91	209	1.71	157	1.39	191	1.33	147	1.24
ENSG00000081479	16109	0	0	0	0	2	0.01	0	0	2	0.01	0	0	0	0	0	0	0	0	0	0	2	0.01	3	0.01	0	0	0	0	2	0.01	0	0	0	0	0	0	0	0	2	0.01	2	0.01	1	0	0	0	0	0
ENSG00000081665	9537	208	1.31	181	1.15	356	1.98	338	2.09	289	1.55	664	3.43	211	1.33	166	1.02	152	0.85	273	1.75	154	1.02	337	2.11	227	1.46	222	1.33	142	0.89	252	1.47	267	1.53	197	1.31	160	0.94	393	1.95	287	1.78	203	1.36	367	1.94	131	0.84
ENSG00000081692	4315	91	1.27	48	0.68	145	1.78	91	1.25	102	1.21	100	1.14	88	1.22	116	1.57	135	1.67	127	1.8	54	0.79	76	1.05	111	1.57	64	0.85	48	0.66	88	1.13	89	1.12	66	0.97	88	1.14	167	1.84	130	1.78	114	1.69	109	1.27	60	0.85
ENSG00000081721	1762	146	4.98	69	2.38	200	6.03	211	7.08	150	4.36	361	10.09	147	5.01	105	3.49	177	5.37	121	4.21	69	2.48	143	4.84	102	3.54	101	3.28	62	2.1	73	2.3	76	2.35	83	2.98	143	4.53	133	3.58	162	5.45	64	2.33	166	4.74	53	1.84
ENSG00000081760	16039	159	0.6	92	0.35	241	0.8	365	1.35	150	0.48	214	0.66	80	0.3	150	0.55	161	0.54	112	0.43	86	0.34	171	0.64	117	0.45	152	0.54	114	0.42	91	0.31	120	0.41	105	0.41	161	0.56	165	0.49	206	0.76	134	0.54	276	0.87	134	0.51
ENSG00000081791	6000	814	8.16	1010	10.24	1175	10.4	886	8.73	1120	9.56	1166	9.57	666	6.66	1009	9.84	854	7.6	801	8.18	790	8.35	967	9.61	1212	12.36	824	7.86	878	8.74	1115	10.31	1025	9.31	1087	11.46	788	7.33	1880	14.86	903	8.92	930	9.93	957	8.03	895	9.13
ENSG00000081800	4401	0	0	0	0	0	0	0	0	0	0	0	0	0	0	0	0	0	0	0	0	0	0	0	0	0	0	0	0	0	0	1	0.01	0	0	0	0	0	0	0	0	0	0	0	0	0	0	0	0
ENSG00000081803	6365	64	0.6	30	0.29	253	2.11	166	1.54	117	0.94	480	3.71	64	0.6	66	0.61	108	0.91	42	0.4	23	0.23	139	1.3	66	0.63	67	0.6	21	0.2	55	0.48	57	0.49	32	0.32	78	0.68	58	0.43	183	1.7	59	0.59	103	0.81	41	0.39
ENSG00000081818	3806	59	0.93	40	0.64	119	1.66	147	2.28	91	1.22	223	2.89	56	0.88	59	0.91	81	1.14	66	1.06	22	0.37	97	1.52	71	1.14	29	0.44	25	0.39	52	0.76	65	0.93	45	0.75	61	0.89	83	1.03	87	1.35	71	1.19	102	1.35	52	0.84
ENSG00000081842	6136	1	0.01	0	0	0	0	0	0	0	0	0	0	0	0	0	0	0	0	0	0	1	0.01	0	0	0	0	0	0	0	0	0	0	2	0.02	0	0	0	0	0	0	0	0	0	0	1	0.01	0	0
ENSG00000081853	6720	27	0.24	19	0.17	59	0.47	88	0.77	53	0.4	142	1.04	30	0.27	21	0.18	45	0.36	21	0.19	30	0.28	35	0.31	43	0.39	12	0.1	12	0.11	15	0.12	19	0.15	19	0.18	30	0.25	38	0.27	15	0.13	33	0.31	51	0.38	20	0.18
ENSG00000081870	3006	93	1.86	110	2.23	205	3.62	174	3.42	131	2.23	355	5.82	122	2.43	102	1.99	179	3.18	123	2.51	79	1.67	136	2.7	126	2.56	117	2.23	62	1.23	111	2.05	94	1.7	81	1.71	138	2.56	145	2.29	205	4.04	107	2.28	164	2.75	71	1.45
ENSG00000081913	9051	102	0.68	114	0.77	160	0.94	212	1.38	160	0.91	293	1.59	108	0.72	65	0.42	139	0.82	119	0.81	78	0.55	163	1.07	93	0.63	141	0.89	101	0.67	86	0.53	98	0.59	142	0.99	105	0.65	158	0.83	150	0.98	132	0.93	226	1.26	83	0.56
ENSG00000081923	7028	79	0.68	61	0.53	312	2.36	276	2.32	166	1.21	593	4.16	64	0.55	107	0.89	140	1.06	81	0.71	95	0.86	135	1.15	142	1.24	77	0.63	39	0.33	80	0.63	155	1.2	79	0.71	122	0.97	100	0.67	210	1.77	60	0.55	169	1.21	52	0.45
ENSG00000081985	6067	76	0.75	71	0.71	39	0.34	143	1.39	143	1.21	26	0.21	300	2.97	161	1.55	111	0.98	78	0.79	90	0.94	136	1.34	123	1.24	82	0.77	96	0.94	137	1.25	129	1.16	120	1.25	64	0.59	258	2.02	48	0.47	101	1.07	111	0.92	48	0.48
ENSG00000082014	4919	2414	29.52	1912	23.63	1703	18.38	1593	19.14	2357	24.55	479	4.8	2303	28.09	2467	29.35	1989	21.6	2843	35.4	1670	21.54	2223	26.96	2115	26.3	1958	22.78	1782	21.63	2982	33.65	2724	30.19	1901	24.45	2401	27.26	3165	30.51	2091	25.19	1901	24.75	2429	24.85	1965	24.44
ENSG00000082068	6966	296	2.56	286	2.5	409	3.12	380	3.22	322	2.37	535	3.78	341	2.94	390	3.28	368	2.82	367	3.23	214	1.95	343	2.94	266	2.34	325	2.67	216	1.85	316	2.52	300	2.35	294	2.67	331	2.65	656	4.47	343	2.92	440	4.05	369	2.67	233	2.05
ENSG00000082074	8823	18	0.12	8	0.06	57	0.34	73	0.49	29	0.17	204	1.14	20	0.14	20	0.13	48	0.29	19	0.13	18	0.13	38	0.26	26	0.18	24	0.16	17	0.12	15	0.09	19	0.12	15	0.11	21	0.13	22	0.12	38	0.26	23	0.17	67	0.38	29	0.2
ENSG00000082126	4924	1	0.01	3	0.04	2	0.02	4	0.05	4	0.04	3	0.03	1	0.01	2	0.02	2	0.02	2	0.02	3	0.04	1	0.01	6	0.07	0	0	1	0.01	5	0.06	2	0.02	3	0.04	3	0.03	3	0.03	10	0.12	2	0.03	3	0.03	0	0
ENSG00000082146	3177	878	16.62	1318	25.23	852	14.24	467	8.69	837	13.5	380	5.89	1058	19.98	967	17.81	963	16.19	728	14.04	961	19.19	770	14.46	546	10.51	1022	18.41	958	18	1102	19.25	942	16.17	1379	27.47	846	14.87	1125	16.79	795	14.83	739	14.9	1216	19.26	786	15.14
ENSG00000082153	8085	589	4.38	350	2.63	1221	8.02	1181	8.63	702	4.45	1941	11.83	833	6.18	760	5.5	981	6.48	635	4.81	270	2.12	630	4.65	775	5.86	402	2.85	301	2.22	465	3.19	565	3.81	619	4.84	676	4.67	934	5.48	1059	7.76	528	4.18	899	5.6	375	2.84
ENSG00000082175	14692	83	0.34	28	0.12	121	0.44	126	0.51	60	0.21	88	0.3	68	0.28	40	0.16	47	0.17	62	0.26	36	0.16	60	0.24	41	0.17	56	0.22	62	0.25	31	0.12	42	0.16	50	0.22	56	0.21	91	0.29	80	0.32	45	0.2	109	0.37	37	0.15
ENSG00000082196	4547	271	3.59	77	1.03	1578	18.42	1941	25.23	599	6.75	4743	51.38	552	7.28	128	1.65	1618	19.01	777	10.47	98	1.37	125	1.64	595	8.01	210	2.64	50	0.66	94	1.15	282	3.38	66	0.92	476	5.85	123	1.28	1135	14.79	128	1.8	441	4.88	125	1.68
ENSG00000082212	15897	908	3.44	1014	3.88	767	2.56	896	3.33	1163	3.75	545	1.69	664	2.51	903	3.32	785	2.64	767	2.96	784	3.13	1028	3.86	1096	4.22	1136	4.09	885	3.32	1033	3.61	933	3.2	969	3.86	814	2.86	1618	4.83	634	2.36	1120	4.51	973	3.08	1058	4.07
ENSG00000082213	4146	450	6.53	470	6.89	324	4.15	355	5.06	535	6.61	327	3.89	455	6.58	351	4.95	358	4.61	320	4.73	322	4.93	400	5.76	460	6.79	346	4.78	498	7.17	461	6.17	452	5.94	390	5.95	289	3.89	580	6.63	295	4.22	373	5.76	585	7.1	464	6.85
ENSG00000082258	9081	460	3.05	474	3.17	732	4.28	597	3.89	592	3.34	973	5.28	485	3.2	482	3.11	471	2.77	544	3.67	420	2.93	547	3.59	605	4.08	422	2.66	413	2.72	695	4.25	652	3.91	462	3.22	403	2.48	907	4.74	590	3.85	522	3.68	527	2.92	309	2.08
ENSG00000082269	10476	149	0.86	180	1.04	253	1.28	185	1.04	172	0.84	406	1.91	115	0.66	87	0.49	211	1.08	130	0.76	120	0.73	180	1.02	132	0.77	102	0.56	148	0.84	150	0.79	183	0.95	135	0.82	134	0.71	183	0.83	191	1.08	130	0.79	200	0.96	120	0.7
ENSG00000082293	11018	16	0.09	4	0.02	5	0.02	9	0.05	23	0.11	2	0.01	41	0.22	80	0.42	14	0.07	27	0.15	1	0.01	7	0.04	20	0.11	4	0.02	13	0.07	18	0.09	9	0.04	6	0.03	10	0.05	148	0.64	26	0.14	37	0.22	32	0.15	6	0.03
ENSG00000082397	12203	266	1.31	126	0.63	825	3.59	1066	5.16	553	2.32	2036	8.22	336	1.65	203	0.97	397	1.74	268	1.35	165	0.86	314	1.54	256	1.28	326	1.53	262	1.28	247	1.12	286	1.28	149	0.77	238	1.09	795	3.09	349	1.69	226	1.19	624	2.57	228	1.14
ENSG00000082438	17176	204	0.71	87	0.31	526	1.63	541	1.86	279	0.83	1321	3.79	170	0.59	108	0.37	216	0.67	137	0.49	71	0.26	258	0.9	250	0.89	131	0.44	82	0.29	111	0.36	124	0.39	115	0.42	200	0.65	220	0.61	336	1.16	138	0.51	386	1.13	102	0.36
ENSG00000082458	7870	76	0.58	55	0.42	216	1.46	173	1.3	108	0.7	316	1.98	61	0.46	46	0.34	109	0.74	95	0.74	46	0.37	109	0.83	79	0.61	59	0.43	50	0.38	50	0.35	87	0.6	59	0.47	93	0.66	54	0.33	118	0.89	60	0.49	96	0.61	62	0.48
ENSG00000082482	4294	59	0.83	48	0.68	936	11.57	134	1.84	177	2.11	368	4.22	168	2.35	50	0.68	331	4.12	384	5.48	51	0.75	68	0.94	203	2.89	48	0.64	13	0.18	33	0.43	169	2.15	15	0.22	34	0.44	15	0.17	337	4.65	31	0.46	150	1.76	16	0.23
ENSG00000082497	5470	171	1.88	38	0.42	442	4.29	561	6.06	182	1.7	1682	15.15	148	1.62	34	0.36	307	3	161	1.8	19	0.22	107	1.17	202	2.26	80	0.84	23	0.25	46	0.47	94	0.94	30	0.35	175	1.79	59	0.51	331	3.59	61	0.71	167	1.54	73	0.82
ENSG00000082512	9022	112	0.75	62	0.42	328	1.93	276	1.81	223	1.27	982	5.36	119	0.79	83	0.54	197	1.17	139	0.94	47	0.33	123	0.81	129	0.87	86	0.55	42	0.28	87	0.54	174	1.05	101	0.71	103	0.64	164	0.86	249	1.64	64	0.45	303	1.69	71	0.48
ENSG00000082515	5264	383	4.38	269	3.11	392	3.95	374	4.2	411	4	483	4.52	372	4.24	333	3.7	492	4.99	329	3.83	232	2.8	299	3.39	279	3.24	356	3.87	240	2.72	379	4	315	3.26	322	3.87	363	3.85	405	3.65	401	4.51	283	3.44	395	3.78	261	3.03
ENSG00000082516	5644	217	2.31	353	3.8	291	2.74	305	3.19	251	2.28	360	3.14	217	2.31	323	3.35	271	2.57	225	2.44	304	3.42	282	2.98	247	2.68	285	2.89	323	3.42	309	3.04	361	3.49	309	3.46	207	2.05	445	3.74	204	2.14	270	3.06	270	2.41	211	2.29
ENSG00000082556	5670	45	0.48	0	0	22	0.21	23	0.24	18	0.16	15	0.13	32	0.34	40	0.41	35	0.33	23	0.25	3	0.03	27	0.28	8	0.09	19	0.19	14	0.15	22	0.22	5	0.05	3	0.03	23	0.23	12	0.1	29	0.3	65	0.73	44	0.39	16	0.17
ENSG00000082641	5883	32827	335.66	34201	353.49	27248	245.86	32238	323.9	40904	356.18	9307	77.93	27439	279.81	35559	353.74	19554	177.57	18970	197.53	24278	261.83	39371	399.23	27881	289.94	28786	279.98	35652	361.8	35987	339.51	30123	279.18	38037	409.12	25843	245.3	74761	602.56	18257	183.86	35451	385.98	38645	330.56	22827	237.4
ENSG00000082684	8517	19	0.13	6	0.04	86	0.54	57	0.4	38	0.23	104	0.6	20	0.14	5	0.03	11	0.07	12	0.09	7	0.05	41	0.29	26	0.19	13	0.09	3	0.02	6	0.04	21	0.13	20	0.15	18	0.12	19	0.11	27	0.19	9	0.07	31	0.18	16	0.11
ENSG00000082701	17871	621	2.09	797	2.71	831	2.47	746	2.47	719	2.06	954	2.63	993	3.33	608	1.99	799	2.39	727	2.49	693	2.46	588	1.96	974	3.33	582	1.86	790	2.64	765	2.38	891	2.72	752	2.66	706	2.21	1178	3.13	716	2.37	756	2.71	833	2.35	581	1.99
ENSG00000082781	6515	984	9.09	418	3.9	3330	27.13	3758	34.09	1428	11.23	7926	59.93	1028	9.47	489	4.39	1617	13.26	994	9.35	320	3.12	1083	9.92	1098	10.31	586	5.15	342	3.13	637	5.43	673	5.63	714	6.93	973	8.34	1041	7.58	2065	18.78	710	6.98	1883	14.54	542	5.09
ENSG00000082805	13484	246	1.1	237	1.07	552	2.17	595	2.61	488	1.85	1030	3.76	346	1.54	432	1.87	368	1.46	253	1.15	288	1.36	378	1.67	428	1.94	229	0.97	270	1.2	359	1.48	326	1.32	274	1.29	280	1.16	522	1.84	343	1.51	335	1.59	429	1.6	210	0.95
ENSG00000082898	23843	1328	3.35	1041	2.65	1472	3.28	1512	3.75	1432	3.08	2440	5.04	1055	2.65	1266	3.11	1118	2.5	966	2.48	1108	2.95	1383	3.46	1325	3.4	1291	3.1	1272	3.19	1176	2.74	1385	3.17	1041	2.76	928	2.17	2290	4.55	1221	3.03	1199	3.22	1026	2.17	875	2.25
ENSG00000082929	1164	0	0	0	0	0	0	0	0	0	0	2	0.08	0	0	0	0	0	0	0	0	0	0	0	0	3	0.16	0	0	0	0	0	0	0	0	1	0.05	0	0	0	0	1	0.05	0	0	0	0	0	0
ENSG00000082996	3573	785	13.22	636	10.82	1024	15.21	1323	21.89	858	12.3	1989	27.42	765	12.84	606	9.93	848	12.68	765	13.12	378	6.71	685	11.44	423	7.24	492	7.88	406	6.78	583	9.06	633	9.66	610	10.8	824	12.88	910	12.08	817	13.55	490	8.78	963	13.56	398	6.82
ENSG00000083067	20015	10	0.03	6	0.02	15	0.04	14	0.04	9	0.02	12	0.03	10	0.03	4	0.01	9	0.02	1	0	9	0.03	12	0.04	2	0.01	10	0.03	4	0.01	1	0	6	0.02	6	0.02	5	0.01	2	0	18	0.05	6	0.02	7	0.02	8	0.02
ENSG00000083093	4747	100	1.27	80	1.02	100	1.12	110	1.37	79	0.85	162	1.68	73	0.92	82	1.01	65	0.73	63	0.81	72	0.96	69	0.87	72	0.93	56	0.68	84	1.06	80	0.94	104	1.19	74	0.99	54	0.64	125	1.25	78	0.97	91	1.23	92	0.98	46	0.59
ENSG00000083097	10045	217	1.3	293	1.77	357	1.89	277	1.63	275	1.4	368	1.8	218	1.3	302	1.76	255	1.36	326	1.99	319	2.01	407	2.42	375	2.28	227	1.29	262	1.56	345	1.91	342	1.86	212	1.34	180	1	553	2.61	274	1.62	267	1.7	262	1.31	177	1.08
ENSG00000083099	8675	568	3.94	574	4.02	569	3.48	531	3.62	551	3.25	486	2.76	703	4.86	536	3.62	567	3.49	342	2.42	453	3.31	510	3.51	526	3.71	457	3.01	531	3.65	555	3.55	657	4.13	599	4.37	436	2.81	906	4.95	489	3.34	648	4.78	662	3.84	418	2.95
ENSG00000083123	4071	219	3.24	156	2.33	289	3.77	240	3.48	208	2.62	520	6.29	135	1.99	123	1.77	219	2.87	94	1.41	177	2.76	214	3.14	137	2.06	148	2.08	207	3.04	108	1.47	198	2.65	169	2.63	205	2.81	210	2.45	165	2.4	186	2.93	215	2.66	148	2.22
ENSG00000083168	24143	388	0.97	491	1.24	695	1.53	626	1.53	516	1.09	967	1.97	437	1.09	592	1.44	406	0.9	381	0.97	518	1.36	575	1.42	456	1.16	412	0.98	488	1.21	493	1.13	462	1.04	465	1.22	367	0.85	669	1.31	433	1.06	504	1.34	533	1.11	312	0.79
ENSG00000083223	6707	222	1.99	238	2.16	372	2.94	328	2.89	313	2.39	571	4.19	198	1.77	264	2.3	270	2.15	210	1.92	225	2.13	298	2.65	238	2.17	182	1.55	213	1.9	268	2.22	243	1.98	222	2.09	192	1.6	434	3.07	267	2.36	190	1.81	287	2.15	139	1.27
ENSG00000083290	9868	335	2.04	438	2.7	567	3.05	535	3.2	660	3.43	681	3.4	305	1.85	428	2.54	474	2.57	434	2.69	437	2.81	323	1.95	566	3.51	383	2.22	335	2.03	429	2.41	620	3.43	515	3.3	330	1.87	564	2.71	411	2.47	380	2.47	347	1.77	254	1.57
ENSG00000083307	6053	0	0	0	0	0	0	2	0.02	2	0.02	4	0.03	0	0	0	0	1	0.01	3	0.03	0	0	1	0.01	0	0	0	0	1	0.01	2	0.02	3	0.03	0	0	0	0	1	0.01	1	0.01	2	0.02	1	0.01	0	0
ENSG00000083312	13099	839	3.85	982	4.56	1339	5.43	1128	5.09	998	3.9	1603	6.03	1114	5.1	1220	5.45	1054	4.3	729	3.41	981	4.75	928	4.23	1069	4.99	1010	4.41	1088	4.96	909	3.85	1014	4.22	994	4.8	866	3.69	1715	6.21	1067	4.83	1035	5.06	1067	4.1	698	3.26
ENSG00000083444	5320	397	4.49	528	6.03	1179	11.76	968	10.75	849	8.18	1429	13.23	856	9.65	498	5.48	745	7.48	1001	11.53	466	5.56	599	6.72	933	10.73	460	4.95	344	3.86	526	5.49	700	7.17	493	5.86	562	5.9	673	6	1395	15.54	518	6.24	936	8.85	333	3.83
ENSG00000083454	4026	261	3.9	62	0.94	317	4.18	229	3.36	349	4.44	11	0.13	554	8.26	520	7.56	365	4.84	274	4.17	112	1.77	241	3.57	527	8.01	197	2.8	106	1.57	383	5.28	225	3.05	214	3.36	253	3.51	351	4.13	289	4.25	253	4.03	319	3.99	88	1.34
ENSG00000083457	6602	393	3.58	157	1.45	474	3.81	306	2.74	312	2.42	274	2.04	339	3.08	227	2.01	513	4.15	304	2.82	191	1.84	251	2.27	320	2.97	279	2.42	203	1.84	439	3.69	305	2.52	233	2.23	320	2.71	309	2.22	344	3.09	179	1.74	265	2.02	142	1.32
ENSG00000083520	10835	291	1.62	306	1.72	447	2.19	483	2.63	403	1.91	736	3.35	278	1.54	410	2.21	412	2.03	284	1.61	229	1.34	375	2.06	396	2.24	282	1.49	302	1.66	313	1.6	301	1.51	332	1.94	328	1.69	471	2.06	405	2.21	301	1.78	360	1.67	250	1.41
ENSG00000083535	4179	110	1.58	85	1.24	193	2.45	184	2.6	145	1.78	323	3.81	123	1.77	113	1.58	161	2.06	112	1.64	94	1.43	151	2.16	129	1.89	81	1.11	73	1.04	71	0.94	109	1.42	101	1.53	124	1.66	198	2.25	175	2.48	81	1.24	136	1.64	63	0.92
ENSG00000083544	7823	427	3.28	482	3.75	582	3.95	496	3.75	515	3.37	573	3.61	321	2.46	398	2.98	610	4.17	508	3.98	336	2.73	434	3.31	383	3	455	3.33	450	3.43	545	3.87	537	3.74	523	4.23	480	3.43	827	5.01	423	3.2	452	3.7	462	2.97	404	3.16
ENSG00000083622	376	0	0	0	0	0	0	0	0	0	0	0	0	0	0	0	0	0	0	0	0	0	0	0	0	0	0	0	0	0	0	0	0	0	0	0	0	0	0	0	0	0	0	0	0	0	0	0	0
ENSG00000083635	3480	94	1.62	81	1.42	126	1.92	79	1.34	94	1.38	111	1.57	81	1.4	120	2.02	113	1.73	64	1.13	106	1.93	118	2.02	87	1.53	89	1.46	77	1.32	104	1.66	100	1.57	109	1.98	83	1.33	159	2.17	86	1.46	116	2.14	104	1.5	58	1.02
ENSG00000083642	13187	281	1.28	280	1.29	596	2.4	493	2.21	365	1.42	892	3.33	294	1.34	352	1.56	389	1.58	336	1.56	269	1.29	335	1.52	333	1.54	254	1.1	313	1.42	299	1.26	321	1.33	230	1.1	312	1.32	569	2.05	419	1.88	380	1.85	467	1.78	215	1
ENSG00000083720	4100	1297	19.03	422	6.26	1304	16.88	1357	19.56	1230	15.37	1301	15.63	550	8.05	1510	21.55	1153	15.02	674	10.07	875	13.54	1968	28.63	1471	21.95	1045	14.58	597	8.69	972	13.16	1143	15.2	572	8.83	1089	14.83	937	10.84	867	12.53	1849	28.89	785	9.63	593	8.85
ENSG00000083750	2715	254	5.63	134	3	292	5.71	326	7.1	254	4.79	484	8.78	136	3.01	198	4.27	292	5.75	228	5.14	149	3.48	245	5.38	233	5.25	180	3.79	137	3.01	147	3.01	183	3.68	177	4.13	234	4.81	411	7.18	253	5.52	218	5.14	262	4.86	177	3.99
ENSG00000083782	1802	0	0	1	0.03	7	0.21	4	0.13	1	0.03	6	0.16	5	0.17	0	0	4	0.12	1	0.03	0	0	0	0	1	0.03	0	0	0	0	0	0	1	0.03	0	0	0	0	0	0	2	0.07	0	0	2	0.06	0	0
ENSG00000083799	12952	1066	4.95	670	3.15	2280	9.34	1342	6.12	1509	5.97	824	3.13	2027	9.39	1635	7.39	1521	6.27	978	4.63	686	3.36	1112	5.12	1444	6.82	743	3.28	690	3.18	1765	7.56	1127	4.74	640	3.13	1048	4.52	4265	15.61	1368	6.26	1205	5.96	1270	4.93	480	2.27
ENSG00000083807	8025	46	0.34	29	0.22	58	0.38	72	0.53	49	0.31	76	0.47	23	0.17	44	0.32	57	0.38	44	0.34	19	0.15	41	0.3	39	0.3	45	0.32	22	0.16	43	0.3	41	0.28	28	0.22	55	0.38	44	0.26	62	0.46	33	0.26	47	0.29	18	0.14
ENSG00000083812	5664	30	0.32	45	0.48	110	1.03	98	1.02	71	0.64	105	0.91	61	0.65	69	0.71	46	0.43	71	0.77	19	0.21	60	0.63	71	0.77	48	0.48	34	0.36	57	0.56	59	0.57	55	0.61	67	0.66	129	1.08	76	0.79	62	0.7	98	0.87	29	0.31
ENSG00000083814	3532	59	1	78	1.34	99	1.49	52	0.87	105	1.52	111	1.55	41	0.7	119	1.97	48	0.73	93	1.61	90	1.62	94	1.59	89	1.54	127	2.06	69	1.17	99	1.56	127	1.96	95	1.7	68	1.08	139	1.87	41	0.69	103	1.87	51	0.73	96	1.66
ENSG00000083817	2545	49	1.16	44	1.05	80	1.67	75	1.74	76	1.53	106	2.05	34	0.8	48	1.1	55	1.15	65	1.56	29	0.72	55	1.29	53	1.27	49	1.1	25	0.59	76	1.66	52	1.11	38	0.94	50	1.1	87	1.62	78	1.82	39	0.98	69	1.36	31	0.75
ENSG00000083828	5480	128	1.41	103	1.14	136	1.32	178	1.92	124	1.16	198	1.78	115	1.26	85	0.91	110	1.07	108	1.21	87	1.01	162	1.76	92	1.03	111	1.16	75	0.82	120	1.22	122	1.21	133	1.54	123	1.25	166	1.44	126	1.36	121	1.41	121	1.11	85	0.95
ENSG00000083838	4768	69	0.87	24	0.31	111	1.24	72	0.89	87	0.93	102	1.05	38	0.48	59	0.72	70	0.78	64	0.82	23	0.31	60	0.75	48	0.62	42	0.5	52	0.65	50	0.58	71	0.81	43	0.57	41	0.48	112	1.11	89	1.11	56	0.75	92	0.97	37	0.47
ENSG00000083844	12532	193	0.93	158	0.77	366	1.55	351	1.66	284	1.16	575	2.26	210	1.01	224	1.05	240	1.02	216	1.06	133	0.67	303	1.44	297	1.45	187	0.85	152	0.72	203	0.9	231	1.01	182	0.92	197	0.88	436	1.65	250	1.18	252	1.29	315	1.26	132	0.64
ENSG00000083845	3617	5046	83.92	3451	58.01	4983	73.13	4819	78.75	3887	55.05	6943	94.56	3025	50.17	3941	63.77	4668	68.95	4515	76.47	2551	44.75	3725	61.44	2709	45.82	4059	64.21	2743	45.28	4683	71.86	3793	57.18	3284	57.45	4659	71.93	4810	63.06	4197	68.75	4487	79.46	4645	64.62	3122	52.81
ENSG00000083857	16167	207	0.77	71	0.27	1236	4.06	965	3.53	478	1.51	2223	6.77	580	2.15	112	0.41	619	2.05	554	2.1	83	0.33	209	0.77	534	2.02	179	0.63	116	0.43	116	0.4	250	0.84	109	0.43	207	0.71	210	0.62	748	2.74	88	0.35	604	1.88	72	0.27
ENSG00000083896	7033	1114	9.53	889	7.69	1407	10.62	1331	11.19	1365	9.94	2030	14.22	1013	8.64	1170	9.74	1130	8.58	1125	9.8	794	7.16	1468	12.45	1067	9.28	976	7.94	885	7.51	1204	9.5	1072	8.31	931	8.38	1094	8.69	1906	12.85	1192	10.04	1042	9.49	1328	9.5	695	6.05
ENSG00000083937	8243	786	5.74	711	5.24	845	5.44	958	6.87	784	4.87	1380	8.25	799	5.82	647	4.59	936	6.07	708	5.26	446	3.43	592	4.28	653	4.85	661	4.59	571	4.14	651	4.38	677	4.48	648	4.97	687	4.65	1011	5.82	778	5.59	606	4.71	1015	6.2	523	3.88
ENSG00000084070	3601	173	2.89	125	2.11	434	6.4	490	8.04	309	4.4	625	8.55	238	3.97	220	3.58	210	3.12	172	2.93	114	2.01	208	3.45	216	3.67	170	2.7	121	2.01	111	1.71	191	2.89	153	2.69	192	2.98	184	2.42	263	4.33	174	3.09	368	5.14	128	2.17
ENSG00000084072	11124	436	2.36	342	1.87	524	2.5	510	2.71	509	2.34	766	3.39	307	1.66	410	2.16	529	2.54	412	2.27	276	1.57	373	2	350	1.92	415	2.13	311	1.67	410	2.05	480	2.35	386	2.2	430	2.16	672	2.86	526	2.8	393	2.26	530	2.4	262	1.44
ENSG00000084073	4022	525	7.85	348	5.26	709	9.36	1045	15.36	625	7.96	2090	25.6	435	6.49	576	8.38	576	7.65	363	5.53	354	5.58	508	7.53	535	8.14	523	7.44	331	4.91	477	6.58	453	6.14	564	8.87	530	7.36	487	5.74	554	8.16	480	7.64	516	6.46	324	4.93
ENSG00000084090	4416	3413	46.49	2340	32.22	3130	37.62	2202	29.47	3478	40.35	1448	16.15	2843	38.62	3245	43	3203	38.75	2982	41.37	2553	36.68	3574	48.28	2702	37.43	3332	43.17	3530	47.72	3803	47.8	3280	40.5	3078	44.1	3408	43.09	6890	73.98	2498	33.51	3690	53.52	3219	36.68	2937	40.69
ENSG00000084092	2218	331	8.98	316	8.66	394	9.43	380	10.13	317	7.32	466	10.35	239	6.46	308	8.13	350	8.43	400	11.05	223	6.38	455	12.24	286	7.89	393	10.14	241	6.49	337	8.43	311	7.65	345	9.84	281	7.07	450	9.62	289	7.72	330	9.53	324	7.35	258	7.12
ENSG00000084093	9408	283	1.81	338	2.18	435	2.45	371	2.33	255	1.39	642	3.36	393	2.51	224	1.39	326	1.85	258	1.68	333	2.25	225	1.43	307	2	224	1.36	322	2.04	239	1.41	317	1.84	305	2.05	289	1.72	467	2.35	329	2.07	276	1.88	403	2.16	132	0.86
ENSG00000084110	5146	0	0	1	0.01	6	0.06	11	0.13	1	0.01	13	0.12	1	0.01	2	0.02	1	0.01	1	0.01	1	0.01	2	0.02	1	0.01	0	0	0	0	1	0.01	4	0.04	0	0	6	0.07	2	0.02	12	0.14	0	0	3	0.03	2	0.02
ENSG00000084112	14538	571	2.36	622	2.6	1021	3.73	627	2.55	955	3.37	859	2.91	1044	4.31	613	2.47	756	2.78	618	2.6	532	2.32	556	2.28	1196	5.03	568	2.24	518	2.13	754	2.88	783	2.94	655	2.85	502	1.93	1133	3.7	784	3.2	714	3.15	962	3.33	480	2.02
ENSG00000084207	1764	1878	64.04	1137	39.19	2497	75.14	2144	71.84	1719	49.92	3789	105.81	1409	47.92	1801	59.75	2265	68.6	1916	66.54	991	35.64	1549	52.38	1471	51.02	1917	62.18	792	26.8	1967	61.89	1375	42.5	1163	41.72	2057	65.12	2359	63.41	2453	82.39	1531	55.59	2295	65.47	985	34.16
ENSG00000084234	7463	2226	17.94	1619	13.19	5542	39.42	5594	44.3	3364	23.09	9164	60.49	2852	22.93	2185	17.13	3242	23.21	2369	19.45	1214	10.32	3110	24.86	2806	23	1820	13.95	1150	9.2	1875	13.94	1966	14.36	1522	12.9	2405	17.99	3101	19.7	4069	32.3	2399	20.59	4325	29.16	1386	11.36
ENSG00000084444	6710	39	0.35	41	0.37	67	0.53	73	0.64	43	0.33	164	1.2	38	0.34	43	0.38	47	0.37	38	0.35	22	0.21	50	0.44	29	0.26	49	0.42	35	0.31	46	0.38	29	0.24	51	0.48	50	0.42	50	0.35	69	0.61	44	0.42	80	0.6	32	0.29
ENSG00000084453	11524	0	0	0	0	2	0.01	3	0.02	0	0	0	0	0	0	0	0	0	0	0	0	0	0	0	0	0	0	0	0	0	0	0	0	0	0	0	0	0	0	0	0	0	0	0	0	1	0	0	0
ENSG00000084463	5258	1073	12.28	1244	14.39	1199	12.1	1232	13.85	1444	14.07	1095	10.26	1217	13.89	1147	12.77	1270	12.9	1000	11.65	1024	12.36	1385	15.71	1239	14.42	1042	11.34	969	11	1269	13.4	1261	13.08	1115	13.42	1182	12.55	1890	17.04	884	9.96	1309	15.95	1566	14.99	1003	11.67
ENSG00000084623	9756	1972	12.16	1299	8.1	2080	11.32	1818	11.01	1893	9.94	2230	11.26	1752	10.77	2565	15.39	2426	13.28	1901	11.94	1304	8.48	1791	10.95	1464	9.18	1949	11.43	1357	8.3	2048	11.65	1632	9.12	1790	11.61	2211	12.66	3386	16.46	1966	11.94	2027	13.31	2257	11.64	1288	8.08
ENSG00000084628	3320	132	2.39	227	4.16	69	1.1	58	1.03	91	1.4	10	0.15	163	2.95	159	2.8	64	1.03	144	2.66	212	4.05	54	0.97	65	1.2	188	3.24	257	4.62	96	1.6	192	3.15	229	4.36	197	3.31	239	3.41	65	1.16	179	3.45	225	3.41	129	2.38
ENSG00000084636	9253	922	5.99	221	1.45	4705	26.99	3181	20.32	1571	8.7	5482	29.18	1569	10.17	375	2.37	3108	17.94	2522	16.7	213	1.46	1011	6.52	1626	10.75	993	6.14	123	0.79	471	2.83	1040	6.13	347	2.37	1258	7.59	613	3.14	3547	22.71	303	2.1	1576	8.57	398	2.63
ENSG00000084652	5114	379	4.46	450	5.35	910	9.45	843	9.74	652	6.53	1334	12.85	447	5.24	652	7.46	545	5.69	488	5.85	344	4.27	505	5.89	499	5.97	460	5.15	404	4.72	477	5.18	526	5.61	649	8.03	424	4.63	988	9.16	548	6.35	480	6.01	711	7	351	4.2
ENSG00000084674	14828	55	0.22	7	0.03	21	0.08	31	0.12	56	0.19	44	0.15	4	0.02	30	0.12	28	0.1	13	0.05	78	0.33	55	0.22	13	0.05	57	0.22	66	0.27	41	0.15	46	0.17	52	0.22	25	0.09	26	0.08	3	0.01	23	0.1	6	0.02	30	0.12
ENSG00000084676	8982	740	4.96	1109	7.51	806	4.76	889	5.85	908	5.18	1168	6.41	722	4.82	1036	6.75	791	4.7	742	5.06	1026	7.25	873	5.8	743	5.06	696	4.43	1160	7.71	869	5.37	938	5.69	1021	7.19	663	4.12	1338	7.06	685	4.52	1013	7.22	869	4.87	766	5.22
ENSG00000084693	5283	219	2.49	164	1.89	321	3.23	379	4.24	262	2.54	377	3.52	258	2.93	188	2.08	240	2.43	209	2.42	151	1.81	256	2.89	227	2.63	168	1.82	139	1.57	228	2.4	218	2.25	152	1.82	216	2.28	368	3.3	257	2.88	207	2.51	415	3.95	139	1.61
ENSG00000084710	10643	181	1.02	103	0.59	208	1.04	245	1.36	291	1.4	44	0.2	387	2.18	187	1.03	232	1.16	197	1.13	127	0.76	132	0.74	475	2.73	114	0.61	77	0.43	242	1.26	229	1.17	58	0.34	237	1.24	93	0.41	269	1.5	44	0.26	257	1.22	107	0.62
ENSG00000084731	6401	94	0.88	69	0.66	242	2.01	237	2.19	131	1.05	389	2.99	112	1.05	70	0.64	107	0.89	86	0.82	36	0.36	165	1.54	103	0.98	70	0.63	73	0.68	74	0.64	83	0.71	44	0.43	102	0.89	83	0.61	146	1.35	70	0.7	175	1.38	48	0.46
ENSG00000084733	3654	2627	43.25	3322	55.28	2826	41.05	2350	38.01	2804	39.31	1999	26.95	3256	53.46	3084	49.39	2709	39.61	2223	37.27	2615	45.41	2503	40.86	2342	39.21	2831	44.33	4097	66.94	2670	40.56	2889	43.11	2757	47.74	2444	37.35	4043	52.46	2062	33.43	2655	46.54	3518	48.45	2481	41.54
ENSG00000084734	3149	2	0.04	1	0.02	9	0.15	5	0.09	4	0.07	3	0.05	2	0.04	13	0.24	3	0.05	4	0.08	1	0.02	2	0.04	1	0.02	0	0	2	0.04	5	0.09	2	0.03	11	0.22	2	0.04	4	0.06	8	0.15	2	0.04	4	0.06	1	0.02
ENSG00000084754	4331	4923	68.38	4088	57.39	4290	52.58	3942	53.8	7432	87.91	4662	53.02	3122	43.25	8502	114.88	6818	84.1	5619	79.48	6598	96.66	4665	64.26	6212	87.75	9172	121.18	5324	73.39	6726	86.19	4874	61.36	9291	135.74	6166	79.5	8254	90.37	3478	47.58	7147	105.7	4137	48.07	4067	57.45
ENSG00000084764	3628	1721	28.53	1038	17.4	2059	30.13	1371	22.34	2294	32.39	461	6.26	2799	46.28	2564	41.36	1966	28.95	2417	40.81	1057	18.48	2354	38.71	1799	30.34	1832	28.89	1245	20.49	2149	32.88	1507	22.65	1379	24.05	1914	29.46	7565	98.87	2305	37.64	2966	52.36	3521	48.84	933	15.73
ENSG00000084774	8443	167	1.19	150	1.08	422	2.65	386	2.7	271	1.64	530	3.09	147	1.04	240	1.66	168	1.06	187	1.36	112	0.84	179	1.26	221	1.6	177	1.2	163	1.15	171	1.12	249	1.61	249	1.87	112	0.74	264	1.48	251	1.76	144	1.09	249	1.48	151	1.09
ENSG00000085063	10557	6379	36.35	4443	25.59	7013	35.26	6285	35.19	5740	27.85	10927	50.99	3912	22.23	6380	35.37	6586	33.33	4106	23.83	4110	24.7	5165	29.19	4612	26.73	5956	32.28	4037	22.83	4767	25.06	5392	27.85	5806	34.8	5762	30.48	8734	39.23	5301	29.75	4655	28.24	5306	25.29	3665	21.24
ENSG00000085117	4039	179	2.67	102	1.54	284	3.73	208	3.04	196	2.49	234	2.85	208	3.09	201	2.91	180	2.38	355	5.38	82	1.29	176	2.6	198	3	133	1.88	97	1.43	118	1.62	131	1.77	137	2.15	173	2.39	937	11	313	4.59	221	3.5	243	3.03	102	1.55
ENSG00000085185	7984	89	0.67	132	1.01	161	1.07	190	1.41	138	0.89	368	2.27	73	0.55	88	0.65	71	0.48	89	0.68	44	0.35	98	0.73	108	0.83	104	0.75	51	0.38	100	0.7	74	0.51	134	1.06	117	0.82	133	0.79	93	0.69	92	0.74	148	0.93	63	0.48
ENSG00000085224	22740	908	2.4	914	2.44	1128	2.63	851	2.21	977	2.2	1519	3.29	881	2.32	810	2.08	1082	2.54	719	1.94	1030	2.87	958	2.51	883	2.38	786	1.98	1013	2.66	1123	2.74	965	2.31	750	2.09	798	1.96	1345	2.8	817	2.13	972	2.74	914	2.02	567	1.53
ENSG00000085231	2140	292	8.21	218	6.19	339	8.41	294	8.12	276	6.61	356	8.19	269	7.54	414	11.32	441	11.01	233	6.67	139	4.12	254	7.08	245	7	280	7.49	182	5.08	263	6.82	245	6.24	370	10.94	379	9.89	393	8.71	293	8.11	260	7.78	297	6.98	201	5.75
ENSG00000085265	7588	2	0.02	2	0.02	10	0.07	12	0.09	4	0.03	36	0.23	4	0.03	9	0.07	6	0.04	11	0.09	12	0.1	1	0.01	19	0.15	1	0.01	2	0.02	15	0.11	9	0.06	8	0.07	1	0.01	9	0.06	15	0.12	9	0.08	26	0.17	8	0.06
ENSG00000085274	5165	197	2.29	164	1.93	239	2.46	261	2.99	253	2.51	335	3.19	188	2.18	231	2.62	265	2.74	164	1.95	129	1.58	242	2.8	212	2.51	194	2.15	163	1.88	244	2.62	202	2.13	202	2.47	226	2.44	330	3.03	189	2.17	205	2.54	204	1.99	116	1.37
ENSG00000085276	9260	210	1.36	52	0.34	360	2.06	279	1.78	143	0.79	566	3.01	71	0.46	135	0.85	153	0.88	80	0.53	44	0.3	196	1.26	125	0.83	59	0.36	44	0.28	83	0.5	115	0.68	68	0.46	107	0.65	88	0.45	240	1.54	99	0.68	150	0.82	81	0.54
ENSG00000085365	6746	493	4.4	484	4.36	594	4.67	662	5.8	561	4.26	1072	7.83	416	3.7	337	2.92	560	4.43	448	4.07	358	3.37	450	3.98	512	4.64	383	3.25	360	3.19	467	3.84	471	3.81	410	3.85	399	3.3	820	5.76	591	5.19	439	4.17	544	4.06	353	3.2
ENSG00000085377	8917	822	5.55	1151	7.85	808	4.81	594	3.94	922	5.3	557	3.08	853	5.74	1061	6.96	895	5.36	768	5.28	838	5.96	658	4.4	822	5.64	1244	7.98	1204	8.06	917	5.71	1106	6.76	1255	8.91	819	5.13	1712	9.1	797	5.3	1163	8.35	1120	6.32	931	6.39
ENSG00000085382	9237	121	0.79	113	0.74	258	1.48	210	1.34	170	0.94	379	2.02	85	0.55	120	0.76	145	0.84	159	1.05	93	0.64	167	1.08	137	0.91	101	0.63	116	0.75	132	0.79	126	0.74	89	0.61	125	0.76	196	1.01	156	1	138	0.96	136	0.74	95	0.63
ENSG00000085415	10481	354	2.03	241	1.4	443	2.24	375	2.11	426	2.08	392	1.84	410	2.35	559	3.12	428	2.18	324	1.89	229	1.39	392	2.23	305	1.78	316	1.73	252	1.44	324	1.72	289	1.5	467	2.82	288	1.53	565	2.56	349	1.97	404	2.47	421	2.02	236	1.38
ENSG00000085433	4423	301	4.09	415	5.71	299	3.59	274	3.66	321	3.72	430	4.79	203	2.75	259	3.43	285	3.44	186	2.58	282	4.05	265	3.57	211	2.92	368	4.76	338	4.56	238	2.99	360	4.44	229	3.28	204	2.58	334	3.58	229	3.07	242	3.5	267	3.04	223	3.08
ENSG00000085449	5485	283	3.1	293	3.25	585	5.66	556	5.99	396	3.7	1009	9.06	257	2.81	289	3.08	460	4.48	313	3.5	213	2.46	356	3.87	368	4.1	289	3.01	205	2.23	304	3.08	336	3.34	325	3.75	274	2.79	497	4.3	481	5.2	300	3.5	347	3.18	181	2.02
ENSG00000085465	2520	50	1.19	43	1.04	94	1.98	105	2.46	51	1.04	101	1.97	60	1.43	24	0.56	57	1.21	73	1.77	19	0.48	40	0.95	36	0.87	34	0.77	32	0.76	44	0.97	30	0.65	24	0.6	41	0.91	52	0.98	73	1.72	31	0.79	117	2.34	30	0.73
ENSG00000085491	6726	217	1.94	225	2.03	443	3.5	517	4.54	293	2.23	796	5.83	251	2.24	250	2.18	285	2.26	183	1.67	175	1.65	243	2.16	283	2.57	177	1.51	212	1.88	192	1.58	191	1.55	265	2.49	175	1.45	293	2.07	309	2.72	198	1.89	410	3.07	136	1.24
ENSG00000085511	7522	421	3.37	393	3.18	531	3.75	470	3.69	468	3.19	578	3.79	367	2.93	429	3.34	385	2.73	314	2.56	333	2.81	519	4.12	389	3.16	496	3.77	367	2.91	561	4.14	471	3.41	315	2.65	391	2.9	848	5.35	383	3.02	490	4.17	389	2.6	225	1.83
ENSG00000085514	1990	10	0.3	8	0.24	25	0.67	25	0.74	26	0.67	36	0.89	12	0.36	21	0.62	37	0.99	19	0.58	11	0.35	40	1.2	12	0.37	19	0.55	21	0.63	13	0.36	12	0.33	5	0.16	29	0.81	27	0.64	31	0.92	26	0.84	34	0.86	19	0.58
ENSG00000085552	6637	2	0.02	1	0.01	5	0.04	9	0.08	3	0.02	16	0.12	1	0.01	0	0	1	0.01	1	0.01	0	0	1	0.01	0	0	2	0.02	0	0	0	0	0	0	1	0.01	0	0	1	0.01	0	0	0	0	5	0.04	0	0
ENSG00000085563	6422	30	0.28	10	0.09	77	0.64	88	0.81	69	0.55	229	1.76	70	0.65	31	0.28	39	0.32	20	0.19	7	0.07	51	0.47	38	0.36	25	0.22	7	0.07	26	0.22	22	0.19	11	0.11	35	0.3	37	0.27	46	0.42	21	0.21	39	0.31	14	0.13
ENSG00000085644	6442	205	1.91	184	1.74	306	2.52	266	2.44	199	1.58	240	1.84	347	3.23	257	2.33	116	0.96	206	1.96	118	1.16	319	2.95	238	2.26	113	1	154	1.43	261	2.25	200	1.69	126	1.24	165	1.43	368	2.71	233	2.14	239	2.38	306	2.39	151	1.43
ENSG00000085662	3654	3721	61.26	2331	38.79	2696	39.17	2606	42.15	2933	41.12	1397	18.83	2815	46.22	2874	46.03	3433	50.19	3215	53.9	1924	33.41	2698	44.05	2160	36.16	3107	48.65	2508	40.98	3310	50.28	3330	49.69	2664	46.13	3186	48.69	4023	52.2	2712	43.97	2569	45.03	3077	42.38	2225	37.26
ENSG00000085719	6737	657	5.87	573	5.17	1264	9.96	1228	10.77	791	6.01	2615	19.12	563	5.01	531	4.61	648	5.14	582	5.29	476	4.48	673	5.96	772	7.01	448	3.8	462	4.09	507	4.18	618	5	586	5.5	526	4.36	876	6.17	857	7.54	468	4.45	901	6.73	346	3.14
ENSG00000085721	4139	662	9.62	626	9.2	725	9.3	579	8.27	734	9.08	779	9.27	596	8.64	1032	14.59	882	11.38	647	9.58	703	10.78	830	11.96	899	13.29	595	8.23	950	13.7	1000	13.41	579	7.63	1157	17.69	757	10.21	1260	14.43	700	10.02	657	10.17	684	8.32	467	6.9
ENSG00000085733	6949	1648	14.27	1052	9.21	3727	28.47	3471	29.52	2270	16.73	5078	36	2133	18.41	2124	17.89	2260	17.37	1790	15.78	841	7.68	1577	13.54	2061	18.14	1099	9.05	883	7.59	1631	13.03	1601	12.56	1361	12.39	1722	13.84	3480	23.75	2449	20.88	1700	15.67	2419	17.52	814	7.17
ENSG00000085741	2371	221	5.61	83	2.13	420	9.4	493	12.29	253	5.47	1064	22.11	153	3.87	154	3.8	373	8.4	265	6.85	120	3.21	196	4.93	177	4.57	263	6.35	174	4.38	182	4.26	237	5.45	229	6.11	317	7.47	256	5.12	415	10.37	123	3.32	591	12.54	178	4.59
ENSG00000085760	3374	718	12.8	647	11.66	687	10.81	588	10.3	743	11.28	521	7.61	670	11.91	576	9.99	704	11.15	460	8.35	606	11.4	731	12.92	593	10.75	740	12.55	753	13.32	808	13.29	744	12.02	722	13.54	694	11.49	927	13.03	516	9.06	660	12.53	749	11.17	550	9.97
ENSG00000085788	10548	493	2.81	526	3.03	799	4.02	855	4.79	592	2.88	1495	6.98	448	2.55	431	2.39	640	3.24	473	2.75	513	3.09	535	3.03	519	3.01	427	2.32	576	3.26	478	2.52	619	3.2	441	2.65	442	2.34	749	3.37	676	3.8	370	2.25	659	3.14	383	2.22
ENSG00000085831	9491	140	0.89	24	0.15	94	0.53	58	0.36	81	0.44	5	0.03	49	0.31	53	0.33	69	0.39	71	0.46	44	0.29	74	0.47	93	0.6	39	0.24	42	0.26	89	0.52	70	0.4	44	0.29	54	0.32	114	0.57	62	0.39	79	0.53	95	0.5	28	0.18
ENSG00000085832	7378	1305	10.64	1719	14.17	1703	12.25	1489	11.93	1336	9.28	2525	16.86	1535	12.48	1027	8.15	1325	9.59	1190	9.88	1145	9.85	1318	10.66	1130	9.37	1188	9.21	1302	10.54	1425	10.72	1463	10.81	1339	11.48	1091	8.26	1546	9.94	1399	11.23	899	7.8	1685	11.49	908	7.53
ENSG00000085840	3121	4	0.08	7	0.14	10	0.17	13	0.25	6	0.1	12	0.19	14	0.27	9	0.17	7	0.12	6	0.12	0	0	1	0.02	7	0.14	6	0.11	8	0.15	4	0.07	7	0.12	5	0.1	4	0.07	4	0.06	13	0.25	6	0.12	8	0.13	2	0.04
ENSG00000085871	3172	485	9.2	343	6.58	620	10.38	450	8.39	521	8.41	728	11.31	291	5.5	300	5.53	644	10.85	384	7.42	336	6.72	392	7.37	420	8.1	560	10.1	373	7.02	422	7.38	473	8.13	455	9.08	535	9.42	518	7.74	495	9.25	405	8.18	460	7.3	387	7.46
ENSG00000085872	6015	343	3.43	469	4.74	592	5.22	566	5.56	580	4.94	529	4.33	453	4.52	531	5.17	373	3.31	513	5.22	412	4.35	622	6.17	486	4.94	363	3.45	399	3.96	477	4.4	436	3.95	404	4.25	500	4.64	884	6.97	456	4.49	511	5.44	651	5.45	353	3.59
ENSG00000085978	6047	291	2.89	315	3.17	320	2.81	304	2.97	344	2.91	414	3.37	250	2.48	350	3.39	264	2.33	269	2.73	230	2.41	319	3.15	279	2.82	272	2.57	299	2.95	321	2.95	289	2.61	367	3.84	221	2.04	505	3.96	314	3.08	326	3.45	375	3.12	244	2.47
ENSG00000085982	9355	439	2.82	405	2.63	667	3.78	566	3.58	550	3.01	743	3.91	287	1.84	415	2.6	366	2.09	409	2.68	417	2.83	467	2.98	409	2.67	442	2.7	434	2.77	520	3.09	540	3.15	411	2.78	337	2.01	856	4.34	420	2.66	521	3.57	392	2.11	283	1.85
ENSG00000085998	6189	1430	13.9	1017	9.99	1693	14.52	1330	12.7	1623	13.43	773	6.15	1596	15.47	2015	19.05	1539	13.28	1266	12.53	814	8.34	1436	13.84	1494	14.77	1150	10.63	857	8.27	1429	12.81	1531	13.49	1178	12.04	1390	12.54	2492	19.09	1181	11.31	1658	17.16	1505	12.24	907	8.97
ENSG00000085999	4078	14	0.21	16	0.24	27	0.35	19	0.28	16	0.2	11	0.13	12	0.18	14	0.2	25	0.33	19	0.29	8	0.12	18	0.26	14	0.21	16	0.22	13	0.19	18	0.24	7	0.09	18	0.28	15	0.21	13	0.15	18	0.26	17	0.27	20	0.25	17	0.26
ENSG00000086015	8062	2349	17.53	3827	28.86	2741	18.05	2477	18.16	3662	23.27	2243	13.7	2520	18.75	3201	23.24	1780	11.8	2043	15.52	2680	21.09	3044	22.52	3123	23.7	3512	24.93	3576	26.48	3534	24.33	3374	22.82	4738	37.19	2050	14.2	6390	37.58	1878	13.8	3863	30.69	3492	21.8	2593	19.68
ENSG00000086061	2668	949	21.4	451	10.28	1314	26.14	1505	33.34	894	17.17	1923	35.5	684	15.38	1295	28.41	1505	30.14	831	19.08	368	8.75	1001	22.38	929	21.3	883	18.94	648	14.5	763	15.87	656	13.41	1055	25.02	917	19.19	1049	18.64	1304	28.96	652	15.65	1077	20.31	595	13.64
ENSG00000086062	4896	441	5.42	517	6.42	907	9.83	919	11.09	942	9.86	1770	17.81	854	10.46	583	6.97	889	9.7	576	7.21	224	2.9	511	6.23	668	8.35	488	5.7	363	4.43	499	5.66	452	5.03	545	7.04	555	6.33	937	9.07	947	11.46	465	6.08	1011	10.39	371	4.64
ENSG00000086065	2391	751	18.89	392	9.97	1085	24.09	1122	27.74	772	16.54	1310	26.99	612	15.36	646	15.81	1152	25.74	752	19.27	357	9.47	778	19.41	718	18.37	582	13.93	357	8.91	701	16.27	604	13.77	426	11.27	731	17.07	1209	23.98	913	22.62	601	16.1	822	17.3	354	9.06
ENSG00000086102	7146	844	7.1	776	6.6	866	6.43	945	7.82	1112	7.97	814	5.61	704	5.91	984	8.06	762	5.7	849	7.28	777	6.9	937	7.82	1093	9.36	753	6.03	727	6.07	987	7.67	897	6.84	991	8.78	675	5.27	1493	9.91	601	4.98	954	8.55	952	6.7	618	5.29
ENSG00000086159	5129	0	0	0	0	0	0	4	0.05	1	0.01	6	0.06	1	0.01	0	0	4	0.04	0	0	0	0	0	0	2	0.02	0	0	0	0	0	0	0	0	0	0	3	0.03	1	0.01	5	0.06	2	0.02	5	0.05	0	0
ENSG00000086189	10981	139	0.76	112	0.62	169	0.82	222	1.19	155	0.72	224	1	129	0.7	208	1.11	123	0.6	108	0.6	70	0.4	140	0.76	130	0.72	94	0.49	97	0.53	100	0.51	97	0.48	144	0.83	117	0.59	199	0.86	135	0.73	120	0.7	174	0.8	103	0.57
ENSG00000086200	7540	253	2.02	246	1.98	289	2.03	286	2.24	258	1.75	368	2.4	213	1.69	301	2.34	281	1.99	163	1.32	234	1.97	255	2.02	242	1.96	253	1.92	215	1.7	274	2.02	249	1.8	235	1.97	268	1.98	394	2.48	207	1.63	205	1.74	253	1.69	138	1.12
ENSG00000086205	5335	6	0.07	1	0.01	10	0.1	40	0.44	1	0.01	42	0.39	7	0.08	1	0.01	18	0.18	0	0	0	0	21	0.23	5	0.06	6	0.06	0	0	2	0.02	1	0.01	1	0.01	9	0.09	2	0.02	7	0.08	1	0.01	6	0.06	10	0.11
ENSG00000086232	5492	979	10.72	1099	12.17	1314	12.7	1366	14.7	1100	10.26	1752	15.71	1461	15.96	904	9.63	886	8.62	818	9.12	846	9.77	994	10.8	1035	11.53	863	8.99	906	9.85	955	9.65	1079	10.71	1020	11.75	938	9.54	1592	13.74	1035	11.17	931	10.86	1505	13.79	758	8.44
ENSG00000086288	2435	1	0.02	3	0.07	2	0.04	10	0.24	3	0.06	30	0.61	1	0.02	3	0.07	4	0.09	3	0.08	0	0	3	0.07	0	0	0	0	1	0.02	1	0.02	3	0.07	0	0	1	0.02	0	0	7	0.17	0	0	6	0.12	1	0.03
ENSG00000086289	2780	1588	34.36	1903	41.62	1174	22.42	1659	35.27	1784	32.87	1550	27.46	950	20.5	1317	27.72	1518	29.17	1247	27.48	1258	28.71	1022	21.93	1471	32.37	1711	35.22	1932	41.49	1361	27.17	1617	31.71	1784	40.61	1695	34.05	3094	52.77	1470	31.33	1564	36.03	2059	37.27	1304	28.7
ENSG00000086300	3605	27	0.45	15	0.25	146	2.15	165	2.71	61	0.87	321	4.39	37	0.62	28	0.45	80	1.19	15	0.25	20	0.35	59	0.98	63	1.07	34	0.54	18	0.3	23	0.35	27	0.41	24	0.42	42	0.65	61	0.8	47	0.77	36	0.64	104	1.45	19	0.32
ENSG00000086475	3884	501	7.76	434	6.79	694	9.48	731	11.12	568	7.49	1120	14.2	559	8.63	467	7.04	657	9.04	464	7.32	417	6.81	606	9.31	482	7.59	425	6.26	438	6.73	472	6.74	446	6.26	428	6.97	476	6.84	702	8.57	620	9.46	430	7.09	679	8.8	379	5.97
ENSG00000086504	3053	590	11.62	368	7.33	594	10.33	497	9.62	492	8.26	561	9.05	433	8.51	580	11.12	642	11.23	782	15.69	396	8.23	449	8.77	495	9.92	633	11.86	475	9.29	594	10.8	533	9.52	335	6.94	583	10.66	967	15.02	612	11.88	547	11.48	690	11.37	342	6.85
ENSG00000086506	528	0	0	0	0	1	0.1	0	0	0	0	0	0	0	0	0	0	0	0	0	0	0	0	1	0.11	1	0.12	0	0	0	0	2	0.21	2	0.21	0	0	0	0	0	0	0	0	0	0	0	0	0	0
ENSG00000086544	3376	255	4.54	95	1.71	388	6.1	329	5.76	522	7.92	345	5.03	251	4.46	412	7.14	227	3.59	241	4.37	96	1.8	191	3.38	169	3.06	142	2.41	120	2.12	209	3.44	153	2.47	223	4.18	314	5.19	510	7.16	340	5.97	163	3.09	356	5.31	146	2.65
ENSG00000086548	2956	0	0	1	0.02	0	0	2	0.04	0	0	26	0.43	0	0	0	0	0	0	1	0.02	3	0.06	3	0.06	0	0	0	0	0	0	0	0	0	0	0	0	2	0.04	0	0	2	0.04	0	0	0	0	0	0
ENSG00000086570	14712	8	0.03	2	0.01	32	0.12	17	0.07	14	0.05	30	0.1	24	0.1	13	0.05	9	0.03	6	0.02	9	0.04	4	0.02	19	0.08	13	0.05	17	0.07	15	0.06	22	0.08	25	0.11	7	0.03	25	0.08	9	0.04	11	0.05	25	0.09	9	0.04
ENSG00000086589	3587	678	11.37	594	10.07	943	13.96	932	15.36	901	12.87	1212	16.64	630	10.54	696	11.36	852	12.69	778	13.29	453	8.01	839	13.95	762	13	700	11.17	483	8.04	660	10.21	706	10.73	620	10.94	732	11.4	1105	14.61	742	12.26	724	12.93	992	13.92	447	7.62
ENSG00000086598	3833	1497	23.49	1394	22.11	2283	31.62	2441	37.64	1705	22.79	4152	53.36	1771	27.72	1586	24.22	1905	26.55	1327	21.21	959	15.87	1383	21.52	1332	21.26	1189	17.75	1000	15.58	1170	16.94	1332	18.95	1465	24.18	1506	21.94	2364	29.24	1981	30.62	1433	23.95	2179	28.61	1105	17.64
ENSG00000086619	5788	152	1.58	133	1.4	237	2.17	258	2.63	172	1.52	389	3.31	123	1.27	102	1.03	175	1.62	139	1.47	110	1.21	170	1.75	180	1.9	133	1.31	79	0.81	212	2.03	123	1.16	90	0.98	128	1.23	194	1.59	192	1.97	140	1.55	188	1.63	86	0.91
ENSG00000086666	5153	1374	16.04	1143	13.49	1535	15.81	1390	15.94	1448	14.39	1401	13.39	1605	18.69	1358	15.42	1839	19.07	1515	18.01	907	11.17	1154	13.36	1388	16.48	1257	13.96	976	11.31	1191	12.83	1250	13.23	1250	15.35	1323	14.34	2711	24.95	1277	14.68	1535	19.08	1692	16.52	975	11.58
ENSG00000086696	9529	0	0	0	0	0	0	1	0.01	0	0	0	0	0	0	0	0	0	0	0	0	0	0	0	0	0	0	0	0	0	0	0	0	0	0	0	0	2	0.01	1	0	0	0	0	0	0	0	0	0
ENSG00000086712	4455	186	2.51	125	1.71	245	2.92	296	3.93	213	2.45	519	5.74	137	1.84	258	3.39	194	2.33	147	2.02	147	2.09	271	3.63	191	2.62	184	2.36	97	1.3	185	2.3	203	2.48	135	1.92	145	1.82	242	2.58	146	1.94	216	3.11	219	2.47	89	1.22
ENSG00000086717	3513	19	0.33	0	0	18	0.27	9	0.15	5	0.07	6	0.08	11	0.19	3	0.05	27	0.41	4	0.07	0	0	3	0.05	2	0.03	6	0.1	9	0.15	25	0.39	2	0.03	1	0.02	8	0.13	10	0.13	12	0.2	5	0.09	13	0.19	0	0
ENSG00000086730	4545	56	0.74	15	0.2	70	0.82	85	1.11	54	0.61	90	0.98	36	0.48	75	0.97	64	0.75	48	0.65	23	0.32	56	0.74	42	0.57	51	0.64	34	0.45	53	0.65	37	0.44	28	0.39	37	0.45	68	0.71	70	0.91	44	0.62	46	0.51	19	0.26
ENSG00000086758	17379	2621	9.07	2874	10.06	2888	8.82	2967	10.09	3960	11.67	2437	6.91	2650	9.15	3326	11.2	2350	7.22	2626	9.26	2900	10.59	2943	10.1	3559	12.53	2849	9.38	3251	11.17	3189	10.18	3344	10.49	3171	11.55	2489	8	7182	19.59	2077	7.08	3683	13.57	3424	9.91	2095	7.38
ENSG00000086827	2916	187	3.86	215	4.48	215	3.91	246	4.99	204	3.58	227	3.83	140	2.88	219	4.4	170	3.11	166	3.49	166	3.61	193	3.95	167	3.5	206	4.04	190	3.89	194	3.69	197	3.68	212	4.6	149	2.85	332	5.4	201	4.08	193	4.24	196	3.38	138	2.9
ENSG00000086848	8070	108	0.81	121	0.91	171	1.12	130	0.95	114	0.72	167	1.02	119	0.88	134	0.97	138	0.91	101	0.77	92	0.72	106	0.78	122	0.92	102	0.72	94	0.7	126	0.87	135	0.91	90	0.71	105	0.73	204	1.2	133	0.98	160	1.27	129	0.8	77	0.58
ENSG00000086967	3719	27243	440.65	75907	1241.07	22972	327.89	12234	194.44	23208	319.68	82	1.09	51291	827.39	43716	687.93	15179	218.04	49395	813.62	32832	560.11	12863	206.33	17231	283.45	31993	492.23	74903	1202.42	15890	237.14	26252	384.87	70112	1192.92	40757	611.96	39309	501.18	28990	461.84	23285	401.03	66018	893.29	22141	364.25
ENSG00000086991	6099	233	2.3	39	0.39	581	5.06	544	5.27	267	2.24	1333	10.77	107	1.05	55	0.53	357	3.13	76	0.76	12	0.12	254	2.48	81	0.81	67	0.63	30	0.29	55	0.5	37	0.33	39	0.4	295	2.7	86	0.67	306	2.97	56	0.59	230	1.9	94	0.94
ENSG00000087008	3846	76	1.19	47	0.74	156	2.15	147	2.26	100	1.33	193	2.47	80	1.25	127	1.93	120	1.67	102	1.62	50	0.82	72	1.12	88	1.4	50	0.74	75	1.16	80	1.15	77	1.09	101	1.66	81	1.18	97	1.2	133	2.05	73	1.22	118	1.54	58	0.92
ENSG00000087053	13952	289	1.25	213	0.93	473	1.8	558	2.36	413	1.52	1086	3.83	289	1.24	263	1.1	348	1.33	243	1.07	151	0.69	314	1.34	352	1.54	275	1.13	197	0.84	244	0.97	262	1.02	217	0.98	239	0.96	282	0.96	373	1.58	214	0.98	405	1.46	167	0.73
ENSG00000087074	3065	1920	37.68	934	18.53	2706	46.86	1221	23.55	1337	22.35	2257	36.27	1623	31.77	1705	32.56	5648	98.44	1566	31.3	708	14.66	1076	20.94	1937	38.66	1035	19.32	577	11.24	720	13.04	1085	19.3	926	19.12	5232	95.32	1787	27.65	3421	66.13	2228	46.56	3636	59.7	2167	43.26
ENSG00000087076	1112	15	0.81	3	0.16	86	4.11	70	3.72	29	1.34	269	11.92	26	1.4	5	0.26	46	2.21	64	3.53	3	0.17	74	3.97	21	1.16	19	0.98	2	0.11	13	0.65	12	0.59	6	0.34	43	2.16	34	1.45	136	7.25	14	0.81	59	2.67	7	0.39
ENSG00000087077	2553	222	5.23	88	2.1	784	16.3	777	17.99	319	6.4	1108	21.38	336	7.9	104	2.38	420	8.79	517	12.41	64	1.59	233	5.44	254	6.09	138	3.09	59	1.38	129	2.8	198	4.23	120	2.97	383	8.38	255	4.74	683	15.85	126	3.16	519	10.23	82	1.97
ENSG00000087085	4074	2516	37.15	2607	38.91	1113	14.5	988	14.33	1635	20.56	24	0.29	1337	19.69	1043	14.98	1673	21.94	2304	34.64	1201	18.7	454	6.65	1564	23.49	1244	17.47	1065	15.61	418	5.69	2170	29.04	694	10.78	2109	28.91	3076	35.8	1081	15.72	1091	17.15	647	7.99	1433	21.52
ENSG00000087086	871	7732	533.99	4328	302.14	21090	1285.31	21221	1440.09	9482	557.68	44960	2542.72	8627	594.21	13979	939.26	15034	922.1	8604	605.13	3425	249.48	12563	860.44	7192	505.15	7881	517.73	4501	308.51	6391	407.24	4623	289.39	6474	470.33	10271	658.48	17692	963.13	16887	1148.69	9330	686.11	19349	1117.88	4158	292.07
ENSG00000087087	4858	974	12.06	696	8.71	1499	16.38	1241	15.1	1101	11.61	1812	18.37	959	11.84	1241	14.95	940	10.34	1278	16.12	536	7	1146	14.07	880	11.08	764	9	618	7.59	882	10.08	830	9.32	849	11.06	952	10.94	1223	11.94	1175	14.33	813	10.72	1284	13.3	649	8.17
ENSG00000087088	2587	129	3	60	1.41	299	6.14	306	6.99	153	3.03	505	9.62	174	4.04	223	5.04	248	5.12	174	4.12	52	1.28	136	3.14	136	3.22	90	1.99	69	1.59	169	3.63	111	2.34	140	3.42	156	3.37	225	4.12	284	6.5	169	4.18	203	3.95	65	1.54
ENSG00000087095	4769	101	1.27	136	1.73	230	2.56	183	2.27	179	1.92	209	2.16	170	2.14	160	1.96	127	1.42	122	1.57	127	1.69	152	1.9	134	1.72	135	1.62	150	1.88	140	1.63	180	2.06	162	2.15	87	1.02	257	2.56	138	1.71	150	2.01	154	1.62	129	1.65
ENSG00000087111	5903	625	6.37	529	5.45	801	7.2	617	6.18	822	7.13	694	5.79	650	6.61	590	5.85	690	6.24	633	6.57	476	5.12	534	5.4	724	7.5	449	4.35	518	5.24	493	4.64	664	6.13	509	5.46	606	5.73	1200	9.64	596	5.98	638	6.92	898	7.66	450	4.66
ENSG00000087116	8755	198	1.36	78	0.54	1766	10.71	1555	10.5	493	2.88	4413	24.83	855	5.86	139	0.93	1244	7.59	1013	7.09	81	0.59	173	1.18	986	6.89	180	1.18	58	0.4	117	0.74	365	2.27	102	0.74	244	1.56	85	0.46	1624	10.99	213	1.56	658	3.78	129	0.9
ENSG00000087128	2124	1	0.03	0	0	0	0	0	0	0	0	0	0	0	0	0	0	0	0	0	0	0	0	0	0	0	0	2	0.05	0	0	0	0	0	0	0	0	0	0	0	0	0	0	0	0	0	0	0	0
ENSG00000087152	5333	417	4.7	381	4.34	797	7.93	639	7.08	479	4.6	765	7.07	508	5.71	635	6.97	432	4.33	468	5.38	242	2.88	483	5.4	463	5.31	323	3.47	273	3.06	439	4.57	371	3.79	409	4.85	490	5.13	733	6.52	557	6.19	398	4.78	623	5.88	265	3.04
ENSG00000087157	5058	113	1.34	163	1.96	254	2.67	278	3.25	205	2.08	316	3.08	137	1.62	221	2.56	147	1.55	136	1.65	108	1.35	135	1.59	188	2.27	173	1.96	135	1.59	178	1.95	191	2.06	176	2.2	98	1.08	301	2.82	185	2.17	189	2.39	187	1.86	103	1.25
ENSG00000087191	4279	2117	29.76	1321	18.77	2536	31.46	1992	27.52	1873	22.42	2331	26.83	2121	29.74	2369	32.4	2208	27.57	1970	28.2	1255	18.61	2070	28.86	1598	22.85	1893	25.31	1533	21.39	2264	29.37	1499	19.1	1804	26.68	2071	27.03	4273	47.35	2268	31.4	2253	33.72	2573	30.26	1083	15.49
ENSG00000087206	4767	265	3.34	173	2.21	531	5.91	407	5.05	331	3.56	543	5.61	284	3.57	404	4.96	382	4.28	315	4.05	175	2.33	313	3.92	288	3.7	246	2.95	180	2.25	235	2.74	240	2.75	274	3.64	294	3.44	390	3.88	321	3.99	292	3.92	307	3.24	175	2.25
ENSG00000087237	3391	9	0.16	4	0.07	10	0.16	12	0.21	5	0.08	12	0.17	6	0.11	5	0.09	18	0.28	5	0.09	2	0.04	8	0.14	11	0.2	7	0.12	2	0.04	4	0.07	6	0.1	2	0.04	1	0.02	5	0.07	13	0.23	0	0	24	0.36	4	0.07
ENSG00000087245	4706	1990	25.44	1089	14.07	12600	142.12	13039	163.77	4353	47.38	55451	580.43	7220	92.04	1334	16.59	9447	107.24	7626	99.27	916	12.35	2856	36.2	5626	73.14	1949	23.7	703	8.92	1569	18.5	3237	37.5	1279	17.2	3110	36.9	5030	50.68	13404	168.75	1417	19.29	11764	125.79	1090	14.17
ENSG00000087250	1679	8	0.29	0	0	6	0.19	5	0.18	5	0.15	0	0	0	0	2	0.07	4	0.13	8	0.29	3	0.11	3	0.11	2	0.07	2	0.07	0	0	9	0.3	4	0.13	2	0.08	3	0.1	1	0.03	4	0.14	3	0.11	0	0	0	0
ENSG00000087253	7361	207	1.69	85	0.7	535	3.86	436	3.5	308	2.14	1164	7.79	142	1.16	104	0.83	282	2.05	198	1.65	70	0.6	273	2.21	155	1.29	116	0.9	61	0.49	151	1.14	129	0.96	84	0.72	239	1.81	155	1	312	2.51	121	1.05	233	1.59	82	0.68
ENSG00000087258	14555	37	0.15	56	0.23	94	0.34	141	0.57	75	0.26	175	0.59	78	0.32	44	0.18	51	0.19	56	0.24	27	0.12	80	0.33	79	0.33	45	0.18	15	0.06	45	0.17	62	0.23	42	0.18	91	0.35	72	0.23	75	0.31	28	0.12	86	0.3	73	0.31
ENSG00000087263	5779	1060	11.03	979	10.3	874	8.03	890	9.1	1156	10.25	510	4.35	1198	12.44	863	8.74	813	7.52	931	9.87	730	8.01	1085	11.2	1113	11.78	901	8.92	1013	10.47	1249	12	1187	11.2	1097	12.01	731	7.06	1151	9.44	748	7.67	669	7.41	1219	10.61	881	9.33
[truncated: 58,870 more rows]
[truncated: 115 more columns]

## Sheet: S2
Table S2 CONTROL vs DB from human deltoid tendon.
[truncated: 60,606 more rows]

## Sheet: S3
Table S3 CONTROL vs OB from human deltoid tendon.
[truncated: 807 more rows]
[truncated: 41 more columns]

## Sheet: S4
Table S4 OW vs OB from human deltoid tendon.
[truncated: 60,606 more rows]

## Sheet: S5
Table S5 CONTROL vs OW from human deltoid tendon.
[truncated: 60,606 more rows]

[truncated: 5 more sheets: S6, S7, S8, S9, S10]
